# Supplementary material for: Heterologous oligonucleotide microarrays for transcriptomics in a non-model species; a proof-of-concept study of drought stress in Musa
Source: BMC Genomics. 2009 Sep 16;10:436. doi: 10.1186/1471-2164-10-436 (PMC2761422; doi:10.1186/1471-2164-10-436)
Supplement: Additional file 1 — Davey, Table 1 - List 2-fold drought-responsive genes. List of genes >2-fold differentially regulated in response to 3-weeks chronic drought stress in Musa variety 'Cachaco', using a gDNA-based hybridisation intensity threshold value (CDF value) of 550. [file 1471-2164-10-436-S1.zip]

## Sheet: Davey et al 2-fold Musa genes
Davey et al - Additional file 1. list of genes > 2-fold differentially regulated in response to 3-weeks chronic drought stress in Musa variety 'Cachaco', when analysed using a gDNA-based probe selection strategy and at a gDNA hybridisation intensity threshold of 550.
		Treatment
	Control		Drought
Affymetrix Rice probe set i.d.	Normalized	Raw	Normalized	Raw	Fold Difference	Common	Genbank Accn No.	Genebank Description	Best BLASTX from Rice TIGR version 5	Best BLASTX from Rice (TIGR version 5) E-Score	RefSeq	UniGene	Best BLASTX from Arabdiopsis (TAIR version 7)	BLASTX Arabdiopsis Description	BLASTX Arabidopsis E-Score	Best BLASTX Uniprot Accession	Uniprot Description	BLASTX Uniprot E-Score
Os.53488.1.S1_at	1	7.09982	15.6692	111.248	15.6692	Os06g41240	AK072922	CDNA clone:J023146P06, full insert sequence	protein expressed protein	2e-13		Os.53488	AT2G42520.1	DEAD box RNA helicase, putative, similar to SP:O00571 DEAD-box protein 3 (Helicase-like protein 2) {Homo sapiens}, DEAD box RNA	4e-06	UniRef90_UPI00000A7E62	Cluster related to UPI00000A7E62; B1045D11.17	5e-25
OsAffx.16305.1.S1_at	1	3.04984	11.8852	36.248	11.8852	Os07g17160			protein hypothetical protein	0			AT2G27050.1	ethylene-insensitive3-like1 (EIL1), identical to ethylene-insensitive3-like1 GI:2224927 from (Arabidopsis	2e-17	UniRef90_Q8L685	Pherophorin-dz1 protein precursor related cluster	3e-12
OsAffx.14503.1.S1_at	1	7.98002	9.36464	74.73	9.36464	Os05g02360			protein hypothetical protein	2e-43						UniRef90_Q65XB6	Hypothetical protein OJ1654_B10.2 related cluster	4e-42
Os.50041.1.S1_at	1	5.39	9.02834	48.7503	9.04458	Os07g10250	AK119751	CDNA clone:002-167-B08, full insert sequence	protein ATP-dependent RNA helicase An3, putative, expressed	0		Os.50041	AT2G42520.1	DEAD box RNA helicase, putative, similar to SP:O00571 DEAD-box protein 3 (Helicase-like protein 2) {Homo sapiens}, DEAD box RNA	0	UniRef90_Q6Z4K6	DEAD box RNA helicase OsPL10b related cluster	0
OsAffx.16264.1.S1_at	1	5.74995	8.91318	51.2503	8.91318	Os07g14640	NM_186854	P0021G06.121 hypothetical protein	protein hypothetical protein	3e-88	NM_186854	Os.67598				UniRef90_Q8GS74	Hypothetical protein OSJNBb0056I06.105 related cluster	1e-131
Os.26542.1.A1_at	1	7.30006	7.97898	58.247	7.97898	Os07g23980	CB633476	Transcribed locus, strongly similar to XP_471298.1 OSJNBa0061A09.12 [Oryza sativa (japonica cultivar-group)]	protein retrotransposon, putative, centromere-specific	4e-07		Os.26542
Os.51174.1.S1_at	1	4.84994	7.78401	37.752	7.78401	Os03g13570	AK061284	CDNA clone:006-212-G03, full insert sequence	protein xyloglucan endotransglucosylase/hydrolase protein 28precursor, putative, expressed	0		Os.51174	AT2G01850.1	xyloglucan:xyloglucosyl transferase / xyloglucan endotransglycosylase / endo-xyloglucan transferase (EXGT-A3), identical to	1e-105	UniRef90_Q8W5L7	Putative xyloglucan endo-transglycosylase related cluster	1e-112
Os.24598.1.S1_at	1	23.34	7.56948	176.744	7.5726	Os07g32390	AK102722	CDNA clone:J033105H15, full insert sequence	protein Targeting protein for Xklp2 containing protein, expressed	1e-103		Os.24598	AT1G03780.2	targeting protein-related, similar to microtubule-associated protein / targeting protein for Xklp2 ((TPX2) GI:8926138) {Homo sapiens}	2E-	UniRef90_Q56XS5	Hypothetical protein At1g03780 related cluster	1e-107
Os.27069.1.A1_at	1	4.6999	7.39342	34.7483	7.39342	Os03g06400	AK068259	CDNA clone:J013149O16, full insert sequence	protein expressed protein	5e-61		Os.27069
Os.51167.1.S1_at	1	6.34973	7.20504	45.7501	7.20504		AK061249	CDNA clone:006-211-F01, full insert sequence				Os.51167	AT1G27850.1	expressed protein, similar to En/Spm-like transposon protein GB:AAB95292 GI:2088658 from (Arabidopsis thaliana)	2e-05	UniRef90_Q3JJ20	Hypothetical protein related cluster	0.0002
Os.16803.2.S1_at	1	5.39	6.9915	37.752	7.00408	Os01g54520	AK107255	P0481E12.28	protein lipoprotein, putative, expressed	1e-149		Os.16803	AT5G45690.1	expressed protein	1e-76	UniRef90_Q94J20	Lipoprotein-like related cluster	1e-147
OsAffx.31546.2.S1_at	1	15.0994	6.97096	105.257	6.97095	Os12g01			protein expressed protein	1e-136			AT4G18670.1	leucine-rich repeat family protein / extensin family protein, similar to extensin-like protein (Lycopersicon esculentum)	7e-10	UniRef90_Q2QYP8	Hypothetical protein related cluster	1e-135
Os.9363.2.S1_x_at	1	8.70001	6.69505	58.247	6.69505	Os04g51630	D29720	MRNA, partial homologous to ribosomal protein L7 gene	protein 60S ribosomal protein L7-1, putative, expressed	1e-21		Os.9363	AT2G01250.1	60S ribosomal protein L7 (RPL7B)	4e-21	UniRef90_Q7X8D0	OSJNBa0035M09.3 protein related cluster	2e-20
Os.57141.1.S1_at	1	7.55025	6.58936	49.7513	6.58936	Os09g28580	AK111010	CDNA clone:002-174-F09, full insert sequence	protein expressed protein	4e-14		Os.57141				UniRef90_Q67J14	Hypothetical protein OSJNBa0054F02.18-2 related cluster	5e-76
Os.39004.1.S1_at	1	2.54986	6.58848	16.7997	6.58848		AK120105	CDNA clone:J013023G15, full insert sequence				Os.39004
Os.17250.1.S1_x_at	1	6.74986	6.555	44.2519	6.55596	Os10g33170	AK105737	Putative peptide transport protein	protein POT family protein, expressed	0		Os.17250	AT5G46050.1	proton-dependent oligopeptide transport (POT) family protein, contains Pfam profile: PF00854 POT family	0	UniRef90_Q9FWL4	Putative peptide transport protein related cluster	0
Os.50265.1.S1_at	1	7.55025	6.52273	49.2482	6.52273	Os06g19200	AK120418	CDNA clone:J013093M17, full insert sequence	protein hypothetical protein	2e-13		Os.50265				UniRef90_Q69KD6	Hypothetical protein P0023E10.24 related cluster	2e-19
OsAffx.16451.1.S1_x_at	1	8.49991	6.44126	54.7502	6.44126	Os07g28320	NM_187239	P0404G11.112 hypothetical protein	protein hypothetical protein	7e-67	NM_187239	Os.67422	AT3G36659.1	invertase/pectin methylesterase inhibitor family protein, similar to extensin-like protein (Zea mays) GI:5917666	0.0001	UniRef90_Q84PR5	Hypothetical protein P0404G11.131 related cluster	1e-65
Os.56778.1.S1_at	1	5.39	6.43523	34.7483	6.44681	Os07g29410	AK110405	CDNA clone:002-165-G04, full insert sequence	protein thioredoxin family protein, putative, expressed	1e-05		Os.56778	AT4G32420.1	peptidyl-prolyl cis-trans isomerase cyclophilin-type family protein, weak similarity to CARS-Cyp (Homo sapiens) GI:1117	3e-07	UniRef90_Q4NRA5	Hypothetical protein precursor related cluster	7e-21
Os.51132.1.S1_at	1	3.80022	6.39406	24.2989	6.39406	Os08g07060	AK061061	CDNA clone:006-206-A02, full insert sequence	protein expressed protein	1e-145		Os.51132	AT2G47910.1	expressed protein	1e-76	UniRef90_Q6ZCP8	Putative ubiquinone oxidoreductase subunit 1 related cluster	1e-144
Os.25222.1.S1_at	1	2.80006	6.32095	17.6991	6.32095	Os11g38000	AK067078	CDNA clone:J013093L16, full insert sequence	protein NB-ARC domain containing protein, expressed	0		Os.25222	AT3G17090.1	protein phosphatase 2C family protein / PP2C family protein, similar to Ser/Thr protein phosphatase 2C (PP2C6) (GI:15020818)	2e-65	UniRef90_Q2R1U7	RGH2B, putative related cluster	0
OsAffx.22785.1.S1_x_at	1	4.5998	6.14181	28.2511	6.14181	Os01g05170	NM_184341	(japonica cultivar-group), predicted mRNA	protein expressed protein	8e-56		Os.59062	AT2G29210.1	splicing factor PWI domain-containing protein, contains Pfam profile PF01480: PWI domain	0.0001	UniRef90_Q5ZBL0	Hypothetical protein P0024G09.41 related cluster	2e-54
OsAffx.14645.1.S1_x_at	1	11.3995	6.11886	69.7521	6.11886	Os05g11810			protein oxidoreductase, 2OG-Fe oxygenase family protein, expressed	0			AT1G78440.1	Encodes a gibberellin 2-oxidase.	9e-47	UniRef90_Q75IL1	Hypothetical protein OSJNBb0016G07.1 related cluster	0
Os.24691.1.A1_s_at	1	3.84984	6.06509	23.34	6.06259	Os04g49320	CA762408	OSJNBa0088A01.9	protein tRNA-splicing endonuclease positive effector, putative, expressed	0		Os.24691	AT1G65810.1	tRNA-splicing endonuclease positive effector-related, contains similarity to SEN1, a positive effector of tRNA-splicing	1e-131	UniRef90_Q7XUD6	OSJNBa0088A01.9 protein related cluster	0
Os.26900.1.A1_at	1	5.74995	6.04324	34.7483	6.04324	Os09g16950	AK065757	CDNA clone:J013040D23, full insert sequence	protein lectin protein kinase, putative, expressed	0		Os.26900	AT5G65600.1	legume lectin family protein / protein kinase family protein, contains Pfam domains PF00138: Legume lectins alpha domain, PF00139	2e-66	UniRef90_Q6ESN7	Receptor kinase Lecrk-like related cluster	0
OsAffx.2926.1.S1_at	1	5.59971	6.0271	33.7499	6.02708	Os02g40400			protein expressed protein	0			AT4G18670.1	leucine-rich repeat family protein / extensin family protein, similar to extensin-like protein (Lycopersicon esculentum)	0.0001	UniRef90_Q6K8T4	Hypothetical protein OJ1792_D02.25 related cluster	0
OsAffx.11520.1.S1_at	1	12.7495	5.90188	75.2464	5.90188	Os01g48560			protein hypothetical protein	3e-58						UniRef90_UPI00000A095B	Cluster related to UPI00000A095B; B1144G04.7	7e-57
OsAffx.13479.1.S1_at	1	5.39	5.87982	31.7493	5.8904	Os03g53400			protein Uncharacterized protein family UPF0005 containing protein, expressed	1e-126			AT1G03070.1	expressed protein, low similarity to N-methyl-D-aspartate receptor-associated protein (Drosophila melanogaster) GI:567104; contains	1e-100	UniRef90_Q94GN3	Putative receptor-associated protein related cluster	1e-125
Os.14771.1.S1_at	1	4.40006	5.86334	25.799	5.86334	Os07g43450	AK061209	CDNA clone:006-210-C05, full insert sequence	protein hypothetical protein	3e-25		Os.14771	AT2G29210.1	splicing factor PWI domain-containing protein, contains Pfam profile PF01480: PWI domain	1e-06	UniRef90_Q8LI01	Hypothetical protein B1111E11.44 related cluster	5e-24
Os.53179.1.S1_at	1	3.50021	5.8422	20.4489	5.8422	Os04g56700	AK071218	CDNA clone:J023084D21, full insert sequence	protein Naringenin,2-oxoglutarate 3-dioxygenase, putative	2e-28		Os.53179	AT3G51240.1	naringenin 3-dioxygenase / flavanone 3-hydroxylase (F3H), identical to GI:3790548	8e-19
Os.2692.1.S1_x_at	1	3.94996	5.78468	22.8492	5.78468	Os06g51050	Z29	(PCH6) mRNA for chitinase class I	protein Basic endochitinase 1 precursor, putative, expressed	1e-169		Os.2692	AT3G12500.1	basic endochitinase, identical to basic endochitinase precursor SP:P19171 from (Arabidopsis thaliana)	1e-107	UniRef90_P24626	Basic endochitinase 1 precursor related cluster	1e-167
Os.18490.1.S1_x_at	1	3.69994	5.78391	21.4001	5.78391	Os03g47610	AK120238	Putative thiamin biosynthesis protein	protein Thiamine biosynthesis protein thiC, putative, expressed	0		Os.18490	AT2G2	thiamine biosynthesis family protein / thiC family protein, contains Pfam profile: PF01	0	UniRef90_Q9AXS1	Putative thiamine biosythesis protein ThiC related cluster	0
Os.15252.1.S1_a_at	1	41.7513	5.74229	239.748	5.74229	Os07g08950	AK065328	CDNA clone:J013001D19, full insert sequence	protein D-lactate dehydrogenase 2, mitochondrial precursor, putative, expressed	1e-146		Os.15252	AT4G36400.2	FAD linked oxidase family protein, low similarity to SP:Q12627 from Kluyveromyces lactis and SP:P32891 from Saccharomyces	1e-103	UniRef90_Q7XI14	Putative actin interacting protein related cluster	1e-145
Os.53872.1.S1_at	1	3.75025	5.70631	21.4001	5.70631	Os12g44360	AK100537	CDNA clone:J023101O07, full insert sequence	protein Plasma membrane Na+/H+ antiporter, putative, expressed	2e-28		Os.53872	AT1G14660.1	sodium proton exchanger, putative (NHX8), similar to Na+ H+ antiporter GB:CAA69925 GI:1655702 from (Xenopus laevis); similar to	5e-16	UniRef90_Q5ICN3	Na+/H+ antiporter related cluster	4e-27
Os.27331.1.S1_at	1	5.74995	5.69564	32.74	5.69396	Os05g36930	AK068179	CDNA clone:J013132M17, full insert sequence	protein Histone deacetylase family protein, expressed	0		Os.27331	AT1G08460.1	histone deacetylase family protein (HDA8), identical to HDA8 (Arabidopsis thaliana) GI:21360988low similarity to SP:Q9Z2V5 Histone	1e-120	UniRef90_Q60DG6	Hypothetical protein B1110B01.3 related cluster	0
Os.30832.2.S1_at	1	3.59989	5.68043	20.4489	5.68043	Os07g46360	NM_185976		protein lactoylglutathione lyase family protein, putative, expressed	1e-121			AT2G28420.1	lactoylglutathione lyase family protein / glyoxalase I family protein, contains glyoxalase family protein domain, Pfam:PF00903	2e-56	UniRef90_Q7EYX8	Glyoxalase family-like protein related cluster	1e-120
OsAffx.12044.1.S1_at	1	3.60037	5.67246	20.422	5.67219	Os02g14970			protein expressed protein	7e-62						UniRef90_Q6K3R6	Hypothetical protein OSJNBa0090H18.30 related cluster	3e-67
Os.37320.2.S1_x_at	1	3.80022	5.63127	21.4001	5.63127	Os03g62950	NM_185210	OSJNBb0043P23.15 hypothetical protein	protein expressed protein	7e-50	NM_185210	Os.37320				UniRef90_Q84SP1	Hypothetical protein OSJNBb0043P23.15 related cluster	1e-103
OsAffx.25931.1.S1_at	1	4.14975	5.62675	23.34	5.62444	Os04g08640			protein embryogenesis transmembrane protein, putative, expressed	3e-98			AT5G50140.1	ankyrin repeat family protein, contains ankyrin repeat domains, Pfam:PF00023	2e-07	UniRef90_Q7XX79	OSJNBb0089K06.10 protein related cluster	5e-97
Os.31625.1.S1_at	1	4.84994	5.61848	27.2492	5.61846	Os08g06659	AK107012	CDNA clone:002-120-F04, full insert sequence	protein expressed protein	1e-113		Os.31625	AT1G62760.1	invertase/pectin methylesterase inhibitor family protein, low similarity to extensin (Volvox carteri) GI:21992	4e-07	UniRef90_Q8L3S3	Lateral organ boundaries (LOB) domain protein-like related cluster	8e-11
Os.26532.1.S1_x_at	1	18.5993	5.60498	104.248	5.60498	Os01g61820	AK058829	40S ribosomal protein S23	protein ribosomal protein S23 containing protein, expressed	5e-97		Os.26532	AT5G02	40S ribosomal protein S23 (RPS23B), ribosomal protein S23, Fragaria x ananassa, PIR:S56673	1e-74	UniRef90_Q8L685	Pherophorin-dz1 protein precursor related cluster	1e-25
Os.57108.1.S1_at	1	5.39	5.60198	30.249	5.61206	Os12g24330	AK110931	CDNA clone:002-173-F10, full insert sequence	protein expressed protein	0		Os.57108	AT1G21680.1	expressed protein, similar to TolB protein precursor (SP:Q9ZDM5) {Rickettsia prowazekii}; ESTs gb:N	7e-88	UniRef90_Q2QSF1	Hypothetical protein related cluster	0
OsAffx.5904.1.S1_at	1	3.50021	5.57135	19.5009	5.57135	Os08g23560			protein hypothetical protein	3e-45						UniRef90_Q6Z0D3	Hypothetical protein OSJNBa0078D03.38 related cluster	7e-44
OsAffx.16136.1.S1_at	1	19.5009	5.52535	107.749	5.52535	Os07g07500			protein hypothetical protein	1e-108						UniRef90_Q69LC7	Hypothetical protein OSJNBa0050F10.30 related cluster	2e-63
OsAffx.9338.1.S1_at	1	3.4001	5.47021	18.5993	5.47022	Os07g45970	NM_191812	P0690B02.18	protein retrotransposon protein, putative, unclassified, expressed	3e-11	NM_191812	Os.65887				UniRef90_Q8W0D3	Hypothetical protein P0690B02.23 related cluster	5e-53
OsAffx.1365.1.S1_at	1	3.4001	5.47021	18.5993	5.47022	Os06g21750	NM_187729	P0498A12.17	protein hypothetical protein	3e-20	NM_187729	Os.68064				UniRef90_UPI00000A665C	Cluster related to UPI00000A665C; P0498A12.17	2e-86
Os.47922.1.S2_x_at	1	7.95019	5.44031	43.2515	5.44031	Os12g41930	AK101273	Bip132 mRNA for BRI1-KD interacting protein 132	protein SRP40, C-terminal domain containing protein, expressed	0		Os.47922	AT5G57120.1	expressed protein, weak similarity to SP:Q14978 Nucleolar phosphoprotein p130 {Homo sapiens}	1e-39	UniRef90_Q2QM88	SRP40, C-terminal domain, putative related cluster	0
Os.23023.1.S1_at	1	10.1002	5.4207	54.7502	5.4207		CA755936	Transcribed locus				Os.23023	AT4G28180.1	expressed protein	0.0001	UniRef90_Q6CDL6	P09230 Yarrowia lipolytica Alkaline extracellular protease related cluster	0.0009
Os.12813.4.S1_x_at	1	11.3995	5.41707	61.7521	5.41708		D10	Disease-resistent-related protein (RH3)				Os.12813
Os.32760.1.S1_at	1	6.04	5.41346	32.74	5.42053	Os01g07130	AK103011	(japonica cultivar-group), predicted mRNA	protein expressed protein	0		Os.32760	AT2G40390.1	expressed protein	1e-148	UniRef90_Q5VQI5	Hypothetical protein P0701D05.8 related cluster	0
OsAffx.6107.1.S1_at	1	4.95019	5.40405	26.7511	5.40405	Os08g41740			protein hypothetical protein	0			AT1G65320.1	CBS domain-containing protein, contains Pfam profile PF00571: CBS domain	5e-65	UniRef90_Q6ZIB3	CBS domain containing protein-like related cluster	0
OsAffx.30035.1.S1_x_at	1	10.9997	5.38674	59.2526	5.38674	Os09g26260			protein AAA-type ATPase family protein, putative, expressed	0			AT5G57480.1	AAA-type ATPase family protein, contains Pfam profile: PF00004 ATPase family	1e-174	UniRef90_Q69MI6	AAA ATPase, central region (50.1 kD)-like protein related cluster	0
OsAffx.4668.1.S1_at	1	3.80022	5.38098	20.4489	5.38098
OsAffx.5563.1.S1_at	1	3.04984	5.34441	16.29	5.34126		NM_185819	OJ1720_F04.108 hypothetical protein			NM_185819	Os.67303				UniRef90_Q8H346	Hypothetical protein OJ1720_F04.108 related cluster	2e-86
Os.25846.1.S1_at	1	3.15015	5.33299	16.7997	5.33299	Os02g08200	AK106315	CDNA clone:002-101-D10, full insert sequence	protein Zinc finger, C3HC4 type family protein	8e-24		Os.25846	AT2G44580.1	zinc finger (C3HC4-type RING finger) family protein, contains Pfam profile: PF00097 zinc finger, C3HC4 type (RING finger)	6e-09	UniRef90_Q2QSD1	Zinc finger, C3HC4 type, putative related cluster	3e-10
Os.51194.1.A1_x_at	1	6.34973	5.31519	33.7499	5.31517	Os07g28910	AK061509	CDNA clone:006-309-F08, full insert sequence	protein LSD1 zinc finger family protein, expressed	2e-82		Os.51194	AT1G32540.2	zinc finger protein, putative, similar to zinc-finger protein Lsd1 (Arabidopsis thaliana) gi:1872521:gb:AAC4	2e-15	UniRef90_Q69UP7	Hypothetical protein P0675B10.121 related cluster	4e-81
Os.26479.3.S1_x_at	1	3.84984	5.31163	20.4489	5.31163	Os01g72430	NM_189781	P0431G06.19	protein NADPH-dependent FMN reductase family protein, putative, expressed	1e-109	NM_189781	Os.67002	AT3G27890.1	NADPH-dependent FMN reductase family protein, contains Pfam profile: PF03358 NADPH-dependent FMN reductase	1e-72	UniRef90_UPI00000A3710	Cluster related to UPI00000A3710; P0431G06.19	6e-87
OsAffx.23568.1.S1_at	1	3.84984	5.31163	20.4489	5.31163	Os01g38910			protein hypothetical protein	1e-113			AT4G23180.1	receptor-like protein kinase 4, putative (RLK4), nearly identical to receptor-like protein kinase 4 (Arabidopsis thaliana)	5e-13	UniRef90_Q8S1B1	Serine/threonine kinase protein-like related cluster	1e-112
OsAffx.10944.1.S1_x_at	1	4.95018	5.30312	26.2514	5.30312	Os01g06836			protein Leucine Rich Repeat family protein	0			AT3G05660.1	similar to disease resistance family protein [Arabidopsis thaliana] (TAIR:At3g11080.1); similar to disease resistance family	2e-92	UniRef90_UPI00000A1918	Cluster related to UPI00000A1918; B1189A09.17	1e-168
Os.10947.1.S1_at	1	4.84994	5.21661	25.3002	5.21661	Os08g44090	AK072840	CDNA clone:001-002-D10, full insert sequence	protein Endomembrane protein 70 containing protein, expressed	0		Os.10947	AT5G25100.1	endomembrane protein 70, putative, TM4 family;	0	UniRef90_UPI000043DF86	Cluster related to UPI000043DF86; Putative PHG1A protein	0
Os.12000.1.S1_at	1	4.50002	5.18878	23.34	5.18664	Os01g72080	AK072758	CDNA clone:001-003-B01, full insert sequence	protein EF hand family protein, expressed	1e-111		Os.12000	AT2G41410.1	calmodulin, putative, identical to SP:P30188 Calmodulin-like protein {Arabidopsis thaliana}	6e-20
Os.28558.1.S1_at	1	3.94996	5.177	20.4489	5.177	Os07g44890	AK109437	Putative esterase	protein serine hydrolase, putative, expressed	0		Os.28558	AT5G23530.1	expressed protein, contains similarity to PrMC3 (Pinus radiata) GI:5487873	1e-77	UniRef90_Q8H5P5	Putative esterase related cluster	0
OsAffx.24545.1.S1_at	1	4.14975	5.15696	21.4001	5.15696	Os02g32790			protein hypothetical protein	2e-43			AT3G16690.1	nodulin MtN3 family protein, contains Pfam PF03083 MtN3/saliva family	2e-05	UniRef90_Q6H760	Hypothetical protein P0476H10.29 related cluster	2e-13
Os.18975.1.S1_at	1	3.84984	5.06538	19.5009	5.06538	Os02g08370	AK067359	CDNA clone:J013099P19, full insert sequence	protein Ubiquitin carboxyl-terminal hydrolase, family 1 protein, expressed	0		Os.18975	AT1G65650.1	ubiquitin carboxyl-terminal hydrolase family 1 protein, similar to 26S proteasome regulatory complex subunit p37A	1e-125	UniRef90_Q6ETK2	Putative ubitquitin C-terminal hydrolase related cluster	0
Os.56181.1.S1_at	1	3.15015	5.06334	15.9503	5.06335	Os02g02950	AK109567	CDNA clone:002-130-D10, full insert sequence	protein pentatricopeptide, putative, expressed	0		Os.56181	AT1G02060.1	pentatricopeptide (PPR) repeat-containing protein, contains Pfam profile PF01535: PPR repeat	1e-122	UniRef90_Q6ZH91	Putative pentatricopeptide (PPR) repeat-containing protein related cluster	0
Os.10320.1.S1_x_at	1	3.50021	5.05658	17.6991	5.05658	Os01g15490	AK066193	P0462H08.25	protein phosphoadenosine phosphosulfate, putative, expressed	0		Os.10320	AT5G03430.1	phosphoadenosine phosphosulfate (PAPS) reductase family protein, low similarity to SP:P38913 FAD synthetase (EC 2.7.7.2)	1e-180	UniRef90_Q5NAR5	Hypothetical protein P0699D11.4 related cluster	0
Os.56695.1.S1_at	1	3.69994	5.02692	18.5993	5.02692	Os05g27920	AK110309	CDNA clone:002-164-B03, full insert sequence	protein phox domain-containing protein, putative, expressed	7e-51		Os.56695	AT5G07120.1	phox (PX) domain-containing protein, similar to SP:O60749 Sorting nexin 2 {Homo sapiens}; contains Pfam profile PF00787:	4e-40	UniRef90_Q5W6R5	Hypothetical protein B1164G01.1 related cluster	1e-49
Os.17347.1.S2_at	1	2.39999	5.02087	12.05	5.02087	Os02g03840	AK060381	CDNA clone:001-009-E02, full insert sequence	protein expressed protein	0		Os.17347	AT3G28770.1	expressed protein	6e-17	UniRef90_Q8RVR9	Putative heat shock protein related cluster	3e-75
Os.17250.1.S1_at	1	8.19	4	40.7474	4.97526	Os10g33170	AK105737	Putative peptide transport protein	protein POT family protein, expressed	0		Os.17250	AT5G46050.1	proton-dependent oligopeptide transport (POT) family protein, contains Pfam profile: PF00854 POT family	0	UniRef90_Q9FWL4	Putative peptide transport protein related cluster	0
Os.34992.2.S1_x_at	1	12.3502	4.95948	61.2505	4.95948	Os03g25490	NM_184935	Putative cytochrome P450-related protein	protein Cytochrome P450 family protein, expressed	1e-145	NM_184935	Os.34992	AT2G46	cytochrome P450 family protein, similar to cytochrome P450 72A1 (SP:Q05047) (Catharanthus roseus); contains Pfam profile: PF00067	3e-69	UniRef90_Q9FRC1	Putative cytochrome P450-related protein related cluster	1e-156
Os.5294.1.S1_at	1	3.04984	4.95087	15.0994	4.95087	Os04g53410	AK070994	CDNA clone:J023080H04, full insert sequence	protein BTB/POZ domain containing protein, expressed	0		Os.5294	AT3G06190.1	speckle-type POZ protein-related, similar to SPOP (novel nuclear speckle-type protein) (SP:O43791) (Homo sapiens);	2e-78	UniRef90_Q8L685	Pherophorin-dz1 protein precursor related cluster	6e-65
Os.4658.1.S1_at	1	4.14975	4.92775	20.4489	4.92775	Os08g34270	AK064141	CDNA clone:001-113-G10, full insert sequence	protein expressed protein	1e-69		Os.4658	AT5G58005.2	expressed protein	3e-39	UniRef90_Q6Z9E8	Hypothetical protein P0528B09.34 related cluster	2e-68
Os.33474.2.S1_at	1	6.34973	4.92116	31.2481	4.92116	Os01g63354	NM_190640	P0529E05.8	protein ELM2 domain containing protein, expressed	0	NM_190640	Os.33474	AT4G11400.1	ARID/BRIGHT DNA-binding domain-containing protein / ELM2 domain-containing protein / Myb-like DNA-binding domain-containing	2e-29	UniRef90_Q5N9B3	MYB transcription factor-like protein related cluster	0
Os.37558.1.S1_at	1	7.10171	4.89131	34.7367	4.89131	Os01g06630	AK064055	(japonica cultivar-group), predicted mRNA	protein Small hydrophilic plant seed protein	3e-40		Os.37558	AT3G51810.1	Em-like protein GEA1 (EM1), identical to SP:Q07187 Em-like protein GEA1 (EM1) {Arabidopsis thaliana}; contains Pfam profile PF004	0.0002	UniRef90_Q7F7Z3	Similar to Zea mays late embryogenesis abundant protein EMB564 &S16249 related cluster	3e-39
OsAffx.22847.1.S1_x_at	1	6.04	4.83506	29.2506	4.84281	Os03g30800	NM_183948	B1045F02.7	protein fumarylacetoacetate hydrolase family protein	5e-20	NM_183948	Os.64754	AT2G29210.1	splicing factor PWI domain-containing protein, contains Pfam profile PF01480: PWI domain	7e-09	UniRef90_Q8LQX6	Hypothetical protein B1045F02.11 related cluster	7e-60
Os.19594.1.A1_at	1	6.04	4.83506	29.2506	4.84281	Os02g02520	AK064929	CDNA clone:J013000O03, full insert sequence	protein expressed protein	5e-77		Os.19594	AT1G73060.1	expressed protein	1e-64	UniRef90_Q6ZGM0	Hypothetical protein OJ1442_E05.24 related cluster	1e-75
Os.57175.1.S1_at	1	2.64997	4.8112	12.7496	4.8112	Os04g22660	AK111082	CDNA clone:002-175-F05, full insert sequence	protein Tropinone reductase-I, putative, expressed	7e-37		Os.57175	AT1G07440.1	tropinone reductase, putative / tropine dehydrogenase, putative, similar to tropinone reductase SP:P50165 from (Datura stramonium)	7e-20	UniRef90_Q7XNM4	OSJNBb0068N06.6 protein related cluster	6e-34
OsAffx.4726.1.S1_at	1	11.7007	4.76446	55.7475	4.76446	Os06g05110			protein Superoxide dismutase, chloroplast, putative, expressed	1e-150			AT5G23310.1	superoxide dismutase (Fe) / iron superoxide dismutase 3 (FSD3), identical to iron superoxide dismutase 3 (Arabidopsis thaliana)	8e-93	UniRef90_Q5VSB7	Iron-superoxide dismutase related cluster	1e-148
Os.26912.1.A1_x_at	1	11.3995	4.71503	53.749	4.71502	Os01g33930	CB627985	P0516D04.17	protein expressed protein	1e-169		Os.26912	AT5G18980.1	expressed protein	4e-10	UniRef90_Q5QMC5	BLE2 protein-like protein related cluster	1e-167
OsAffx.11847.1.S1_at	1	13.5494	4.70495	63.749	4.70495	Os01g74350			protein Soluble inorganic pyrophosphatase, putative, expressed	1e-124			AT3G53620.1	inorganic pyrophosphatase, putative (soluble) / pyrophosphate phospho-hydrolase, putative / PPase, putative, similar	1e-104	UniRef90_Q5JL11	Putative soluble inorganic pyrophosphatase related cluster	1e-112
Os.52016.1.A1_at	1	5.39	4.68549	25.3002	4.69392	Os02g21630	AK064540	CDNA clone:002-112-A04, full insert sequence	protein SEC14 cytosolic factor, putative, expressed	1e-150		Os.52016	AT5G63060.1	similar to SEC14 cytosolic factor family protein / phosphoglyceride transfer family protein [Arabidopsis thaliana]	2e-86	UniRef90_Q6ER71	SEC14 cytosolic factor-like related cluster	1e-149
OsAffx.29354.2.S1_x_at	1	13.1004	4.67547	61.2505	4.67547	Os08g26520			protein hypothetical protein	2e-18						UniRef90_Q6ZDT2	Hypothetical protein P0475C12.35 related cluster	6e-13
Os.6160.1.S1_at	1	13.5494	4.66798	63.2481	4.66798	Os02g02250	AK069550	CDNA clone:J023024B12, full insert sequence	protein expressed protein	0		Os.6160	AT5G01370.1	expressed protein	4e-10	UniRef90_Q6Z7D0	Proline-rich protein-like related cluster	0
Os.16363.1.S1_at	1	8.49991	4.61769	39.249	4.61758	Os07g36920	AK105566	CDNA clone:001-128-C08, full insert sequence	protein F-box domain containing protein, expressed	1e-151		Os.16363	AT2G14890.1	arabinogalactan-protein (AGP9), identical to gi:10880495:gb:AAG24277	1e-11	UniRef90_Q69S51	Hypothetical protein OSJNBa0058I18.3 related cluster	1e-116
Os.50	1	6.34973	4.60659	29.2506	4.60659	Os02g02940	AK103260	CDNA clone:J033124C12, full insert sequence	protein succinate dehydrogenase subunit 3, putative, expressed	1e-68		Os.50				UniRef90_Q94FP2	Succinate dehydrogenase subunit 3 related cluster	3e-67
Os.31858.3.S1_x_at	1	5.74995	4.5655	26.2514	4.5655	Os07g35540	NM_185888		protein Protein kinase domain containing protein, expressed	0			AT4G23180.1	receptor-like protein kinase 4, putative (RLK4), nearly identical to receptor-like protein kinase 4 (Arabidopsis thaliana)	1e-119	UniRef90_Q7F1L5	Serine/threonine kinase receptor-like protein related cluster	0
Os.10403.1.S1_at	1	3.91159	4.50666	17.6282	4.50666	Os03g55350	AK101646	CDNA clone:J033055P14, full insert sequence	protein cucumisin-like serine protease, putative, expressed	0		Os.10403	AT5G67360.1	cucumisin-like serine protease (ARA12), Asp48; almost identical to cucumisin-like serine protease (ARA12) GI:3176874 from	0	UniRef90_Q94H95	Putative serine protease related cluster	0
Os.53546.1.S1_at	1	6.74986	4.48142	30.249	4.48142	Os03g10100	AK073216	CDNA clone:J033004D04, full insert sequence	protein Sugar transporter family protein, expressed	0		Os.53546	AT3G18830.1	This gene encodes a plasma membrane-localized polyol/cyclitol/monosaccharide-H+-symporter. The AtPLT5	1e-164	UniRef90_Q84QH3	Putative sorbitol transporter related cluster	1e-163
Os.57318.1.S1_at	1	7.55025	4.47005	33.7499	4.47004		AK111291	CDNA clone:002-181-A05, full insert sequence				Os.57318				UniRef90_Q4NNF2	Hypothetical protein related cluster	0.0002
OsAffx.13141.1.S1_at	1	3.78602	4.45216	16.855	4.4519	Os03g31380			protein hypothetical protein	2e-70			AT2G02490.1	similar to proline-rich family protein [Arabidopsis thaliana] (TAIR:At5g59170.1); similar to LENOD2 [Lupinus luteus]	2e-06	UniRef90_Q75I65	Hypothetical protein OSJNBa0083F15.17 related cluster	4e-69
Os.6258.1.S1_a_at	1	6.34973	4.44918	28.2511	4.44918	Os01g63770	AK103981	Putative AUX1-like permease	protein AUX1-like permease, putative, expressed	0		Os.6258	AT2G38120.1	amino acid permease, putative (AUX1), identical to AUX1 GI:1531758 from (Arabidopsis thaliana)	0	UniRef90_Q5N892	Auxin transporter-like protein 1 related cluster	0
OsAffx.3070.1.S1_at	1	3.4001	4.44086	15.0994	4.44086	Os02g54490			protein expressed protein	0			AT4G21530.1	transducin family protein / WD-40 repeat family protein, contains 1 WD-40 repeat (PF00400); similar to anaphase-promoting complex	1e-125	UniRef90_Q3Y4F2	Anaphase promoting complex subunit 4 related cluster	1e-169
Os.24470.1.A1_at	1	4.40006	4.431	19.5009	4.43196	Os11g17770	CA761867	Transcribed locus	protein transposon protein, putative, Mutator sub-class	4e-13		Os.24470				UniRef90_Q53PW3	MuDR family transposase, putative related cluster	8e-12
OsAffx.1384.1.S1_at	1	4.40006	4.431	19.5009	4.43196	Os12g16340	NM_187381	P0005E02.116 hypothetical protein	protein retrotransposon protein, putative, unclassified, expressed	4e-09	NM_187381	Os.67363				UniRef90_Q7F0Q7	Hypothetical protein P0005E02.117 related cluster	2e-82
OsAffx.6997.1.S1_x_at	1	10.1002	4.43077	44.7517	4.43077	Os11g04900			protein phosphatidylinositol-4-phosphate 5-kinase 4, putative, expressed	0			AT3G07	phosphatidylinositol-4-phosphate 5-kinase family protein, similar to phosphatidylinositol-4-phosphate 5-kinase	3e-91	UniRef90_Q2RAM4	Phosphatidylinositol-4-phosphate 5-kinase, putative related cluster	0
Os.8383.1.S1_at	1	3.80022	4.42072	16.7997	4.42072	Os05g48290	AK05	CDNA clone:001-031-E04, full insert sequence	protein T-complex protein 1, beta subunit, putative, expressed	1e-176		Os.8383	AT5G20890.1	chaperonin, putative, similar to SWISS-PROT:P78371- T-complex protein 1, beta subunit (TCP-1-beta) (Homo sapiens); contains	1e-159	UniRef90_Q6AV23	Putative TCP-1/cpn60 chaperonin family protein related cluster	1e-167
Os.7034.1.S1_at	1	6.74986	4.40773	29.7516	4.40773	Os03g22420	AK066938	CDNA clone:J013093A20, full insert sequence	protein AAA-type ATPase family protein, putative, expressed	0		Os.7034	AT4G02480.1	AAA-type ATPase family protein, contains Pfam domain, PF00004: ATPase, AAA family; similar to Spastin (Swiss-Prot:Q9UBP0) (Homo	0	UniRef90_Q7X989	Putative MSP1(Mitochondrial sorting of proteins) protein related cluster	0
OsAffx.13512.1.S1_at	1	7.09982	4.40125	31.2481	4.40125	Os03g56740			protein hypothetical protein	4e-17			AT1G08830.1	superoxide dismutase (Cu-Zn) (SODCC) / copper/zinc superoxide dismutase (CSD1), identical to SWISS-PROT: P24704	1e-12	UniRef90_Q8S7H2	Putative copper/zinc superoxide dismutase related cluster	9e-54
Os.5525.1.S1_at	1	3.24984	4.40007	14.2996	4.40007	Os06g05480	AU172410	CDNA clone:J023039G07, full insert sequence	protein expressed protein	2e-75		Os.5525				UniRef90_Q5VP40	Hypothetical protein P0036F10.33 related cluster	3e-74
Os.46545.2.S1_x_at	1	2.60013	4.38422	11.3995	4.38422	Os10g24900	NM_1	Putative protein	protein Kelch motif family protein, expressed	0	NM_1	Os.46545	AT3G63220.2	kelch repeat-containing F-box family protein, contains Pfam profiles PF01344: Kelch motif, PF00646: F-box domain	1e-110	UniRef90_Q338Q9	Kelch motif, putative related cluster	0
Os.46810.2.S1_x_at	1	6.90045	4.38363	30.249	4.38363	Os10g30620	NM_1	OSJNBb0015F09b.7 hypothetical protein	protein hypothetical protein	0	NM_1	Os.46810	AT2G16760.1	expressed protein	1e-71	UniRef90_Q7XE12	Hypothetical protein related cluster	0
Os.12155.1.S1_at	1	7.70013	4.38304	33.75	4.38304	Os05g24970	AK121220	P0458E05.28	protein Small nuclear ribonucleoprotein Sm D2, putative, expressed	3e-55		Os.12155	AT2G47640.1	small nuclear ribonucleoprotein D2, putative / snRNP core protein D2, putative / Sm protein D2, putative, similar to small	7e-53	UniRef90_O22247	Small nuclear ribonucleoprotein-like protein related cluster	4e-50
Os.52851.1.S1_at	1	4.14975	4.36199	18.1012	4.36199	Os02g37470	AK069595	CDNA clone:J023024G02, full insert sequence	protein tetratricopeptide repeat, putative, expressed	1e-180		Os.52851	AT3G14110.1	tetratricopeptide repeat (TPR)-containing protein, contains Pfam profile PF00515: TPR Domain	7e-72	UniRef90_Q6YY12	Putative tetratricopeptide repeat (TPR)-containing protein related cluster	1e-179
Os.23397.1.S2_at	1	4.6999	4.35093	20.4489	4.35093	Os08g37874	AK068155	CDNA clone:J013131P05, full insert sequence	protein 2-nitropropane dioxygenase family, putative, expressed	0		Os.23397	AT5G64250.2	2-nitropropane dioxygenase family / NPD family, contains Pfam profile PF03060: oxidoreductase, 2-nitropropane dioxygenase	1e-127	UniRef90_Q6YTR9	2-nitropropane dioxygenase-related protein-like related cluster	1e-112
OsAffx.6776.1.S1_at	1	4.6999	4.35093	20.4489	4.35093	Os10g26710			protein hypothetical protein	1e-56						UniRef90_Q338F6	Hypothetical protein related cluster	3e-55
OsAffx.12206.1.S1_at	1	5.39	4.32424	23.34	4.33024	Os02g26520			protein hypothetical protein	2e-80						UniRef90_Q6K4X8	Hypothetical protein OSJNBa0035A24.24 related cluster	3e-79
Os.12830.1.S1_at	1	18.1012	4.32308	78.253	4.32309	Os04g55920	AK059441	CDNA clone:001-027-H07, full insert sequence	protein ZIM motif family protein, expressed	1e-116		Os.12830	AT5G20900.1	expressed protein	2e-23	UniRef90_Q7XPM8	OSJNBa0060D06.16 protein related cluster	1e-115
OsAffx.21767.1.S1_at	1	4.95018	4.32309	21.4001	4.32309	Os01g61800	NM_190471	P0460C04.23	protein ZmEBE-1 protein, putative, expressed	1e-171	NM_190471	Os.65383	AT2G38255.1	expressed protein, contains Pfam profile PF03080: Arabidopsis proteins of unknown function	3e-21	UniRef90_Q8S1T9	Putative ZmEBE-1 protein related cluster	0
OsAffx.6157.2.S1_at	1	9.54986	4.31	41.2518	4.31962	Os09g02910			protein hypothetical protein	0			AT3G15410.1	leucine-rich repeat family protein, contains leucine rich-repeat (LRR) domains Pfam:PF00560, INTERPRO:IPR001611; contains similarit	8e-10	UniRef90_Q6YTZ4	Glycine-rich RNA-binding protein-like related cluster	1e-104
Os.26933.2.S1_x_at	1	5.36228	4.30693	23.095	4.30693	Os10g34840	CB628881	OSJNBa0051D19.24 hypothetical protein	protein ripening-related protein, putative, expressed	1e-107		Os.26933
Os.52412.1.S1_at	1	3.24984	4.27709	13.8999	4.27709	Os04g42360	AK066956	CDNA clone:J013092M08, full insert sequence	protein expressed protein	0		Os.52412	AT4G18670.1	leucine-rich repeat family protein / extensin family protein, similar to extensin-like protein (Lycopersicon esculentum)	8e-06	UniRef90_Q4JF23	OSJNBa0029H02.29 protein related cluster	0
Os.57146.1.S1_at	1	4.14975	4.26509	17.6991	4.26509	Os01g25470	AK111025	CDNA clone:002-174-H03, full insert sequence	protein flavin-containing monooxygenase family protein, putative	7e-64		Os.57146	AT5G43890.1	flavin-containing monooxygenase family protein / FMO family protein, similar to flavin-containing monooxygenases YUCCA	1e-38	UniRef90_Q5ZBJ2	Dimethylaniline monooxygenase-like protein related cluster	3e-85
OsAffx.10805.2.A1_at	1	9.79953	4.26053	41.7512	4.26053	Os06g28250			protein SWIM zinc finger family protein	0			AT2G27110.3	similar to far-red impaired responsive protein, putative [Arabidopsis thaliana] (TAIR:At4g38180.1); similar to putative FAR1	5e-13	UniRef90_Q8S6K4	Hypothetical protein OSJNBa0019N10.22 related cluster	3e-46
OsAffx.12543.1.S1_at	1	11.3995	4.25626	48.5194	4.25626	Os02g47			protein hypothetical protein	7e-63			AT1G70470.1	expressed protein	6e-06	UniRef90_Q8S3T0	Hypothetical protein 49D11.2 related cluster	6e-43
Os.46824.2.S1_at	1	7.70013	4.25313	32.74	4.25188	Os10g41600	AK109505	OSJNBa0057L21.26 hypothetical protein	protein hypothetical protein	1e-105		Os.46824	AT5G63950.1	SNF2 domain-containing protein / helicase domain-containing protein, low similarity to SP:Q03468 Excision repair protein ERCC-6	3e-57	UniRef90_Q8S7C6	Hypothetical protein OSJNBa0057L21.26 related cluster	1e-103
OsAffx.4983.3.A1_x_at	1	9.00057	4.24972	38.2499	4.24972	Os06g32630			protein hypothetical protein	1e-121			AT1G16610.2	arginine/serine-rich protein, putative (SR45), similar to arginine/serine-rich protein GI:6601502 from	6e-09	UniRef90_UPI000009CE14	Cluster related to UPI000009CE14; putative receptor serine/threonine kinase	1e-130
Os.10117.1.S1_at	1	4.40006	4.22705	18.5993	4.22705	Os04g41460	AK069132	CDNA clone:J023007N05, full insert sequence	protein Sugar transporter family protein, expressed	0		Os.10117	AT2G43330.1	sugar transporter family protein, similar to SP:Q	1e-175	UniRef90_Q7XUE4	OSJNBa0076N16.21 protein related cluster	0
Os.10529.1.S1_s_at	1	4.40006	4.22705	18.5993	4.22705	Os11g05140	AU166632	Transcribed locus	protein expressed protein	0		Os.10529	AT5G22760.1	PHD finger family protein, contains Pfam domain, PF00628: PHD-finger	3e-16	UniRef90_Q53PW9	Expressed protein related cluster	0
OsAffx.14625.1.S1_at	1	13.9903	4.22508	59.1101	4.22507	Os05g10780			protein 1-aminocyclopropane-1-carboxylate synthase 7, putative	0			AT4G26200.1	1-aminocyclopropane-1-carboxylate synthase, putative / ACC synthase, putative, similar to ACC synthase from	1e-159	UniRef90_Q5W6F9	1-aminocyclopropane-1-carboxylate synthase related cluster	0
OsAffx.12117.1.S1_at	1	5.30026	4.21689	22.3506	4.21689	Os02g19290			protein hypothetical protein	1e-154						UniRef90_UPI00000A5111	Cluster related to UPI00000A5111; B1008C01.13	5e-84
OsAffx.28323.1.S1_at	1	4.84994	4.21633	20.4489	4.21633	Os07g07360			protein hypothetical protein	1e-119			AT1G11070.1	hydroxyproline-rich glycoprotein family protein, contains proline-rich extensin domains, INTERPRO:IPR002	2e-05	UniRef90_Q69LE2	Hypothetical protein OSJNBa0050F10.13 related cluster	7e-54
OsAffx.13408.1.S1_at	1	3.4001	4.20563	14.2996	4.20563	Os03g48560			protein BGGP Beta-1-3-galactosyl-O-glycosyl-glycoprotein, putative, expressed	0			AT5G15050.1	glycosyltransferase family 14 protein / core-2/I-branching enzyme family protein, contains Pfam profile: PF02485 Core-2/I-Branching	1e-144	UniRef90_Q6AV49	Putative Core-2/I-Branching enzyme related cluster	0
Os.39003.1.S1_s_at	1	206.76	4.17984	864.224	4.17984	Os03g10340	AU183769	Cyc07	protein 40S ribosomal protein S3a, putative, expressed	1e-147		Os.5282	AT4G34670.1	40S ribosomal protein S3A (RPS3aB)	1e-123	UniRef90_P49397	40S ribosomal protein S3a related cluster	1e-145
Os.37723.1.S1_at	1	5.59971	4.16979	23.34	4.16807	Os05g14240	AK072531	CDNA clone:001-001-E07, full insert sequence	protein Aquaporin TIP3.1, putative, expressed	1e-140		Os.37723	AT2G25810.1	tonoplast intrinsic protein, putative, similar to tonoplast intrinsic protein GI:4584429 from (Nicotiana tabacum)	8e-76	UniRef90_Q75GA5	Probable aquaporin TIP4.1 related cluster	1e-139
Os.3417.1.S1_at	1	4.25028	4.16422	17.6991	4.16422	Os01g70860	AU082940	Pir7a protein (Pseudomonas inducible protein)	protein Esterase PIR7A, putative, expressed	1e-145		Os.3417	AT3G50440.1	similar to esterase, putative [Arabidopsis thaliana] (TAIR:At2g23620.1); similar to methyl jasmonate esterase [Solanum tuberosum]	2e-49	UniRef90_Q40708	Putative esterase PIR7A related cluster	1e-140
Os.53668.1.S1_at	1	5.39	4.13924	22.3506	4.14668	Os07g27870	AK104	CDNA clone:J033068J20, full insert sequence	protein thioesterase family protein, expressed	8e-92		Os.53668	AT3G61200.1	thioesterase family protein, contains Pfam profile PF03061: thioesterase family protein	6e-25	UniRef90_Q7XIL1	Hypothetical protein OJ1634_H04.108 related cluster	1e-90
OsAffx.11111.1.S1_x_at	1	4.95018	4.13094	20.4489	4.13094	Os01g19340			protein hypothetical protein	6e-81			AT4G13340.1	leucine-rich repeat family protein / extensin family protein, similar to extensin-like protein (Lycopersicon esculentum)	7e-08	UniRef90_Q5JNF9	Hypothetical protein OSJNBa0025P13.37 related cluster	1e-79
Os.8172.1.S1_at	1	4.95018	4.13094	20.4489	4.13094	Os05g50480	AK100204	CDNA clone:J023041E07, full insert sequence	protein expressed protein	0		Os.8172	AT1G29370.1	kinase-related, similar to putative protein kinase (GI:11125348) (Homo sapiens); similar to Paired box protein Pax-8 (Swiss-Prot:	2e-75	UniRef90_Q6L5E0	Hypothetical protein OJ1651_G11.5 related cluster	0
OsAffx.15227.1.S1_s_at	1	7.09982	4.11991	29.2506	4.11991	Os06g02090	NM_185387	(japonica cultivar-group), predicted mRNA	protein hAT family dimerisation domain containing protein	0		Os.61970	AT1G19260.1	hAT dimerisation domain-containing protein	1e-155	UniRef90_Q2R4E7	HAT family dimerisation domain, putative related cluster	0
Os.14508.2.S1_x_at	1	7.95019	4.11936	32.74	4.11814	Os03g60730	NM_185167	OSJNBb0081B07.23 hypothetical protein	protein BED zinc finger family protein, expressed	0	NM_185167	Os.14508	AT1G18560.1	hAT dimerisation domain-containing protein / BED zinc finger domain-containing protein / transposase-related, weak	7e-14	UniRef90_Q852A2	Hypothetical protein OSJNBb0081B07.23 related cluster	0
Os.35219.1.S1_a_at	1	26.7511	4.10287	109.756	4.10287	Os02g37030	AK060636	CDNA clone:001-130-B07, full insert sequence	protein expressed protein	0		Os.35219	AT3G48070.2	similar to expressed protein [Arabidopsis thaliana] (TAIR:At5g62910.1); similar to OSJNBa0060P14.3 [Oryza sativa (japonica	1e-47	UniRef90_Q6MWE6	B1358B12.22 protein related cluster	1e-95
Os.17332.1.S1_at	1	6.04	4.09957	24.8011	4.10614	Os02g35880	AK068953	CDNA clone:J023003M06, full insert sequence	protein expressed protein	5e-68		Os.17332	AT1G36980.1	expressed protein	3e-44	UniRef90_Q6YTI5	Hypothetical protein P0020D05.16 related cluster	9e-67
Os.52623.1.S1_at	1	16.7997	4.09245	68.752	4.09245	Os08g23470	AK068359	CDNA clone:J013146O10, full insert sequence	protein B3 DNA binding domain containing protein, expressed	1e-158		Os.52623	AT4G33280.1	similar to transcriptional factor B3 family protein [Arabidopsis thaliana] (TAIR:At3g18990.1); similar to putative auxin	2e-11	UniRef90_Q6Z0D9	Auxin response factor-like related cluster	1e-157
Os.7978.1.S1_at	1	8.49991	4.08808	34.7483	4.08808	Os03g58520	AK071709	OSJNBa0052F07.19 hypothetical protein	protein expressed protein	1e-117		Os.7978	AT3G51040.2	expressed protein, contains Pfam PF05608: Protein of unknown function (DUF778)	4e-69	UniRef90_Q851Q4	Hypothetical protein OSJNBa0052F07.19 related cluster	1e-115
OsAffx.30724.1.S1_at	1	10.9997	4.06845	44.7517	4.06845	Os10g39350			protein Eukaryotic aspartyl protease family protein, expressed	0			AT2G03200.1	aspartyl protease family protein, contains Pfam domain, PF00026: eukaryotic aspartyl protease	1e-42	UniRef90_Q8LNM2	Nucleoid DNA binding protein, putative related cluster	0
Os.42406.2.S1_at	1	15.9503	4.05975	64.7543	4.05975	Os01g63460	NM_190651	P0529E05.19	protein myb family transcription factor, putative, expressed	1e-167	NM_190651	Os.42406	AT2G38090.1	myb family transcription factor, contains Pfam profile: PF00249 myb-like DNA-binding domain	6e-65	UniRef90_Q5N9B7	Putative MYB transcription factor related cluster	1e-165
OsAffx.809.1.S1_at	1	5.0498	4.04945	20.4489	4.04945	Os08g13380	NM_192562	P0415C01.6	protein hypothetical protein	6e-06	NM_192562	Os.66451				UniRef90_UPI00000A8F16	Cluster related to UPI00000A8F16; P0415C01.6	1e-137
Os.51865.1.S1_at	1	6.74986	4.03701	27.2492	4.037	Os04g44620	AK101159	CDNA clone:002-102-C01, full insert sequence	protein Hus1 protein, putative, expressed	0		Os.51865	AT1G52530.1	similar to LIG1 [Physarum polycephalum] (GB:AAF65575.1); contains InterPro domain Hus1-like protein (InterPro:IPR007150)	1e-107	UniRef90_Q7XS44	OSJNBa0074L08.4 protein related cluster	0
OsAffx.20364.1.S1_at	1	3.95524	4.02731	15.929	4.02731	Os10g26190	NM_1	OSJNBa0044A10.3 hypothetical protein	protein hypothetical protein	3e-67	NM_1	Os.63404	AT1G31810.1	similar to formin homology 2 domain-containing protein / FH2 domain-containing protein [Arabidopsis thaliana] (TAIR:At5g58160.1);	0.0003	UniRef90_Q8LNE6	Hypothetical protein OSJNBa0044A10.3 related cluster	6e-66
Os.17393.1.S1_at	1	4.84994	4.02085	19.5009	4.02085	Os01g12810	AK105248	Ipomoea nil leaf protein like protein	protein leaf protein, putative, expressed	0		Os.17393	AT5G25630.1	pentatricopeptide (PPR) repeat-containing protein, contains Pfam profile PF01535: PPR repeat	1e-131	UniRef90_Q8W0A6	Putative leaf protein related cluster	0
Os.4660.1.S1_s_at	1	6.04	4.01655	24.2989	4.02299	Os03g10860	AK066494	CDNA clone:J013072H16, full insert sequence	protein expressed protein	2e-50		Os.4660	AT5G43150.1	expressed protein	3e-10	UniRef90_Q8H071	Hypothetical protein OSJNBa0014O06.1 related cluster	3e-49
Os.11738.1.S1_s_at	1	9.54986	4.00529	38.25	4.00529	Os03g29350	AK062571	CDNA clone:001-046-C06, full insert sequence	protein von Willebrand factor type A domain containing protein, expressed	0		Os.11738	AT1G19110.1	inter-alpha-trypsin inhibitor heavy chain-related, similar to SP:Q61704 Inter-alpha-trypsin inhibitor heavy chain H3 precursor	0	UniRef90_Q60ED8	Von Willebrand factor type A domain containing protein related cluster	0
Os.46900.1.S1_at	1	12.05	4.00422	48.2509	4.00422	Os10g31440	AK102661	Putative glycine-rich protein	protein transposon protein, putative, CACTA, En/Spm sub-class, expressed	1e-172		Os.46900	AT5G46730.1	glycine-rich protein	3e-68	UniRef90_Q7XDU0	Transposon protein, putative, CACTA, En/Spm sub-class related cluster	1e-170
OsAffx.4306.1.S1_at	1	20.4489	3.9978	81.7506	3.9978	Os05g11660			protein hypothetical protein	3e-42						UniRef90_Q5W6I3	Hypothetical protein OSJNBb0115F21.11 related cluster	1e-71
Os.7408.1.S1_at	1	15.9503	3.9	63.749	3.99673	Os05g35110	AK101519	CDNA clone:J013091C24, full insert sequence	protein Leucine Rich Repeat family protein, expressed	0		Os.7408	AT1G21410.1	F-box family protein, similar to SKP1 interacting partner 2 (SKIP2) TIGR_Ath1:At5g67250	1e-139	UniRef90_Q60EC4	Unknow protein related cluster	0
Os.509	1	7.95019	3.99352	31.7493	3.99352	Os08g17870	AK060042	CDNA clone:006-304-F01, full insert sequence	protein expressed protein	1e-150		Os.509	AT5G58000.1	phosphatase-related, weak similarity to CTD phosphatase-like 3 (Arabidopsis thaliana) GI:22212705; contains Pfam profiles PF02453	3e-64	UniRef90_Q8L685	Pherophorin-dz1 protein precursor related cluster	1e-16
OsAffx.21771.1.S1_at	1	12.3502	3.98765	49.2482	3.98765	Os03g17	NM_190394	P0031D02.24	protein expressed protein	5e-08	NM_190394	Os.65407	AT5G38560.1	protein kinase family protein, contains protein kinase domain, Pfam:PF00069	5e-06	UniRef90_UPI00000A3783	Cluster related to UPI00000A3783; P0031D02.24	1e-104
Os.8030.1.S1_at	1	6.34973	3.98445	25.3002	3.98445	Os09g19700	AK064216	CDNA clone:002-104-F06, full insert sequence	protein Protein kinase APK1A, chloroplast precursor, putative, expressed	0		Os.8030	AT5G15080.1	protein kinase, putative, similar to protein kinase APK1A (Arabidopsis thaliana) Swiss-Prot:Q06548	1e-157	UniRef90_Q6K551	Putative serine/threonine protein kinase related cluster	0
OsAffx.4124.1.S1_at	1	6.34973	3.98445	25.3002	3.98445	Os04g48470			protein hypothetical protein	1e-101						UniRef90_Q7XTY3	OSJNBa0019K04.14 protein related cluster	1e-100
OsAffx.23722.5.A1_at	1	6.34973	3.98445	25.3002	3.98445	Os01g22920			protein Gibberellin 2-beta-dioxygenase, putative	1E-			AT1G02400.1	gibberellin 2-oxidase, putative / GA2-oxidase, putative, similar to GA2ox2 (GI:4678368); similar to dioxygenase GI:16660	2e-23	UniRef90_UPI00000A8A29	Cluster related to UPI00000A8A29; putative OsGA2ox1	3e-77
Os.7255.2.S1_at	1	5.15005	3.97063	20.4489	3.97063	Os06g13570	AK100071	CDNA clone:001-116-G06, full insert sequence	protein expressed protein	0		Os.7255	AT1G53200.2	expressed protein	5e-35	UniRef90_Q654G8	Hypothetical protein P0412C04.14-1 related cluster	0
OsAffx.8621.1.S1_at	1	6.74986	3	26.7511	3.9632		XM_354445
OsAffx.30120.3.S1_s_at	1	9.85538	3.95129	38.9415	3.95129	Os09g32520			protein 60S ribosomal protein L32, putative, expressed	1e-72			AT4G18100.1	60S ribosomal protein L32 (RPL32A), ribosomal protein L32, human, PIR1:R5HU32	2e-61	UniRef90_Q3MST7	Ribosomal L32 related cluster	3e-70
Os.6723.1.S1_at	1	3.04984	3.95103	12.05	3.95103	Os02g33330	AK073251	CDNA clone:J033022H17, full insert sequence	protein B-type cyclin, putative, expressed	6e-37		Os.6723
Os.54476.2.S1_at	1	4.95018	3.93942	19.5009	3.93942	Os10g07430	AK108497	CDNA clone:001-116-B08, full insert sequence	protein expressed protein	4e-09		Os.54476				UniRef90_Q8L685	Pherophorin-dz1 protein precursor related cluster	9e-08
OsAffx.6069.1.S1_at	1	3.84984	3.92208	15.0994	3.92208	Os08g38490			protein F-box domain containing protein	0						UniRef90_Q8L685	Pherophorin-dz1 protein precursor related cluster	5e-18
Os.8025.1.S1_at	1	16.7997	3.91369	65.7489	3.91369	Os11g08370	AK121325	CDNA clone:J023117E05, full insert sequence	protein Major Facilitator Superfamily protein, expressed	0		Os.8025	AT5G44370.1	transporter-related, similar to vesicular glutamate transporter 2 (Mus musculus) GI:15811369, Na-dependent inorganic phosphate	1e-176	UniRef90_Q53P54	Na+-dependent inorganic phosphate cotransporter, putative related cluster	0
OsAffx.5680.1.S1_at	1	50.7525	3.90638	198.258	3.90638	Os08g02190			protein expressed protein	0			AT2G23093.1	expressed protein	4e-39	UniRef90_Q6YXU1	Hypothetical protein P0427G12.7 related cluster	1e-164
Os.7918.1.S1_s_at	1	34.7483	3.8922	135.251	3.8923	Os01g10100	CB676395	Transcribed locus, weakly similar to NP_177275.1 expressed protein [Arabidopsis thaliana]	protein expressed protein	1e-159		Os.7918	AT5G11870.1	expressed protein	7e-68	UniRef90_Q5QMM6	Hypothetical protein P0419B01.18 related cluster	1e-180
Os.47338.1.S1_at	1	5.39	3.8705	20.8995	3.87746	Os03g30550	AK101685	CDNA clone:J033058N07, full insert sequence	protein Nuclear transport factor 2 domain containing protein, expressed	0		Os.47338	AT5G60980.2	nuclear transport factor 2 (NTF2) family protein / RNA recognition motif (RRM)-containing protein, G3BP ras-GTPase-activating	3e-78	UniRef90_Q7Y1L6	Putative GAP SH3 binding protein related cluster	0
Os.55253.1.S1_at	1	9.00057	3.86068	34.7483	3.86068	Os05g11610	AK107740	CDNA clone:002-132-G08, full insert sequence	protein expressed protein	2e-56		Os.55253				UniRef90_Q5W6I8	Hypothetical protein OSJNBb0115F21.6 related cluster	4e-55
Os.55552.1.S1_at	1	48.2509	3.86016	186.256	3.86016	Os03g38000	AK108299	CDNA clone:002-141-E11, full insert sequence	protein 40S ribosomal protein S3, putative, expressed	1e-90		Os.55552	AT5G35530.1	40S ribosomal protein S3 (RPS3C)	2e-91	UniRef90_Q2UUB9	RIB40 genomic DNA, SC009 related cluster	1e-132
OsAffx.9409.1.S1_at	1	8.49991	3.85294	32.74	3.8518	Os01g56500	NM_191427	P0665A11.29	protein expressed protein	1e-50	NM_191427	Os.65711	AT2G29210.1	splicing factor PWI domain-containing protein, contains Pfam profile PF01480: PWI domain	0.0001	UniRef90_UPI00000A2003	Cluster related to UPI00000A2003; P0665A11.29	1e-150
Os.56734.1.S1_at	1	4.5998	3.84779	17.6991	3.84779	Os05g40220	AK110357	CDNA clone:002-165-A02, full insert sequence	protein retrotransposon protein, putative, unclassified, expressed	4e-16		Os.56734	AT2G45000.1	expressed protein, contains Pfam profile: PF05064 Nsp1-like C-terminal region	3e-21	UniRef90_Q4DF48	Hypothetical protein related cluster	0
Os.54903.1.S1_at	1	4.14975	3.84368	15.9503	3.84368	Os11g05520	AK107061	CDNA clone:002-121-E01, full insert sequence	protein Eukaryotic-type carbonic anhydrase family protein, expressed	1e-102		Os.54903	AT3G52720.1	carbonic anhydrase family protein, low similarity to storage protein (dioscorin) (Dioscorea cayenensis) GI:433463; contains	2e-36	UniRef90_Q53LU8	Hypothetical protein related cluster	1e-100
OsAffx.2797.1.S1_at	1	11.3995	3.83803	43.7517	3.83803	Os02g29770			protein hypothetical protein	0			AT5G23150.1	PWWP domain-containing protein, identical to cDNA putative transcription factor (HUA2) GI:4868119; contains Pfam profile PF00855:	5e-06	UniRef90_Q6K6D8	Aminotransferase-like protein related cluster	0
OsAffx.27556.1.S1_at	1	4.84994	3.83495	18.5993	3.83495	Os07g47130	NM_186091	Homeobox 1-like protein	protein hypothetical protein	1e-113	NM_186091	Os.67163	AT4G04890.1	homeobox-leucine zipper protein protodermal factor 2 (PDF2), identical to GP:14276060: protodermal factor2 (GI:14276060)	2e-22	UniRef90_Q8H483	Homeobox 1-like protein related cluster	1e-146
Os.9376.1.S1_at	1	43.7517	3.83393	167.741	3.83393	Os11g05562	AK058630	CDNA clone:001-018-C09, full insert sequence	protein 40S ribosomal protein S25, putative, expressed	6e-55		Os.9376	AT4G34555.1	40S ribosomal protein S25, putative	9e-46	UniRef90_Q53QG2	S25 ribosomal protein related cluster	1e-53
OsAffx.30035.1.S1_at	1	18.5993	3.83085	71.251	3.83085	Os09g26260			protein AAA-type ATPase family protein, putative, expressed	0			AT5G57480.1	AAA-type ATPase family protein, contains Pfam profile: PF00004 ATPase family	1e-174	UniRef90_Q69MI6	AAA ATPase, central region (50.1 kD)-like protein related cluster	0
OsAffx.25302.1.S1_at	1	4.36519	3.82548	16.6989	3.82548	Os03g30650			protein hypothetical protein	1e-108			AT1G16610.2	arginine/serine-rich protein, putative (SR45), similar to arginine/serine-rich protein GI:6601502 from	8e-06	UniRef90_Q6ATN8	Hypothetical protein OSJNBb0021K20.4 related cluster	1e-106
Os.34882.1.S1_at	1	6.74986	3.82215	25.799	3.82215	Os04g58100	AK069752	CDNA clone:J023022G06, full insert sequence	protein expressed protein	0		Os.34882	AT5G23390.1	expressed protein, contains Pfam profile: PF04842 plant protein of unknown function (DUF639)	1e-155	UniRef90_Q7XKB6	OSJNBa0064G10.15 protein related cluster	0
OsAffx.31397.1.S1_at	1	4.40006	3.81807	16.7997	3.81807	Os11g39850			protein expressed protein	0			AT2G29210.1	splicing factor PWI domain-containing protein, contains Pfam profile PF01480: PWI domain	2e-22	UniRef90_Q2R1A3	Expressed protein related cluster	0
Os.49473.1.S1_at	1	4.40006	3.81807	16.7997	3.81807	Os09g25640	AK073882	CDNA clone:001-121-G11, full insert sequence	protein 5' nucleotidase family protein, putative, expressed	0		Os.49473	AT2G23890.1	5' nucleotidase family protein, contains Pfam PF05761: 5' nucleotidase family; similar to Cytosolic purine 5'-nucleotidase (EC 3.	0	UniRef90_Q69QI6	Nucleotidase-like protein related cluster	0
Os.12337.1.S1_at	1	3.84984	3.80532	14.6499	3.80532	Os05g51500	AK073484	CDNA clone:J033042B06, full insert sequence	protein Elongation factor Tu GTP binding domain containing protein, expressed	0		Os.12337	AT1G76810.1	eukaryotic translation initiation factor 2 family protein / eIF-2 family protein, similar to IF2 protein (Drosophila melanogaster	0	UniRef90_Q6L4R8	Putative translation initiation factor IF-2 related cluster	0
Os.10006.1.S1_at	1	5.15005	3.78654	19.5009	3.78654	Os01g47400	AK071667	Putative mannan endo-1,4-beta-mannosidase	protein mannan endo-1,4-beta-mannosidase, putative, expressed	0		Os.10006	AT5G66460.1	(1-4)-beta-mannan endohydrolase, putative, similar to (1-4)-beta-mannan endohydrolase (Coffea arabica) GI:10178872; contains	1e-126	UniRef90_Q8LR27	Putative (1-4)-beta-mannan endohydrolase related cluster	0
OsAffx.29919.1.S1_at	1	2.44992	3.77542	9.24948	3.77542	Os11g07190			protein hypothetical protein	5e-09						UniRef90_Q53PD6	Hypothetical protein related cluster	1e-07
OsAffx.20365.3.S1_at	1	5.71469	3.76559	21.5192	3.76559	Os10g26164			protein endonuclease/exonuclease/phosphatase family protein, putative, expressed	1e-105			AT1G11800.1	endonuclease/exonuclease/phosphatase family protein, contains Pfam profile PF03372:	5e-24	UniRef90_Q338I3	Hypothetical protein related cluster	1e-135
OsAffx.30604.1.S1_at	1	3.80022	3.76282	14.2996	3.76282	Os10g30170	NM_1	OSJNBb0016G17.3 hypothetical protein	protein hypothetical protein	1e-132	NM_1	Os.63189	AT1G16610.2	arginine/serine-rich protein, putative (SR45), similar to arginine/serine-rich protein GI:6601502 from	7e-10	UniRef90_Q7XE47	Hypothetical protein related cluster	1e-131
Os.9513.1.S2_a_at	1	15.0994	3.75829	56.7478	3.75829	Os09g36450	AK069488	CDNA clone:001-019-D08, full insert sequence	protein Triosephosphate isomerase, chloroplast precursor, putative, expressed	1e-134		Os.9513	AT2G21170.1	triosephosphate isomerase, chloroplast, putative, similar to Triosephosphate isomerase, chloroplast precursor: SP:P484	1e-113	UniRef90_Q69K00	Putative Triosephosphate isomerase, chloroplast related cluster	1e-133
Os.9	1	6.74986	3.74826	25.3002	3.74826	Os08g36994	AK064878	CDNA clone:J013000J20, full insert sequence	protein Sec23/Sec24 trunk domain containing protein, expressed	0		Os.9	AT2G21630.1	transport protein, putative, similar to Swiss-Prot:Q15436 protein transport protein Sec23A (Homo sapiens)	0	UniRef90_Q6ZDG9	Putative SEC23 related cluster	0
Os.56729.1.S1_at	1	6.74986	3.74826	25.3002	3.74826	Os05g40220	AK110351	CDNA clone:002-164-H07, full insert sequence	protein retrotransposon protein, putative, unclassified, expressed	4e-06		Os.56729	AT3G51540.1	expressed protein, mucin 5AC, Homo sapiens, PIR:S53363	2e-05	UniRef90_Q9VR49	CG3047-PA related cluster	1e-15
OsAffx.17391.1.S1_at	1	7.95019	3.74225	29.7516	3.74225	Os08g38030			protein hypothetical protein	2e-66
Os.27031.1.S1_at	1	4.84994	3.73225	18.1012	3.73225	Os06g26234	AK066930	CDNA clone:001-042-G10, full insert sequence	protein Alpha amylase, catalytic domain containing protein, expressed	0		Os.27031	AT3G20440.1	similar to 1,4-alpha-glucan branching enzyme / starch branching enzyme class II (SBE2-1) [Arabidopsis thaliana] (TAIR:At2g36390.1);	0	UniRef90_Q5VN31	Putative 1,4-alpha-glucan branching enzyme related cluster	0
OsAffx.24423.1.S1_at	1	5.74995	3.72178	21.4001	3.72178	Os02g25820			protein B3 DNA binding domain containing protein	1e-156			AT4G01500.1	DNA-binding protein, putative, similar to DNA-binding proteins from (Arabidopsis thaliana) RAV1 GI:3868857, RAV2 GI:3868859;	2e-15	UniRef90_Q6K3B2	Hypothetical protein OSJNBa0063K04.11 related cluster	1e-155
OsAffx.28234.1.S1_at	1	3.84984	3.71433	14.2996	3.71433	Os07g02450			protein Leucine Rich Repeat family protein, expressed	0			AT2G34930.1	disease resistance family protein, contains leucine rich-repeat domains Pfam:PF00560, INTERPRO:IPR001611; similar to Cf-2.1	5e-88	UniRef90_Q2R2H0	Cf2/Cf5 disease resistance protein homolog related cluster	1e-134
Os.7583.1.S1_x_at	1	32.74	3.70243	121.253	3.70352	Os04g44740	AK121532	CDNA clone:J033030P20, full insert sequence	protein Alpha 1,4-glycosyltransferase conserved region family protein, expressed	0		Os.7583	AT1G61050.1	alpha 1,4-glycosyltransferase family protein / glycosyltransferase sugar-binding DXD motif-containing	8e-88	UniRef90_Q7X8S1	OSJNBa0074L08.14 protein related cluster	0
Os.50369.1.S1_at	1	6.04	3.69451	22.3506	3.70043	Os05g30210	AK120909	CDNA clone:J023033B18, full insert sequence	protein expressed protein	0		Os.50369	AT4G37440.1	expressed protein	5e-20	UniRef90_Q75IT5	Hypothetical protein OSJNBb0111K12.6 related cluster	0
OsAffx.4146.1.S1_at	1	3.8229	3.68933	14.104	3.68933	Os04g51360			protein oxidoreductase, 2OG-Fe oxygenase family protein, putative	0			AT1G31600.3	oxidoreductase, 2OG-Fe(II) oxygenase family protein, contains Pfam profiles PF03171: oxidoreductase, 2OG-Fe(II) oxygenase	1e-116	UniRef90_Q7XTQ3	OSJNBa0041A02.16 protein related cluster	0
Os.30563.1.S1_at	1	18.1012	3.6876	66.75	3.6876	Os01g20160	AK108663	Putative potassium-sodium symporter	protein Cation transport protein, expressed	0		Os.30563	AT4G10310.1	sodium transporter (HKT1), identical to sodium transporter AtHKT1 (Arabidopsis thaliana) gi:7716474:gb:AAF68393	1e-108	UniRef90_Q3YAF4	Cation transporter HKT8 related cluster	0
Os.8486.1.S1_a_at	1	3.89124	3.68711	14.3474	3.68711	Os07g44	AK062884	CDNA clone:001-108-D08, full insert sequence	protein nodulation protein, putative, expressed	0		Os.8486	AT2G15730.1	similar to nodulation protein-related [Arabidopsis thaliana] (TAIR:At3g50620.1); similar to unknown protein [Oryza	1e-103	UniRef90_Q7XIP6	Hypothetical protein OJ1458_B07.102 related cluster	0
Os.770.1.S1_at	1	6.34973	3.67726	23.34	3.67575	Os01g43750	AK101667	Putative cytochrome P450	protein Cytochrome P450 family protein, expressed	0		Os.770	AT3G14680.1	cytochrome P450, putative, similar to GB:Q05047 from (Catharanthus roseus)	1e-144	UniRef90_UPI00000AB940	Cluster related to UPI00000AB940; putative cytochrome P450	0
OsAffx.6080.1.S1_at	1	31.7493	3.67726	116.75	3.67726	Os08g39170			protein Protein kinase domain containing protein	0			AT3G25490.1	wall-associated kinase, putative, similar to wall-associated kinase 4 GB:CAA08793 from (Arabidopsis thaliana)	8e-38	UniRef90_Q6ZK06	Putative wall-associated serine/threonine kinase related cluster	1e-114
Os.22995.1.S1_at	1	14.2996	3.65373	52.2468	3.65373	Os06g07300	CB0	Transcribed locus, weakly similar to NP_909490.1 putative beta-glucosidase-aggregating factor [Oryza sativa]	protein Protein GOS9, putative	3e-75		Os.22995	AT1G73040.1	jacalin lectin family protein, similar to jacalin Artocarpus heterophyllus GI:289160, SP:P18674 Agglutinin alpha chain (MPA)	3e-10	UniRef90_Q5VRE2	Putative GOS9 related cluster	6e-74
OsAffx.16376.1.S1_s_at	1	4.5998	3.65227	16.7997	3.65227	Os07g23169			protein expressed protein	0			AT1G54650.1	expressed protein, similar to Actin-binding protein ABP140 (Swiss-Prot:Q08641) (Saccharomyces cerevisiae)	3e-94	UniRef90_Q7EYV5	Hypothetical protein OSJNBa0077F02.121 related cluster	0
Os.51795.1.S1_at	1	4.84994	3.64934	17.6991	3.64934		AK063734	CDNA clone:001-120-E11, full insert sequence				Os.51795	AT3G51290.1	proline-rich family protein	5e-05	UniRef90_Q4NZS6	ParB-like partition protein related cluster	0.0003
OsAffx.29764.1.S1_x_at	1	8.70001	3.64934	31.7493	3.64934	Os09g08490			protein nodulin MtN3 protein, putative	6e-38			AT3G28007.1	nodulin MtN3 family protein, contains Pfam PF03083 MtN3/saliva family; similar to LIM7 GI:431154 (induced in meiotic prophase	1e-17	UniRef90_Q2QWX8	MtN3/saliva family, putative related cluster	1e-24
Os.8862.1.S1_at	1	9.24948	3.64885	33.75	3.64885	Os09g28510	CR284558	Transcribed locus, weakly similar to NP_914729.1 unknown protein [Oryza sativa (japonica cultivar-group)]	protein EF hand family protein, expressed	3e-37		Os.8862				UniRef90_Q67J26	Hypothetical protein OSJNBa0054F02.3 related cluster	5e-36
Os.48059.1.S1_at	1	9.24948	3.64885	33.75	3.64885	Os03g27970	AK073478	CDNA clone:J033044C19, full insert sequence	protein Pre-mRNA splicing factor PRP17, putative, expressed	1e-180		Os.48059	AT1G10580.1	transducin family protein / WD-40 repeat family protein, similar to splicing factor hPRP17 (gi:3283220); contains 7 WD-40 repeats	1e-163	UniRef90_Q84MU4	Putative pre-mRNA splicing factor related cluster	1e-178
OsAffx.13879.1.S1_at	1	4.14975	3.63862	15.0994	3.63862	Os04g19870			protein expressed protein	0			AT4G13340.1	leucine-rich repeat family protein / extensin family protein, similar to extensin-like protein (Lycopersicon esculentum)	3e-08	UniRef90_Q7F8Z4	OSJNBb0115I09.2 protein related cluster	0
Os.50220.1.S1_at	1	3.4001	3.6323	12.3502	3.6323	Os10g28310	AK120165	CDNA clone:J013031I04, full insert sequence	protein retrotransposon protein, putative, unclassified	0		Os.50220	ATMG00860.1	hypothetical protein	8e-28	UniRef90_Q7XEK0	Retrotransposon protein, putative, unclassified related cluster	0
Os.10254.1.S1_at	1	4.40006	3.62502	15.9503	3.62502	Os08g38600	AK066150	CDNA clone:J013058G19, full insert sequence	protein Copine family protein, expressed	6e-73		Os.10254	AT3G01650.1	copine-related, low similarity to SP:Q99829 Copine I {Homo sapiens}	1e-109	UniRef90_Q6Z5F6	Copine I-like related cluster	1e-71
Os.5795.1.S1_at	1	12.3502	3.62357	44.7517	3.62357	Os08g01850	AK073752	CDNA clone:J013091K21, full insert sequence	protein hydrolase, alpha/beta fold family protein, expressed	0		Os.5795	AT1G33990.1	hydrolase, alpha/beta fold family protein, similar to polyneuridine aldehyde esterase GI:6651393 from (Rauvolfia serpentina),	1e-125	UniRef90_Q6ZC62	Putative PIR7A protein related cluster	0
OsAffx.22940.5.S1_x_at	1	3.94996	3.62018	14.2996	3.62018	Os01g14290			protein hypothetical protein	0						UniRef90_Q852B1	Hypothetical protein OSJNBb0081B07.14 related cluster	1e-133
Os.55351.1.S1_at	1	5.39	3.61148	19.5009	3.61797	Os05g31690	AK107921	CDNA clone:002-134-H04, full insert sequence	protein expressed protein	1e-170		Os.55351	AT2G38800.1	calmodulin-binding protein-related, contains similarity to potato calmodulin-binding protein PCBP GI:17933110 from	1e-19	UniRef90_Q70I33	Hypothetical protein related cluster	1e-19
OsAffx.14810.1.S1_at	1	5.15005	3.61147	18.5993	3.61147	Os05g24690			protein expressed protein	0			AT2G48110.1	expressed protein	0	UniRef90_Q7XHW3	Hypothetical protein OSJNBa0008J01.25-1 related cluster	0
OsAffx.3058.1.S1_x_at	1	6.74986	3.5999	24.2989	3.5999	Os06g10230			protein Leucine Rich Repeat family protein, expressed	0			AT2G26330.1	leucine-rich repeat protein kinase, putative (ERECTA), identical to uncharacterized receptor protein kinase ERECTA	0	UniRef90_Q69SP5	Putative receptor protein kinase related cluster	0
Os.38301.2.A1_at	1	13.5494	3.59798	48.7503	3.59798	Os05g11260	CB677309	CDNA clone:J013154C12, full insert sequence	protein expressed protein	2e-87		Os.38301	AT1G56660.1	expressed protein	0.0002	UniRef90_UPI000043DF13	Cluster related to UPI000043DF13; PREDICTED P0576F08.15 gene product	2e-78
OsAffx.27403.1.S1_at	1	4.20421	3.59269	15.1044	3.59269	Os01g42030			protein ATPase, AAA family protein, expressed	1e-177			AT3G50930.1	AAA-type ATPase family protein, contains Pfam profile: ATPase family PF00004	1e-126	UniRef90_Q6L567	Putative AAA-type ATPase related cluster	0
OsAffx.15564.1.S1_at	1	2.39951	3.58765	8.60858	3.58765	Os01g40220			protein hypothetical protein	3e-39			AT4G18823.1	Encodes a defensin-like (DEFL) family protein.	2e-05	UniRef90_Q5ZAH9	Hypothetical protein P0712E02.4 related cluster	7e-38
OsAffx.135	1	19.5009	3.57687	69.7521	3.57687	Os03g63880			protein hypothetical protein	1e-113						UniRef90_Q75IQ1	Hypothetical protein related cluster	1e-112
Os.4222.1.S1_at	1	4.95018	3.57544	17.6991	3.57544	Os06g07210	AK068858	CDNA clone:J013169B12, full insert sequence	protein Ribonucleoside-diphosphate reductase large subunit, putative, expressed	0		Os.4222	AT2G21790.1	ribonucleoside-diphosphate reductase small chain, putative / ribonucleotide reductase, putative, similar to ribonucleotide reductas	0	UniRef90_Q5VRF5	Putative ribonucleotide reductase related cluster	0
Os.25535.1.S1_at	1	4.95018	3.57544	17.6991	3.57544	Os03g61340	AK072669	CDNA clone:001-036-G11, full insert sequence	protein hydrolase, alpha/beta fold family protein, expressed	0		Os.25535	AT4G02340.1	epoxide hydrolase, putative, similar to epoxide hydrolases from Glycine max GI:2764806, Solanum tuberosum GI:407938; contains Pfam	1e-105	UniRef90_Q8SAY7	Putative hydrolase related cluster	0
OsAffx.10659.1.S1_at	1	4.95018	3.57544	17.6991	3.57544	Os05g15400	NM_183899	B1158F07.11	protein hypothetical protein	2e-79	NM_183899	Os.64789				UniRef90_Q8S828	Hypothetical protein OSJNBa0053D03.29 related cluster	1e-78
OsAffx.24060.1.S1_at	1	10.6994	3.57496	38.25	3.57496	Os02g02160			protein expressed protein	1e-113			AT2G40070.1	expressed protein	3e-05	UniRef90_Q6Z8Y1	Hypothetical protein P0501G04.32 related cluster	1e-112
Os.26849.1.S1_at	1	4.6999	3.57448	16.7997	3.57448	Os08g07100	AK108761	CDNA clone:002-150-G06, full insert sequence	protein Terpene synthase, N-terminal domain containing protein, expressed	0		Os.26849	AT3G14490.1	terpene synthase/cyclase family protein, contains Pfam profile: PF01397 terpene synthase family	2e-53	UniRef90_Q6ZCP3	Putative (+)-delta-cadinene sythase related cluster	0
OsAffx.3131.1.S1_at	1	11.3995	3.57448	40.7474	3.57448	Os03g04670			protein hypothetical protein	1e-82
OsAffx.29871.1.S1_x_at	1	8.19	3.56732	29.2506	3.5715	Os09g16380			protein ABC1 protein, putative	0			AT1G15520.1	ABC transporter family involved in resistant to lead. Localizes to plasma membrane. Upregulated by lead. Expressed in leaves,	0	UniRef90_Q6EQ63	PDR-type ABC transporter-like related cluster	0
OsAffx.25853.1.S1_at	1	14.6499	3.56636	52.2468	3.56636	Os04g02980			protein Subtilisin N-terminal Region family protein	0			AT4G10520.1	subtilase family protein, contains similarity to subtilase; SP1 GI:9957714 from (Oryza sativa)	1e-165	UniRef90_Q7XTI6	OSJNBa0020P07.18 protein related cluster	0
Os.9554.1.S1_at	1	7.09982	3.5635	25.3002	3.5635	Os08g42450	AK063824	CDNA clone:001-122-A06, full insert sequence	protein expressed protein	6e-13		Os.9554	AT2G41420.1	proline-rich family protein, contains proline rich extensin domains, INTERPRO:IPR002	1e-12	UniRef90_Q7XN09	OSJNBa0008M17.8 protein related cluster	6e-42
OsAffx.26617.2.S1_x_at	1	7.09982	3.5635	25.3002	3.5635	Os01g02610	NM_184080	Putative rust resistance kinase Lr10	protein Protein kinase domain containing protein	0	NM_184080	Os.68658	AT1G66920.1	serine/threonine protein kinase, putative, similar to receptor serine/threonine kinase PR55K gi:1235680:gb:AAC49208; contains pro	2e-81	UniRef90_Q9M577	Receptor-like protein kinase related cluster	0
OsAffx.10326.1.S1_at	1	7.95019	3.55351	28.2511	3.55351	Os08g13460	NM_185736	OJ1612_A04.136 hypothetical protein	protein expressed protein	1e-06	NM_185736	Os.67313				UniRef90_Q8GVW7	Hypothetical protein OJ1612_A04.136 related cluster	2e-83
Os.10246.1.S1_at	1	1.9	3.55256	6.74986	3.55256	Os11g05730	AK108078	Putative histone H3	protein Histone H3, putative, expressed	3e-70		Os.57856	AT5G10400.1	histone H3, identical to several histone H3 proteins, including Zea mays SP:P05203, Medicago sativa GI:166384, Encephalartos	1e-70	UniRef90_UPI00005A5838	Cluster related to UPI00005A5838; PREDICTED: similar to histone 1, H2ai (predicted)	7e-69
Os.9213.1.S1_a_at	1	3.4001	3.54402	12.05	3.54402	Os01g67054	AK09	Putative calreticulin	protein Calreticulin precursor, putative, expressed	0		Os.9213	AT1G08450.1	calreticulin 3 (CRT3), identical to similar to SP:O04153 Calreticulin 3 precursor {Arabidopsis thaliana}	0	UniRef90_Q8LJ85	Putative calreticulin related cluster	0
OsAffx.14147.1.S1_at	1	12.3502	3.5426	43.7517	3.5426	Os04g35250			protein GRAS family transcription factor containing protein	0			AT5G41920.1	scarecrow transcription factor family protein	1e-35	UniRef90_Q7XQP2	OSJNBa0084A10.13 protein related cluster	0
OsAffx.27033.2.S1_at	1	9.24948	3.5407	32.74	3.53966	Os05g26940			protein Protein kinase domain containing protein	1e-164			AT5G01820.1	CBL-interacting protein kinase 14 (CIPK14), identical to CBL-interacting protein kinase 14 (Arabidopsis thaliana)	1e-65	UniRef90_Q5KQF5	Hypothetical protein OSJNBa0049D13.5 related cluster	1e-163
Os.48853.1.S1_at	1	10.1002	3.53976	35.7523	3.53976	Os06g24540	AK1214	CDNA clone:J033001G17, full insert sequence	protein expressed protein	0		Os.48853	AT3G15095.1	expressed protein	1e-44	UniRef90_Q69SM9	Hypothetical protein OSJNBa0022O02.23 related cluster	0
Os.47373.1.S1_at	1	6.04	3.53739	21.4001	3.54306	Os03g11110	AK121902	CDNA clone:J033105H03, full insert sequence	protein zinc finger family protein, putative, expressed	0		Os.47373	AT1G69420.1	zinc finger (DHHC type) family protein, contains Pfam profile: PF01529: DHHC zinc finger domain	1e-171	UniRef90_Q8H055	Putative DHHC-type zinc finger protein related cluster	0
Os.26702.1.A1_s_at	1	2.70005	3.53692	9.54986	3.53692	Os06g13050	CB666869	Transcribed locus, moderately similar to NP_563871.1 leucine-rich repeat family protein [Arabidopsis thaliana]	protein Peroxidase family protein, expressed	0		Os.26702	AT1G10510.1	leucine-rich repeat family protein, similar to ribonuclease inhibitor (GI:164639) (Sus scrofa (pig)); contains Pfam PF00560: Leucin	0	UniRef90_Q67VC5	DeliriumA-like related cluster	0
Os.11718.1.S1_at	1	9.54986	3.53408	33.7499	3.53407	Os12g02980	AK072692	CDNA clone:J023140I22, full insert sequence	protein GDA1/CD39 family protein, expressed	0		Os.11718	AT3G04080.1	apyrase (APY1), identical to apyrase (Atapy1) GI:6002631 from (Arabidopsis thaliana)	1e-94	UniRef90_Q2QYE2	Nod factor binding lectin-nucleotide phosphohydrolase related cluster	0
Os.50933.2.S1_x_at	1	20.4489	3.53314	72.2488	3.53314	Os06g09280	AK059545	CDNA clone:001-029-F04, full insert sequence	protein Helicase associated domain family protein, expressed	0		Os.50933	AT1G26370.1	RNA helicase, putative, similar to SP:Q14562 ATP-dependent helicase DDX8 (RNA helicase HRH1) (DEAH-box protein 8) {Homo sapiens};	0	UniRef90_Q9FZC3	T1K7.25 protein related cluster	0
Os.12110.1.S1_at	1	6.34973	3.51993	22.3506	3.51993	Os11g02610	AK064985	Z248a snoRNA	protein RPT2, putative, expressed	0		Os.12110	AT2G30520.1	signal transducer of phototropic response (RPT2), identical to RPT2 (Arabidopsis thaliana) gi:6959488:gb:AAF33112	1e-117	UniRef90_Q2RBB0	RPT2, putative related cluster	0
OsAffx.2714.1.S1_at	1	5.15005	3.51476	18.1012	3.51476	Os02g21930			protein hypothetical protein	1e-42						UniRef90_Q6Z877	Hypothetical protein P0476C12.6 related cluster	2e-41
Os.56517.1.S1_at	1	3.04984	3.50819	10.6994	3.50818	Os01g04880	AK110105	CDNA clone:002-161-A02, full insert sequence	protein expressed protein	3e-09		Os.56517	AT1G26150.1	similar to protein kinase family protein [Arabidopsis thaliana] (TAIR:At5g38560.1); similar to putative receptor protein	2e-07	UniRef90_Q4P163	Hypothetical protein related cluster	0
OsAffx.12958.1.S1_at	1	2.1999	3.50022	7.70013	3.50022	Os03g20860			protein expressed protein	6e-24			AT2G29210.1	splicing factor PWI domain-containing protein, contains Pfam profile PF01480: PWI domain	2e-05	UniRef90_Q6EU46	Hypothetical protein OJ1197_E09.13 related cluster	2e-09
OsAffx.18932.1.S1_at	1	7.09982	3.49321	24.8011	3.49321	Os11g18919			protein hypothetical protein	2e-35						UniRef90_Q53KE6	Hypothetical protein related cluster	3e-21
OsAffx.25128.1.S1_at	1	13.1004	3.49227	45.7501	3.49227	Os03g18010			protein phosphoinositide-specific phospholipase C, putative, expressed	0			AT3G08510.2	similar to phosphoinositide-specific phospholipase C family protein [Arabidopsis thaliana] (TAIR:At5g58700.1); similar to	0	UniRef90_Q9FSW1	Phosphoinositide-specific phospholipase C related cluster	0
OsAffx.24317.6.S1_x_at	1	11.7007	3.48248	40.7474	3.48248	Os09g11870			protein transposon protein, putative, unclassified	0			AT4G38180.1	far-red impaired responsive protein, putative, similar to far-red impaired response protein FAR1 (Arabidopsis thaliana)	2e-89	UniRef90_Q7XVP7	OSJNBa0050F15.2 protein related cluster	0
OsAffx.15588.1.S1_at	1	8.70001	3.47689	30.249	3.47689	Os06g23810			protein hypothetical protein	1e-121			AT2G44020.1	mitochondrial transcription termination factor-related / mTERF-related, contains Pfam profile PF02536: mTERF	6e-10	UniRef90_Q5Z5M8	Hypothetical protein B1077E08.6 related cluster	1e-120
OsAffx.2131.1.S1_at	1	2.74997	3.47271	9.54986	3.47271	Os01g08530			protein transposon protein, putative, CACTA, En/Spm sub-class, expressed	3e-09			AT4G13340.1	leucine-rich repeat family protein / extensin family protein, similar to extensin-like protein (Lycopersicon esculentum)	5e-06	UniRef90_Q5QMR7	Hypothetical protein OSJNBa0094H06.17 related cluster	2e-29
OsAffx.26353.1.S1_at	1	21.4001	3.46946	74.2468	3.46946	Os04g36650			protein Zinc finger, C2H2 type family protein, expressed	2e-95			AT1G16610.2	arginine/serine-rich protein, putative (SR45), similar to arginine/serine-rich protein GI:6601502 from	2e-13	UniRef90_Q7XRM1	OSJNBa0058G03.3 protein related cluster	3e-94
OsAffx.30849.1.S1_at	1	60.2513	3.46483	208.76	3.46483	Os11g06930			protein CBS domain-containing protein, putative, expressed	0			AT3G52950.1	CBS domain-containing protein / octicosapeptide/Phox/Bemp1 (PB1) domain-containing protein, contains Pfam profiles:	1e-162	UniRef90_Q53JH8	CBS domain, putative related cluster	0
Os.26759.1.S1_at	1	4.84994	3.4639	16.7997	3.4639	Os02g09900	AK101757	CDNA clone:J033000H11, full insert sequence	protein transposon protein, putative, Mutator sub-class, expressed	0		Os.26759	AT1G64260.1	zinc finger protein-related, contains Pfam profiles PF03108: MuDR family transposase, PF04434: SWIM zinc finger	1e-33	UniRef90_UPI000043DF1B	Cluster related to UPI000043DF1B; PREDICTED P0453H10.25 gene product	0
Os.49142.1.S1_at	1	11.4087	3.46043	39.4789	3.46043	Os03g04390	AK059547	CDNA clone:001-029-F06, full insert sequence	protein pentatricopeptide, putative, expressed	1e-150		Os.49142	AT4G35130.1	pentatricopeptide (PPR) repeat-containing protein, contains Pfam profile PF01535: PPR repeat	1e-80	UniRef90_O4	Hypothetical protein M4E13.180 related cluster	5e-79
Os.52232.1.S1_x_at	1	4.14975	3.44588	14.2996	3.44588	Os04g20980	AK065786	CDNA clone:J013039J24, full insert sequence	protein retrotransposon protein, putative, unclassified, expressed	1e-108		Os.52232	AT5G37590.1	kinesin light chain-related, low similarity to kinesin light chain (Plectonema boryanum) GI:2645229; contains Pfam profile	5e-42	UniRef90_Q7F9A6	OSJNBa0079F16.2 protein related cluster	1e-107
Os.48563.1.S1_x_at	1	8.19	3.44542	28.2511	3.44946	Os01g44970	CR278327	Putative polygalacturonase	protein Polygalacturonase family protein, expressed	0		Os.48563	AT1G60590.1	polygalacturonase, putative / pectinase, putative, similar to polygalacturonase PG1 (GI:5669846), PG2 (GI:5669848) from	1e-176	UniRef90_Q5VNP4	Polygalacturonase PG1-like related cluster	0
Os.6531.1.A1_at	1	14.2996	3.44404	49.2483	3.44404	Os07g43470	AU165133	Transcribed locus, weakly similar to NP_177410.1 developmentally regulated GTP-binding protein, putative [Arabidopsis thaliana]	protein Developmentally regulated GTP-binding protein 1, putative, expressed	3e-11		Os.6531	AT4G39520.1	GTP-binding protein, putative, similar to SP:Q9Y295 Developmentally regulated GTP-binding protein 1 (DRG 1) {Homo sapiens}; conta	2e-11	UniRef90_Q3SDT2	Drg_A82 protein related cluster	2e-10
Os.49158.1.S1_at	1	2.80007	3.41059	9.54986	3.41059	Os04g01990	AK103144	CDNA clone:J033060P16, full insert sequence	protein pentatricopeptide, putative, expressed	0		Os.49158	AT3G22690.1	pentatricopeptide (PPR) repeat-containing protein, contains Pfam profile PF01535: PPR repeat	1e-78	UniRef90_Q7XSV8	OSJNBa0027H06.17 protein related cluster	0
Os.52316.1.S1_at	1	10.3504	3.40557	35.2491	3.40557	Os11g03620	AK066342	CDNA clone:J013068I02, full insert sequence	protein expressed protein	1e-174		Os.52316	AT3G22800.1	leucine-rich repeat family protein / extensin family protein, similar to extensin-like protein (Lycsimilar to extensin-like	0.0002	UniRef90_Q2RB08	Expressed protein related cluster	1e-173
Os.4506.3.S1_x_at	1	13.1865	3.4017	44.8566	3.4017	Os06g02370	AK061817	Unknown protein	protein expressed protein	0		Os.4506	AT4G13340.1	leucine-rich repeat family protein / extensin family protein, similar to extensin-like protein (Lycopersicon esculentum)	9e-05	UniRef90_Q9LWT7	Hypothetical protein P0541H01.18-1 related cluster	0
OsAffx.12869.1.S1_s_at	1	3.75025	3.39	12.7496	3.39966	Os03g14950			protein Patatin-like phospholipase family protein, expressed	0			AT2G39220.1	patatin family protein, similar to patatin-like latex allergen (Hevea brasiliensis)(PMID:10589016); contains patatin domain	1e-128	UniRef90_O80959	Similar to latex allergen from Hevea brasiliensis related cluster	1e-126
Os.24869.1.A1_at	1	3.15015	3.3	10.6994	3.39648	Os01g06020	AK059454	(japonica cultivar-group), predicted mRNA	protein Aspartyl-tRNA synthetase, putative, expressed	0		Os.24869	AT4G33760.1	tRNA synthetase class II (D, K and N) family protein, similar to SP:P36419 Aspartyl-tRNA synthetase (EC 6.1.1.12) (Aspartate--tRN	0	UniRef90_UPI000009D5BB	Cluster related to UPI000009D5BB; putative aspartate--tRNA ligase	0
OsAffx.20646.1.S1_at	1	3.04984	3.39375	10.3504	3.39375	Os10g11480	NM_195295	OSJNBa0040E17.19 hypothetical protein	protein hypothetical protein	1e-71	NM_195295	Os.64166				UniRef90_Q8LMW6	Hypothetical protein OSJNBa0040E17.19 related cluster	2e-70
OsAffx.22562.1.S1_at	1	3.04984	3.39375	10.3504	3.39375	Os07g36520			protein F-box domain containing protein	0			AT5G02920.1	F-box family protein, low similarity to ribosomal RNA apurinic site specific lyase (Triticum aestivum) GI:6505722; contains F-box dom	2e-17	UniRef90_Q84ZB7	Hypothetical protein P0534A03.134 related cluster	0
Os.8788.1.S1_at	1	5.74995	3.39148	19.5009	3.39148	Os10g32730	AY332469	Putative glutamine synthetase	protein HAD-superfamily hydrolase, subfamily IA, variant 3 containing protein, expressed	0	NM_1	Os.8788	AT4G21470.1	Bifunctional enzyme that catalyzes hydrolysis of FMN to riboflavin, and phosphorylation of riboflavin to FMN.	1e-154	UniRef90_Q8H921	Glutamine synthetase, putative related cluster	0
Os.47315.1.S1_x_at	1	25.3002	3.38922	85.7479	3.38922	Os03g44890	AK107712	CDNA clone:002-132-D11, full insert sequence	protein C2 domain-containing protein, putative, expressed	0		Os.47315	AT3G03680.1	C2 domain-containing protein, contains INTERPRO:IPR000008 C2 domain	0	UniRef90_Q7XZZ4	Putative phosphoribosyltransferase related cluster	0
Os.49846.1.S1_at	1	6.74986	3.38514	22.8492	3.38514	Os04g42880	AK099220	CDNA clone:001-015-E04, full insert sequence	protein WD repeat-containing protein C9orf112 homolog, putative, expressed	0		Os.49846	AT5G63010.1	WD-40 repeat family protein, contains 4 WD-40 repeats (PF00400);low similarity to photomorphogenesis repressor (COP1)	1e-103	UniRef90_Q8L685	Pherophorin-dz1 protein precursor related cluster	2e-26
OsAffx.17346.1.S1_at	1	16.7997	3.3779	56.7478	3.3779	Os08g35430			protein hypothetical protein	1e-36			AT3G18190.1	chaperonin, putative, similar to SWISS-PROT:P50991- T-complex protein 1, delta subunit (TCP-1-delta) (Homo sapiens); contains	1e-08	UniRef90_Q6Z0R4	Hypothetical protein B1144B06.12 related cluster	1e-106
Os.20562.1.S1_a_at	1	8.23917	3.37249	27.7865	3.37249	Os10g35560	AK101061	Putative glycine-rich protein	protein expressed protein	0		Os.20562	AT4G04920.1	expressed protein	0	UniRef90_Q8LNH8	Glycine-rich protein, putative related cluster	0
Os.53191.1.S1_at	1	6.34973	3.37024	21.4001	3.37024		AK071284	CDNA clone:J023083P09, full insert sequence				Os.53191
Os.5386.1.S1_at	1	6.34973	3.37024	21.4001	3.37024	Os08g34850	AU174768	Transcribed locus	protein hypothetical protein	2e-23		Os.5386
OsAffx.17666.1.S1_at	1	8.7	3.36213	29.2506	3.36213	Os09g12480			protein hypothetical protein	0			AT4G03500.1	ankyrin repeat family protein, contains ankyrin repeats, Pfam:PF00023	1e-27	UniRef90_Q69TB9	Ankyrin repeat family protein-like related cluster	0
Os.22775.1.S2_a_at	1	9.00057	3.36078	30.249	3.36078	Os02g54624	CB634073	Isolate 23264 putative ATP synthetase alpha chain	protein zinc finger family protein, putative, expressed	0		Os.22775	AT4G32600.1	zinc finger (C3HC4-type RING finger) family protein, low similarity to RING finger protein 38 (Homo sapiens) GI:21666412; contain	1e-115	UniRef90_UPI0000376BF9	Cluster related to UPI0000376BF9; putative zinc finger protein	1e-123
Os.13590.1.S1_x_at	1	7.265	3.36078	24.4161	3.36078		CA764549	Transcribed locus				Os.13590
Os.7910.1.S1_at	1	10.3504	3.35719	34.7483	3.35719	Os06g02550	AK069526	CDNA clone:J023025B11, full insert sequence	protein Serine/threonine-protein kinase MAK, putative, expressed	0		Os.7910	AT4G19110.2	protein kinase, putative, contains protein kinase domain, Pfam:PF00069	1e-156	UniRef90_Q8L685	Pherophorin-dz1 protein precursor related cluster	5e-45
Os.36236.1.S1_at	1	4.50002	3.3554	15.0994	3.3554	Os01g26390	AK064115	Receptor kinase-like protein	protein Protein kinase domain containing protein, expressed	0		Os.36236	AT4G23180.1	receptor-like protein kinase 4, putative (RLK4), nearly identical to receptor-like protein kinase 4 (Arabidopsis thaliana)	1e-144	UniRef90_Q5Z8B7	Receptor protein kinase-like protein related cluster	0
OsAffx.24454.2.S1_x_at	1	3.80022	3.35495	12.7496	3.35495	Os06g16980			protein DNA topoisomerase I family protein, expressed	0			AT4G31210.1	DNA topoisomerase family protein, similar to DNA Topoisomerase I (SP:Q9X3X7) {Zymomonas mobilis}	0	UniRef90_Q5VMY4	Putative DNA topoisomerase I related cluster	0
Os.23875.1.S1_at	1	2.84993	3.35091	9.54986	3.35091	Os02g05530	AK068686	CDNA clone:J013160E07, full insert sequence	protein expressed protein	1e-143		Os.23875	AT3G02450.1	cell division protein ftsH, putative, similar to SWISS-PROT:P46469 cell division protein ftsH homolog (Lactococcus lactis); contains	9e-12	UniRef90_Q8L685	Pherophorin-dz1 protein precursor related cluster	8e-12
Os.11250.1.S1_at	1	4.04997	3.34554	13.5494	3.34554	Os02g13800	AK106488	CDNA clone:002-105-A02, full insert sequence	protein HSF-type DNA-binding domain containing protein, expressed	1e-143		Os.11250	AT3G24520.1	heat shock transcription factor family protein, contains Pfam profile: PF00447 HSF-type DNA-binding domain	1e-49	UniRef90_Q6EUG4	Putative heat stress protein related cluster	1e-142
Os.56034.1.S1_at	1	10.1002	3.34152	33.7499	3.34151	Os03g57410	AK109154	CDNA clone:002-155-G01, full insert sequence	protein Zinc finger, C3HC4 type family protein, expressed	1e-122		Os.56034	AT2G35910.1	zinc finger (C3HC4-type RING finger) family protein, low similarity to RING-H2 zinc finger protein ATL6 (Arabidopsis thaliana)	2e-43	UniRef90_Q6F3C6	Putative C3HC4 type RING zinc finger protein related cluster	1e-121
Os.35024.1.S1_at	1	13.1004	3.33973	43.7517	3.33973	Os01g31370	AK069247	Putative symbiosis-related protein	protein glycosyltransferase, putative, expressed	0		Os.35024	AT2G41640.1	expressed protein, contains Pfam domain, PF04577: Protein of unknown function (DUF563)	1e-142	UniRef90_Q5VNI5	HGA1-like protein related cluster	0
Os.8041.1.S1_at	1	3.69994	3.33794	12.3502	3.33794	Os05g23430	AK111812	CDNA clone:J013126O13, full insert sequence	protein expressed protein	1e-178		Os.8041	AT1G75550.1	glycine-rich protein	5e-20	UniRef90_UPI0000607E1D	Cluster related to UPI0000607E1D; PREDICTED: hypothetical protein XP_899416	4e-23
OsAffx.18715.1.S1_at	1	3.69994	3.33794	12.3502	3.33794	Os11g07070			protein hypothetical protein	2e-70			AT3G28790.1	expressed protein	4e-07	UniRef90_Q53P82	Hypothetical protein related cluster	5e-69
OsAffx.22506.1.A1_at	1	2.70005	3.33348	9.00057	3.33348		NM_186210									UniRef90_Q84ZI2	P0483E09.8 protein related cluster	3e-71
Os.12089.1.S1_at	1	2.54986	3.33348	8.49991	3.33348	Os07g40974	AK062499	CDNA clone:001-104-A06, full insert sequence	protein NAD dependent epimerase/dehydratase family protein, expressed	0		Os.12089	AT4G27250.1	dihydroflavonol 4-reductase family / dihydrokaempferol 4-reductase family, similar to dihydrokaempferol 4-reductase,	3e-47	UniRef90_Q7X6N6	Putative NADPH HC toxin reductase related cluster	0
OsAffx.14625.1.S1_x_at	1	11.1776	3.33259	37.2505	3.33259	Os05g10780			protein 1-aminocyclopropane-1-carboxylate synthase 7, putative	0			AT4G26200.1	1-aminocyclopropane-1-carboxylate synthase, putative / ACC synthase, putative, similar to ACC synthase from	1e-159	UniRef90_Q5W6F9	1-aminocyclopropane-1-carboxylate synthase related cluster	0
Os.36901.1.S1_at	1	23.34	3.32992	77.7523	3.33129	Os01g58150	AK062404	P0684C02.11	protein expressed protein	3e-86		Os.36901	AT1G31810.1	similar to formin homology 2 domain-containing protein / FH2 domain-containing protein [Arabidopsis thaliana] (TAIR:At5g58160.1);	2e-05	UniRef90_Q8S1K6	Hypothetical protein P0684C02.14 related cluster	1e-61
OsAffx.30371.1.S1_at	1	9.54986	3.32458	31.7493	3.32458	Os10g10280			protein hypothetical protein	7e-54						UniRef90_Q33AG1	Hypothetical protein related cluster	2e-52
Os.18675.1.S1_at	1	8.19	3.32325	27.2493	3.32714	Os01g73310	CR290536	Putative actin	protein Actin-1, putative, expressed	0		Os.18675	AT5G09810.1	actin 7 (ACT7) / actin 2, identical to SP:P53492 Actin 7 (Actin-2) {Arabidopsis thaliana}	0	UniRef90_P534	Actin-11 related cluster	0
OsAffx.9318.1.S1_at	1	5.59971	3.32147	18.5993	3.32147	Os01g47570	NM_191913	P0003E08.22	protein expressed protein	5e-89	NM_191913	Os.65723	AT1G31810.1	similar to formin homology 2 domain-containing protein / FH2 domain-containing protein [Arabidopsis thaliana] (TAIR:At5g58160.1);	5e-16	UniRef90_UPI000009F5DA	Cluster related to UPI000009F5DA; P0003E08.22	0
OsAffx.30755.2.S1_at	1	3.97008	3.31858	13.175	3.31858	Os10g42800			protein AMP-binding enzyme family protein	0			AT4G19010.1	4-coumarate--CoA ligase family protein / 4-coumaroyl-CoA synthase family protein, similar to 4CL from Pinus taeda, gi:515503, gi:	1e-143	UniRef90_Q336M7	4-coumarate CoA ligase, putative related cluster	0
OsAffx.1	1	20.4489	3.31304	67.7481	3.31304	Os12g13250			protein hypothetical protein	1e-107			AT3G50670.1	U1 small nuclear ribonucleoprotein 70 (U1-70k)	3e-05	UniRef90_Q2QVC8	Hypothetical protein related cluster	1e-106
Os.1	1	11.3995	3.31171	37.752	3.31171	Os01g66760	AK105471	B1078G07.8	protein Leucine Rich Repeat family protein, expressed	1e-177		Os.1	AT5G48380.1	leucine-rich repeat family protein / protein kinase family protein, contains protein kinase domain, Pfam:PF00069; contains leucin	2e-34	UniRef90_Q8S0M3	ERECTA-like kinase 1-like related cluster	1e-175
OsAffx.8905.1.S1_at	1	6.74986	3.31127	22.3506	3.31127		NM_193812	P0560B06.18			NM_193812	Os.65026	AT5G38560.1	protein kinase family protein, contains protein kinase domain, Pfam:PF00069	0.0001	UniRef90_Q93W60	P0560B06.18 protein related cluster	1e-71
Os.24206.1.A1_at	1	14.4446	3.30751	47.7758	3.30751		CA7613	Transcribed locus				Os.24206
Os.27757.1.A1_s_at	1	2.80006	3.30331	9.24948	3.30331	Os10g23220	AK059720	CDNA clone:001-032-H03, full insert sequence	protein expressed protein	1e-174		Os.27757	AT2G45260.1	expressed protein, contains Pfam profile PF04859: Plant protein of unknown function (DUF641	1e-116	UniRef90_Q338Y6	Expressed protein related cluster	1e-173
Os.48269.1.S1_at	1	75.2464	3.29934	248.263	3.29934	Os05g42300	AK065486	CDNA clone:002-105-B06, full insert sequence	protein NAF1 domain containing protein, expressed	0		Os.48269	AT1G03530.1	expressed protein, similar to hypothetical protein GB:O14360	1e-69	UniRef90_Q60EI5	Hypothetical protein OSJNBa0017K09.13 related cluster	0
Os.134	1	8.10693	3.29912	26.7457	3.29912	Os07g37040	AK109557	CDNA clone:002-125-D08, full insert sequence	protein PB1 domain containing protein, expressed	0		Os.134	AT4G05150.1	octicosapeptide/Phox/Bem1p (PB1) domain-containing protein, various predicted proteins contains Pfam profile PF00564: PB1 domain	6e-40	UniRef90_Q69S38	Putative octicosapeptide/Phox/Bem1p (PB1) domain-containing protein related cluster	1e-164
OsAffx.28152.1.S1_at	1	7.09981	3.28876	23.34	3.28741	Os06g47530			protein Protein kinase domain containing protein, expressed	0			AT4G23180.1	receptor-like protein kinase 4, putative (RLK4), nearly identical to receptor-like protein kinase 4 (Arabidopsis thaliana)	1e-75	UniRef90_Q5Z661	Receptor protein kinase-like related cluster	0
OsAffx.23093.2.S1_at	1	3.15015	3.28569	10.3504	3.28569	Os01g03260			protein hypothetical protein	0			AT3G24550.1	protein kinase family protein, contains Pfam domain PF00069: Protein kinase domain	1e-10	UniRef90_Q5ZCB7	Hypothetical protein P0037C04.6 related cluster	0
Os.11597.1.S1_at	1	7.55025	3.28481	24.8011	3.28481	Os05g34820	AK103376	CDNA clone:001-011-B05, full insert sequence	protein expressed protein	0		Os.11597	AT5G10200.1	similar to tetratricopeptide repeat (TPR)-containing protein [Arabidopsis thaliana] (TAIR:At5g43120.1); similar to	0	UniRef90_Q6L4Y6	Putative tetratricopeptide repeat (TPR)-containing protein related cluster	0
Os.10111.1.S1_at	1	5.39	3.27779	17.6991	3.28369	Os03g22740	AK073164	Bip102 mRNA for BRI1-KD interacting protein 102	protein Nucleolar protein NOP5, putative, expressed	0		Os.10111	AT3G05060.1	SAR DNA-binding protein, putative, strong similarity to SAR DNA-binding protein-1 (Pisum sativum) GI:31326	0	UniRef90_Q8L685	Pherophorin-dz1 protein precursor related cluster	0
Os.51142.1.S1_at	1	2.74997	3.27297	9.00057	3.27297	Os04g46660	AK061100	CDNA clone:006-207-A10, full insert sequence	protein Cyclin, N-terminal domain containing protein, expressed	1e-116		Os.51142	AT2G45080.1	cyclin family protein, similar to cyclin 2 (Trypanosoma brucei) GI:7339572, cyclin 6 (Trypanosoma cruzi) GI:12005317; contains Pf	7e-50	UniRef90_Q7FAT5	OSJNBa0010H02.9 protein related cluster	1e-115
OsAffx.520.1.S1_at	1	8.56209	3.2721	28.015	3.27198		XM_354198
OsAffx.6425.1.S1_at	1	2.60013	3.26903	8.49991	3.26903	Os09g28190			protein hypothetical protein	1e-136						UniRef90_Q67U95	Hypothetical protein P0025H07.18 related cluster	1e-134
OsAffx.18404.1.S1_at	1	11.3995	3.26772	37.2505	3.26772	Os10g26110			protein Pyridoxal-dependent decarboxylase conserved domain containing protein, expressed	0			AT2G20340.1	tyrosine decarboxylase, putative, similar to tyrosine/dopa decarboxylase (Papaver somniferum) GI:3282527, SP:Q06087 Tyrosine	1e-145
OsAffx.26674.1.S1_at	1	5.15005	3.26205	16.7997	3.26205	Os05g01030			protein Phospholipid-transporting ATPase 10, putative, expressed	0			AT3G25610.1	haloacid dehalogenase-like hydrolase family protein, similar to Potential phospholipid-transporting ATPase (EC 3.6.3.1) from Mus	0	UniRef90_Q9LI83	Putative phospholipid-transporting ATPase 10 related cluster	0
Os.24891.2.S1_x_at	1	10.3504	3.26074	33.7499	3.26073	Os01g74000	NM_189458	Putative glycerol-3-phosphate dehydrogenase (NAD+)	protein Glycerol-3-phosphate dehydrogenase, putative, expressed	1e-176	NM_189458	Os.24891	AT5G40610.1	glycerol-3-phosphate dehydrogenase (NAD+) / GPDH, strong similarity to SP:P52425 Glycerol-3-phosphate dehydrogenase (NAD+) (EC	1e-136	UniRef90_UPI00000A1CFD	Cluster related to UPI00000A1CFD; putative glycerol-3-phosphate dehydrogenase (NAD+)	0
Os.52059.1.S1_at	1	3.50021	3.25682	11.3995	3.25682	Os04g52630	AK064641	CDNA clone:002-114-B05, full insert sequence	protein Protein kinase domain containing protein, expressed	1e-153		Os.52059	AT1G56130.1	leucine-rich repeat family protein / protein kinase family protein, contains Pfam domains PF00560: Leucine Rich Repeat and PF0006	4e-87	UniRef90_Q7XTP3	OSJNBa0093O08.4 protein related cluster	1e-134
OsAffx.24626.1.S1_x_at	1	3.50021	3.25682	11.3995	3.25682	Os02g38120			protein NPH3 family protein, expressed	0			AT1G67900.2	phototropic-responsive NPH3 family protein, contains NPH3 family domain, Pfam:PF03000	1e-158	UniRef90_Q7XK42	OSJNBa0044K18.3 protein related cluster	0
Os.7123.2.S1_x_at	1	3.69994	3.25682	12.05	3.25682	Os02g13510	AK111918	CDNA clone:J013109J03, full insert sequence	protein Leucine Rich Repeat family protein, expressed	0		Os.7123	AT1G28440.1	leucine-rich repeat transmembrane protein kinase, putative, similar to receptor kinase GI:4105699 from (Arabidopsis thaliana)	6e-80	UniRef90_Q6H5Y1	Putative CLAVATA1 receptor kinase related cluster	0
Os.51054.1.S1_at	1	9.00057	3.24986	29.2506	3.24986	Os04g39410	AK060385	CDNA clone:001-009-F05, full insert sequence	protein pentatricopeptide, putative, expressed	0		Os.51054	AT3G23330.1	pentatricopeptide (PPR) repeat-containing protein, contains INTERPRO:IPR002885 PPR repeats	1e-109	UniRef90_Q7XJU7	OSJNBa0016O02.23 protein related cluster	0
OsAffx.293	1	4.40006	3.24986	14.2996	3.24986	Os04g26560			protein hypothetical protein	0			AT4G32190.1	centromeric protein-related, low similarity to SP:Q02224 Centromeric protein E (CENP-E protein) {Homo sapiens}	0.0001	UniRef90_Q6MWJ8	B1159F04.2 protein related cluster	0
Os.52207.1.S1_at	1	10.6994	3.24769	34.7483	3.24768	Os08g44560	AK065627	CDNA clone:J013028H07, full insert sequence	protein expressed protein	0		Os.52207	AT3G45750.1	expressed protein	2e-78	UniRef90_Q6YYY1	Hypothetical protein P0604E01.3 related cluster	0
Os.56456.1.S1_at	1	10.6994	3.24769	34.7483	3.24768	Os04g08280	AK110039	CDNA clone:002-160-B07, full insert sequence	protein retrotransposon protein, putative, unclassified, expressed	7e-08		Os.56456	AT3G08670.1	expressed protein	4e-07	UniRef90_Q4PD11	Hypothetical protein related cluster	0
Os.55753.1.S1_x_at	1	8.7	3.24725	28.2511	3.24725	Os02g10240	AK108729	CDNA clone:002-150-D01, full insert sequence	protein expressed protein	1e-133		Os.55753	AT3G57670.1	zinc finger (C2H2 type) protein (WIP2), identical to WIP2 protein (Arabidopsis thaliana) gi:18027012:gb:AAL55722; contains Pfam d	1e-80	UniRef90_Q6H7M9	Putative zinc finger (C2H2 type) protein related cluster	1e-132
OsAffx.2318.1.S1_at	1	12.7496	3.23555	41.2518	3.23555	Os12g16910	NM_191853	P0042A10.24	protein retrotransposon protein, putative, Ty3-gypsy subclass	2e-05	NM_191853	Os.65867	AT1G65440.1	glycine-rich protein	0.0001	UniRef90_Q5JM49	Hypothetical protein P0042A10.36 related cluster	1e-98
Os.21800.2.S1_at	1	3.4001	3.23512	10.9997	3.23512	Os03g10250	AK111388	CDNA clone:002-146-A01, full insert sequence	protein expressed protein	1e-136		Os.21800	AT4G18670.1	leucine-rich repeat family protein / extensin family protein, similar to extensin-like protein (Lycopersicon esculentum)	4e-09	UniRef90_Q7XQ01	OSJNBa0004N05.6 protein related cluster	5e-17
OsAffx.174	1	5.74995	3.23468	18.5993	3.23468	Os08g43460			protein hypothetical protein	0			AT1G62760.1	invertase/pectin methylesterase inhibitor family protein, low similarity to extensin (Volvox carteri) GI:21992	0.0001	UniRef90_Q6YT07	Hypothetical protein OJ1112_E06.12 related cluster	0
Os.27193.1.S1_at	1	10.5	3.23468	34.2776	3.26453	Os02g58510	AK060519	CDNA clone:001-020-B10, full insert sequence	protein homoserine kinase family protein, expressed	0		Os.27193	AT2G17265.1	homoserine kinase (HSK), identical to homoserine kinase (Arabidopsis thaliana) gi:4927412:gb:AAD33097	1e-113	UniRef90_Q6K	Putative homoserine kinase related cluster	0
Os.51264.1.S1_at	1	3.361	3.22777	10.8485	3.22777	Os12g26220	AK062371	CDNA clone:001-102-A07, full insert sequence	protein expressed protein	3e-73		Os.51264	AT1G31810.1	similar to formin homology 2 domain-containing protein / FH2 domain-containing protein [Arabidopsis thaliana] (TAIR:At5g58160.1);	2e-08	UniRef90_Q2QRW0	Expressed protein related cluster	5e-72
OsAffx.12612.1.A1_at	1	3.94996	3.22777	12.7496	3.22777	Os02g52540			protein EF hand family protein	7e-55			AT2G43290.1	calmodulin-like protein (MSS3), identical to calmodulin-like MSS3 from GI:9	2e-06	UniRef90_Q6Z6G0	Hypothetical protein P0486G03.28 related cluster	2e-53
Os.8621.1.S1_a_at	1	41.7512	3.22734	134.745	3.22734	Os08g37300	AK059493	CDNA clone:001-028-H04, full insert sequence	protein expressed protein	2e-86		Os.8621	AT2G10940.2	protease inhibitor/seed storage/lipid transfer protein (LTP) family protein, similar to proline-rich cell wall protein (Medicago	2e-20	UniRef90_Q6ZJC7	Early nodulin 75-like protein related cluster	4e-85
OsAffx.11490.1.S1_x_at	1	2.1999	3.22734	7.09982	3.22734											UniRef90_UPI00000A	Cluster related to UPI00000A	1e-41
Os.7432.1.S1_at	1	2.80006	3.21442	9.00057	3.21442	Os04g21340	AK105498	CDNA clone:001-127-D01, full insert sequence	protein expressed protein	1e-110		Os.7432	AT5G28690.1	expressed protein	1e-27	UniRef90_Q7XX26	OSJNBa0071G03.3 protein related cluster	1e-108
OsAffx.17089.1.S1_at	1	2.80006	3.21442	9.00057	3.21442	Os08g20620			protein hypothetical protein	1e-126						UniRef90_Q6UU36	Hypothetical protein related cluster	1e-125
OsAffx.31760.1.S1_at	1	2.09987	3.21442	6.74986	3.21442	Os12g16170			protein hypothetical protein	3e-67						UniRef90_Q2QUI3	Hypothetical protein related cluster	6e-66
OsAffx.17145.1.S1_at	1	15.9503	3.21313	51.2504	3.21313	Os08g25340			protein hypothetical protein	1e-108						UniRef90_Q6ZCZ5	Hypothetical protein OJ1790_D02.23 related cluster	1e-107
Os.33140.1.A1_a_at	1	40.2492	3.21141	129.257	3.21141	Os05g03020	AK101631	CDNA clone:J013031H23, full insert sequence	protein Zinc finger, C2H2 type family protein, expressed	0		Os.33140	AT1G72050.2	zinc finger (C2H2 type) family protein, contains multiple zinc finger domains: PF000	1e-102	UniRef90_Q60F45	Putative transcription factor IIIA related cluster	0
OsAffx.30603.4.S1_x_at	1	2.64997	3.20755	8.49991	3.20755	Os02g51440			protein Multicopper oxidase family protein	0			AT5G09360.1	laccase family protein / diphenol oxidase family protein, similar to laccase (Pinus taeda)(GI:13661201)	1e-149	UniRef90_UPI00000A4DDD	Cluster related to UPI00000A4DDD; putative diphenol oxidase	0
Os.11208.1.S1_at	1	8.49991	3.20583	27.2493	3.20583	Os02g21330	AU070802	Unknown protein	protein expressed protein	1e-05		Os.11208	AT2G46910.1	plastid-lipid associated protein PAP / fibrillin family protein, contains Pfam profile PF04755: PAP_fibrillin	1e-14	UniRef90_Q8LN81	Hypothetical protein OSJNBb0091N21.34 related cluster	3e-51
Os.35523.1.S1_at	1	32.74	3.19855	104.752	3.1995	Os02g20940	AK067088	CDNA clone:J013094N24, full insert sequence	protein CHCH domain containing protein, expressed	4e-13		Os.35523				UniRef90_Q69T16	Hypothetical protein P0691E09.10-2 related cluster	2e-83
OsAffx.17239.1.S1_at	1	9.00057	3.19428	28.7503	3.19428	Os08g30370			protein hypothetical protein	2e-81						UniRef90_Q6Z4L1	Hypothetical protein OSJNBa0081K20.4 related cluster	3e-05
OsAffx.23549.1.S1_at	1	3.87618	3.18958	12.3634	3.18958	Os01g38120	NM_193527	P04	protein hypothetical protein	0	NM_193527	Os.66622	AT2G36430.1	expressed protein, contains Pfam profile PF03140: Plant protein of unknown function	1e-51	UniRef90_Q8L685	Pherophorin-dz1 protein precursor related cluster	4e-10
Os.49442.2.S1_x_at	1	7.95019	3.18234	25.3002	3.18234	Os03g44760	AK101644	CDNA clone:002-108-C06, full insert sequence	protein meiosis protein, putative, expressed	0		Os.49442	AT5G51330.1	meiosis protein-related (DYAD) (SWI1), annotation temporarily based on supporting cDNA gi:18483289:gb:AF466153.1:; supporting	2e-77	UniRef90_Q53KW8	Expressed protein related cluster	0
OsAffx.21385.1.S1_at	1	2.49989	3.18021	7.95019	3.18021		NM_192678	P0681B11.24			NM_192678	Os.66390				UniRef90_UPI00000AB853	Cluster related to UPI00000AB853; P0681B11.24	8e-58
Os.56010.1.S1_at	1	4.50002	3.17766	14.2996	3.17766	Os06g16900	AK109120	CDNA clone:002-155-C11, full insert sequence	protein transposon protein, putative, CACTA, En/Spm sub-class	2e-05		Os.56010	AT5G53870.1	plastocyanin-like domain-containing protein, contains similarity to SP:Q02917 Early nodulin 55-2 precursor {Glycine max};	0.0002	UniRef90_Q9VR49	CG3047-PA related cluster	1e-06
Os.44316.1.S1_at	1	6.74986	3.17045	21.4001	3.17045	Os07g13100	AK120395	DNA-binding protein-like	protein DNA-binding protein, putative	5e-88		Os.44316	AT3G04570.1	DNA-binding protein-related, contains Pfam domain PF03479: Domain of unknown function (DUF2	1e-40	UniRef90_Q8L685	Pherophorin-dz1 protein precursor related cluster	6e-19
Os.49242.1.S1_at	1	6.74986	3.17045	21.4001	3.17045	Os05g46220	AK066441	CDNA clone:J013067P17, full insert sequence	protein Mitochondrial carrier protein, expressed	1e-116		Os.49242	AT5G56450.1	mitochondrial substrate carrier family protein, contains Pfam profile: PF00153 mitochondrial carrier protein	1e-78	UniRef90_Q53WK5	Putative ADP/ATP translocase related cluster	1e-114
Os.54560.1.S1_at	1	4.42839	3.1586	13.9875	3.1586	Os02g01130	AK105715	CDNA clone:001-201-F03, full insert sequence	protein expressed protein	1e-61		Os.54560				UniRef90_Q6YU92	Hypothetical protein B1370C05.15 related cluster	2e-60
Os.4510.1.S1_at	1	14.6499	3.15691	46.2483	3.15691	Os06g02420	AK066771	Ozone-responsive stress-related protein-like	protein ozone-responsive stress-related protein, putative, expressed	4e-42		Os.4510	AT1G01170.2	similar to stress-related ozone-induced protein (OZI1) / stress-related ozone-responsive protein [Arabidopsis thaliana]	1e-28	UniRef90_Q9LWT2	Ozone-responsive stress-related protein-like related cluster	8e-41
OsAffx.14130.1.S1_at	1	4.14975	3.15691	13.1004	3.15691	Os04g34280			protein expressed protein	1e-88						UniRef90_Q7X6Z6	OSJNBb0108J11.21 protein related cluster	2e-87
Os.10542.1.S1_at	1	10.6994	3.15438	33.7499	3.15437	Os12g02620	AK073862	CDNA clone:001-113-F04, full insert sequence	protein Zinc finger, C3HC4 type family protein, expressed	0		Os.10542	AT5G01980.1	zinc finger (C3HC4-type RING finger) family protein, contains Pfam profile: PF00097 zinc finger, C3HC4 type (RING finger)	6e-67	UniRef90_Q2QYH9	Zinc finger, C3HC4 type, putative related cluster	0
OsAffx.30385.1.S1_at	1	6.26999	3.14869	19.7423	3.14869	Os10g10880			protein hypothetical protein	0			AT1G62440.1	leucine-rich repeat family protein / extensin family protein, similar to extensin-like protein (Lycopersicon esculentum)	4e-09	UniRef90_Q8LMM9	Hypothetical protein related cluster	0
RPTR-Os-J01636-1_at	1	7.09982	3.14806	22.3506	3.14806		RPTR-Os-J01636-1
OsAffx.27716.1.S1_at	1	7.09982	3.14806	22.3506	3.14806	Os06g1			protein oxidoreductase, short chain dehydrogenase/reductase family protein	0			AT1G67730.1	b-keto acyl reductase, putative (GLOSSY8), similar to b-keto acyl reductase GI:2586127 from (Hordeum vulgare)	4e-65	UniRef90_Q5ZA39	Putative b-keto acyl reductase related cluster	1e-180
Os.	1	7.09982	3.14806	22.3506	3.14806	Os03g19410	AK102205	CDNA clone:J033087G11, full insert sequence	protein prolyl oligopeptidase family protein, expressed	0		Os.	AT2G47390.1	expressed protein	0	UniRef90_Q8VZF3	At2g47390/T8I13.23 related cluster	0
OsAffx.15176.1.S1_at	1	8.49991	3.14721	26.7511	3.14721	Os05g50130			protein Homeobox associated leucine zipper family protein	1e-175			AT2G01430.1	homeobox-leucine zipper protein 17 (HB-17) / HD-ZIP transcription factor 17, identical to (GI:18857716) homeodomain-leucine zipper	7e-09	UniRef90_Q9XH38	Homeodomain leucine zipper protein related cluster	1e-11
Os.53291.1.S1_at	1	9.00057	3.13881	28.2511	3.13881	Os03g64280	AK071828	CDNA clone:J023118E08, full insert sequence	protein oxidoreductase, 2OG-Fe oxygenase family protein, expressed	0		Os.53291	AT5G43900.1	myosin heavy chain (MYA2), nearly identical to PIR:S51824 myosin heavy chain MYA2 (Arabidopsis thaliana)	0	UniRef90_Q7Y1E3	Putative dioxygenase related cluster	0
OsAffx.18601.1.S1_at	1	4.95019	3.13126	15.5003	3.13126	Os10g41780			protein chlorophyll a oxygenase, putative, expressed	0			AT1G44446.1	chlorophyll a oxygenase (CAO) / chlorophyll b synthase, identical to chlorophyll a oxygenase GI:5853117 from (Arabidopsis thalian	0	UniRef90_Q9FYV0	LLS1 protein related cluster	0
Os.4421.1.S1_at	1	14.2996	3.12959	44.7517	3.12959	Os06g01490	AK102494	Putative Bplo	protein Monocopper oxidase precursor, putative, expressed	0		Os.4421	AT5G51480.1	multi-copper oxidase type I family protein, contains Pfam profile: PF00394 Multicopper oxidase; similar to pollen-specific protei	0	UniRef90_Q9LX04	Putative Bplo related cluster	0
Os.15877.2.A1_at	1	21.4001	3.11915	66.75	3.11915	Os11g29400	CB	Cytosolic 6-phosphogluconate dehydrogenase (6PGDH2)	protein 6-phosphogluconate dehydrogenase, decarboxylating, putative, expressed	1e-103		Os.15877	AT5G41670.2	6-phosphogluconate dehydrogenase family protein, contains Pfam profiles: PF00393 6-phosphogluconate dehydrogenase C-terminal	7e-75	UniRef90_Q2R480	6-phosphogluconate dehydrogenase, decarboxylating related cluster	1e-101
Os.12729.1.S1_at	1	4.6999	3.11706	14.6499	3.11706	Os01g46070	AF444195	Putative malate dehydrogenase	protein Malate dehydrogenase, mitochondrial precursor, putative, expressed	0		Os.12729	AT1G53240.1	malate dehydrogenase (NAD), mitochondrial, identical to mitochondrial NAD-dependent malate dehydrogenase GI:392	1e-155	UniRef90_Q7FSL4	Malate dehydrogenase related cluster	0
OsAffx.9534.1.S1_at	1	4.6999	3.11706	14.6499	3.11706	Os04g52800	NM_190644	P0529E05.12	protein hypothetical protein	1e-24	NM_190644	Os.65305	AT1G21310.1	proline-rich extensin-like family protein, contains extensin-like region, Pfam:PF04554	1e-08	UniRef90_Q8W0G7	Hypothetical protein P0529E05.18 related cluster	1e-109
OsAffx.21192.1.S1_x_at	1	5.39	3.11123	16.7997	3.11683		NM_193613	B1151A10.22			NM_193613	Os.66525				UniRef90_UPI00000A4116	Cluster related to UPI00000A4116; B1151A10.22	2e-52
OsAffx.26706.3.S1_x_at	1	5.39	3.11123	16.7997	3.11683	Os07g18850			protein hypothetical protein	0			AT3G06910.1	Ulp1 protease family protein, similar to sentrin/SUMO-specific protease (Homo sapiens) GI:6906859; contains Pfam profile PF02902: U	0.0004	UniRef90_Q8GS02	Hypothetical protein P0438G07.109 related cluster	0
OsAffx.29099.1.S1_at	1	3.62307	3.11081	11.2707	3.11081	Os08g03520			protein retrotransposon protein, putative, Ty1-copia subclass, expressed	2e-05						UniRef90_Q6Z9U0	Hypothetical protein P0455A11.22 related cluster	2e-45
OsAffx.20501.2.S1_at	1	3.15015	3.11081	9.79953	3.11081	Os01g17100			protein hypothetical protein	7e-63			AT3G19020.1	leucine-rich repeat family protein / extensin family protein, similar to extensin-like protein (Lycopersicon esculentum)	0.0008	UniRef90_Q5NBK5	Hypothetical protein P0025D05.20 related cluster	2e-61
OsAffx.4814.1.S1_at	1	2.80007	3.10707	8.70001	3.10707	Os06g12550			protein hypothetical protein	3e-68			AT2G29210.1	splicing factor PWI domain-containing protein, contains Pfam profile PF01480: PWI domain	5e-05	UniRef90_Q67UM0	Hypothetical protein P0479H10.1 related cluster	6e-67
Os.2493.1.S1_s_at	1	6.90045	3.10126	21.4001	3.10126	Os10g33230	AK059172	Putative RNA-binding protein	protein RNA recognition motif family protein, expressed	0		Os.2493	AT4G14300.1	heterogeneous nuclear ribonucleoprotein, putative / hnRNP, putative	1e-122	UniRef90_Q9FWK8	Putative RNA binding protein related cluster	0
Os.18586.1.S1_at	1	24.2989	3	75.2464	3.0967	Os02g03610	AK103009	CDNA clone:006-207-D04, full insert sequence	protein ADP-ribosylation factor, putative, expressed	2e-97		Os.18586	AT5G17060.1	Gene encoding ADP-ribosylation factor and similar to ADP-ribosylation factor 1; ARF 1 (GP:385340) {Drosophila melanogaster),	1e-73	UniRef90_Q6Z6Z4	Putative ADP-ribosylation factor related cluster	4E-
Os.85	1	15.0994	3	46.752	3.09629	Os11g03794	AK103286	CDNA clone:J033124M23, full insert sequence	protein expressed protein	1e-165		Os.85	AT3G56900.1	aladin-related / adracalin-related, weak similarity to SP:Q9NRG9 Aladin (Adracalin) (GL003) {Homo sapiens}; non-consensus AT-AC	1e-151	UniRef90_Q8GWR1	Hypothetical protein At3g56900/T8M16_230 related cluster	1e-149
OsAffx.19275.1.S1_at	1	5.35547	3	16.5821	3.09629	Os11g40520			protein hypothetical protein	2e-51			AT5G07780.1	formin homology 2 domain-containing protein / FH2 domain-containing protein, contains formin homology 2 domain, Pfam:PF02181	1e-08	UniRef90_Q2R133	Hypothetical protein related cluster	5e-50
Os.51041.1.S1_at	1	17.6991	3.09339	54.7502	3.09339	Os02g48720	AK060330	CDNA clone:001-008-B01, full insert sequence	protein ADP,ATP carrier protein, mitochondrial precursor, putative, expressed	4e-72		Os.51041	AT5G13490.2	similar to ADP, ATP carrier protein 1, mitochondrial / ADP/ATP translocase 1 / adenine nucleotide translocator 1 (ANT1) [Arabidopsi	3e-74	UniRef90_Q8H727	ADP/ATP translocase related cluster	1e-143
OsAffx.31097.1.S1_at	1	7.55025	3.09256	23.34	3.09129	Os11g23070			protein hypothetical protein	1e-154						UniRef90_Q53JT5	Hypothetical protein related cluster	1e-153
Os.55879.1.S1_at	1	12.05	3.09132	37.2505	3.09132	Os02g50570	AK108934	CDNA clone:002-153-A12, full insert sequence	protein transposon protein, putative, CACTA, En/Spm sub-class, expressed	2e-16		Os.55879	AT4G13340.1	leucine-rich repeat family protein / extensin family protein, similar to extensin-like protein (Lycopersicon esculentum)	1e-13	UniRef90_Q4QFM2	Kinesin K39, putative related cluster	2e-22
OsAffx.29141.1.S1_at	1	52.2468	3.08637	161.253	3.08637	Os08g10870			protein hypothetical protein	2e-74						UniRef90_Q6ZAZ7	Hypothetical protein OJ1465_C11.16 related cluster	2e-60
Os.21903.1.S1_at	1	69.7521	3.08596	215.252	3.08596	Os09g29980	AK059276	CDNA clone:001-025-C05, full insert sequence	protein transposon protein, putative, CACTA, En/Spm sub-class, expressed	8e-05		Os.21903
Os.50881.1.S1_x_at	1	2.44992	3.08183	7.55025	3.08183	Os09g3	AK059199	CDNA clone:001-024-A07, full insert sequence	protein Protein kinase domain containing protein, expressed	0		Os.50881	AT2G45910.1	protein kinase family protein / U-box domain-containing protein, contains Pfam profiles PF00069 Eukaryotic protein kinase domain,	2e-71	UniRef90_Q652N8	Hypothetical protein OJ1003_C09.31 related cluster	0
Os.6114.1.S1_at	1	3.69994	3.08101	11.3995	3.08101	Os05g09500	AK067988	CDNA clone:J013123D05, full insert sequence	protein Hexokinase 1, putative, expressed	0		Os.6114	AT4G29130.1	hexokinase 1 (HXK1), identical to hexokinase 1 (Arabidopsis thaliana) Swiss-Prot:Q42525	1e-149	UniRef90_UPI0000353509	Cluster related to UPI0000353509; putative hexokinase 1	0
Os.52266.1.S1_x_at	1	3.80022	3.07895	11.7007	3.07895	Os07g14910	AK065	CDNA clone:J013046D10, full insert sequence	protein expressed protein	5e-68		Os.52266				UniRef90_Q8L685	Pherophorin-dz1 protein precursor related cluster	1e-09
Os.23800.2.S1_x_at	1	12.7495	3.07854	39.249	3.07846	Os02g12490	AK103179	CDNA clone:J033121I11, full insert sequence	protein expressed protein	3e-58		Os.23800				UniRef90_UPI000041918B	Cluster related to UPI000041918B; PREDICTED: similar to CG7709-PA	8e-06
Os.55279.1.S1_at	1	5.74995	3.07812	17.6991	3.07812	Os01g37200	AK107790	CDNA clone:002-133-D04, full insert sequence	protein expressed protein	3e-60		Os.55279				UniRef90_Q5JKM8	Hypothetical protein OSJNBa0066C06.25 related cluster	4e-59
Os.16847.1.S1_at	1	5.74995	3.07812	17.6991	3.07812		BI804821	Transcribed locus				Os.16847
OsAffx.31237.1.S1_at	1	6.04	3.07442	18.5993	3.07935	Os11g31090			protein transferase family protein, putative, expressed	1e-101			AT5G41040.1	transferase family protein, similar to hypersensitivity-related gene product HSR201 - Nicotiana tabacum, EMBL:X95343;	3e-67	UniRef90_Q2R3Q9	N-hydroxycinnamoyl/benzoyltransferase-like protein related cluster	1e-99
Os.40000.1.S1_x_at	1	6.7598	3.0699	20.7519	3.0699	Os10g38600	CR279062	Putative glutathione S-transferase	protein glutathione S-transferase GSTU6, putative, expressed	1e-128		Os.40000	AT1G10360.1	glutathione S-transferase, putative, similar to glutathione S-transferase (sp:Q03666:GTX4_TOBAC); similar to EST gb:H36275	1e-47	UniRef90_Q8S710	Glutathione S-transferase, putative related cluster	1e-127
OsAffx.25982.1.S1_at	1	5.0498	3.06949	15.5003	3.06949	Os04g11510			protein Methyl-CpG binding domain containing protein	0			AT2G35000.1	E3 ligase-like protein induced by chitin oligomers.	7e-18	UniRef90_Q7XSE9	OSJNBb0033G08.5 protein related cluster	4e-48
Os.8926.1.S1_at	1	5.0498	3.06949	15.5003	3.06949	Os03g14180	AB020973	Heat shock protein 26	protein Small heat shock protein, chloroplast precursor, putative, expressed	1e-126		Os.8926	AT4G27670.1	25.3 kDa small heat shock protein, chloroplast precursor (HSP25.3-P), identical to small heat shock protein, chloroplast	2e-52	UniRef90_Q9SXP6	Heat shock protein 26 related cluster	1e-119
Os.43888.1.S1_at	1	20.4489	3.06867	62.751	3.06867	Os03g12210	CA764209	Hypothetical protein	protein expressed protein	0		Os.43888				UniRef90_Q8H815	Hypothetical protein OJ1743A09.12 related cluster	0
OsAffx.12292.1.S1_x_at	1	9.50146	3.06826	29.153	3.06826	Os02g30550			protein hypothetical protein	1e-33			AT5G40980.1	expressed protein	1e-24	UniRef90_Q6K2G2	Hypothetical protein OSJNBa0052M16.22 related cluster	3e-32
Os.53611.1.S1_at	1	10.6994	3.06088	32.74	3.05998	Os06g49050	AK073579	CDNA clone:J033048H06, full insert sequence	protein hAT dimerisation domain-containing protein, putative, expressed	0		Os.53611	AT3G13020.1	hAT dimerisation domain-containing protein, contains Pfam profile: PF04937 domain of unknown function (DUF659), weak hit to PF05699	2e-74	UniRef90_Q5Z810	HAT dimerisation domain-containing protein-like related cluster	0
OsAffx.105	1	2.60013	3.05761	7.95019	3.05761	Os01g03350	NM_184173	(japonica cultivar-group), predicted mRNA	protein hypothetical protein	2e-50		Os.61834	AT2G29210.1	splicing factor PWI domain-containing protein, contains Pfam profile PF01480: PWI domain	4e-13	UniRef90_Q5ZCA8	Hypothetical protein P0037C04.17 related cluster	3e-57
Os.51455.1.S1_at	1	3.50021	3.0568	10.6994	3.0568	Os02g55390	AK062846	CDNA clone:001-107-H10, full insert sequence	protein 60S ribosomal protein L39, putative	3e-20		Os.51455	AT4G31985.1	60S ribosomal protein L39 (RPL39C)	5e-19	UniRef90_P51425	60S ribosomal protein L39 related cluster	4e-19
OsAffx.20300.1.S1_at	1	3.50021	3.0568	10.6994	3.0568	Os10g31080	NM_1	Contains similarity to gag-pol polyprotein	protein retrotransposon protein, putative, Ty1-copia subclass	0	NM_1	Os.63151	AT3G47210.1	expressed protein, contains Pfam profile PF03140: Plant protein of unknown function	5e-13	UniRef90_Q7XDX3	Retrotransposon protein, putative, Ty1-copia sub-class related cluster	0
OsAffx.11069.1.S1_x_at	1	11.7007	3.05557	35.7523	3.05557	Os09g38030	NM_187989	Unnamed protein product	protein UTP-glucose-1-phosphate uridylyltransferase, putative, expressed	1e-156	NM_187989	Os.68159	AT3G03250.1	Is thought to encodes a cytosolic UDP-glucose pyrophosphorylase with strong similarity to UTP--glucose-1-phosphate	1e-150	UniRef90_UPI00000A642F	Cluster related to UPI00000A642F; unnamed protein product	0
Os.53639.2.A1_at	1	9.24948	3.05434	28.2511	3.05434	Os04g37650	AK106286	CDNA clone:J033055I24, full insert sequence	protein Xyloglucan fucosyltransferase family protein, expressed	0		Os.53639	AT1G14070.1	xyloglucan fucosyltransferase, putative (FUT7), nearly identical to SP:Q9XI81 Probable fucosyltransferase 7 (EC 2.4.1.-)	1e-117	UniRef90_Q8L685	Pherophorin-dz1 protein precursor related cluster	3e-26
Os.8675.1.S1_at	1	9.24948	3.05434	28.2511	3.05434	Os03g21120	CB659454	Putative apyrase	protein Nucleoside-triphosphatase, putative, expressed	0		Os.8675	AT5G18280.1	apyrase (APY2), identical to apyrase GI:6006801, GI:7672685 from (Arabidopsis thaliana)	1e-169	UniRef90_Q8H7L6	Putative apyrase related cluster	0
OsAffx.19222.1.S1_at	1	3.94996	3.05067	12.05	3.05067	Os11g37780			protein NB-ARC domain containing protein	0			AT3G07040.1	disease resistance protein RPM1 (CC-NBS-LRR class), putative, domain signature CC-NBS-LRR exists, suggestive of a disease resistanc	3e-55	UniRef90_Q2R1X1	NB-ARC domain, putative related cluster	0
OsAffx.11344.1.S1_at	1	6.13727	3.04517	18.689	3.04517	Os01g36060			protein hypothetical protein	1e-103			AT1G61080.1	proline-rich family protein	2e-07	UniRef90_UPI00000ABD87	Cluster related to UPI00000ABD87; P0028G04.27	3e-38
Os.51808.1.S1_at	1	10.1002	3.04456	30.7506	3.04456	Os11g40760	AK063799	CDNA clone:001-121-F06, full insert sequence	protein expressed protein	4e-74		Os.51808	AT1G31810.1	similar to formin homology 2 domain-containing protein / FH2 domain-containing protein [Arabidopsis thaliana] (TAIR:At5g58160.1);	6e-07	UniRef90_Q2R107	Expressed protein related cluster	7e-73
OsAffx.30757.1.S1_at	1	6.52489	3.04069	19.8402	3.04069	Os12g01040			protein Exo70 exocyst complex subunit family protein	0			AT3G14090.1	exocyst subunit EXO70 family protein, contains Pfam domain PF03081: Exo70 exocyst complex subunit;	4e-52	UniRef90_Q2QYZ8	Exo70 exocyst complex subunit related cluster	0
OsAffx.14985.1.S1_at	1	7.55782	3.03865	22	2.91089	Os05g36900			protein Dof domain, zinc finger family protein	0			AT3G52440.1	Dof-type zinc finger domain-containing protein, DNA binding protein - Hordeum vulgare,PID:e1334094	2e-31	UniRef90_Q8LJC3	Zinc finger protein-like related cluster	7e-74
Os.51237.1.S1_at	1	3.04984	3.03277	9.24948	3.03277	Os01g56480	AK062308	CDNA clone:001-101-B02, full insert sequence	protein expressed protein	3e-50		Os.51237	AT4G11430.1	hydroxyproline-rich glycoprotein family protein, contains proline-rich extensin domains, INTERPRO:IPR002	1e-05	UniRef90_UPI000009C81F	Cluster related to UPI000009C81F; P0665A11.25	3e-86
OsAffx.5316.1.A1_at	1	23.34	3.02994	70.7478	3.03118	Os07g13380	NM_186739	P0565A07.112 hypothetical protein	protein hypothetical protein	6e-42	NM_186739	Os.67624				UniRef90_Q8LGY5	Hypothetical protein P0565A07.112 related cluster	2e-40
Os.26920.1.A1_at	1	6.15001	3.02427	18.5993	3.02427	Os07g02480	CB628268	Transcribed locus, weakly similar to NP_908792.1 B1158F07.16 [Oryza sativa (japonica cultivar-group)]	protein hypothetical protein	4e-62		Os.26920	AT5G45470.1	expressed protein, contains Pfam domain, PF04578: Protein of unknown function, DUF594	9e-09	UniRef90_Q8H2N7	Hypothetical protein OJ1138_B05.118 related cluster	7e-58
Os.51244.1.S1_at	1	6.15001	3.02427	18.5993	3.02427	Os05g34710	AK062325	CDNA clone:001-101-D03, full insert sequence	protein expressed protein	2e-86		Os.51244	AT1G61080.1	proline-rich family protein	4e-12	UniRef90_Q7F0L8	Hypothetical protein P0483E06.132 related cluster	2e-22
OsAffx.20942.1.S1_at	1	4.5998	3.02184	13.8999	3.02184		XM_354216
Os.33238.2.S1_at	1	2.49989	3.02023	7.55025	3.02023	Os02g20970	AK101258	CDNA clone:J023063O05, full insert sequence	protein C2 domain containing protein, expressed	0		Os.33238	AT1G53590.1	C2 domain-containing protein	0	UniRef90_Q6Z6R6	C2 domain-containing protein-like related cluster	0
OsAffx.6487.1.S1_at	1	8.70001	3.0174	26.2514	3.0174	Os09g35850			protein RNA recognition motif family protein, expressed	1e-98			AT1G76940.1	RNA recognition motif (RRM)-containing protein, contains Pfam PF00076: RNA recognition motif. (a.k.a. RRM, RBD, or RNP domain);	5e-26	UniRef90_Q652A3	Putative RNA-binding protein related cluster	2e-97
OsAffx.30622.1.S1_at	1	31.7493	3.01579	95.7491	3.01579	Os10g31170			protein expressed protein	0			AT3G50170.1	expressed protein, contains Pfam profile PF03140: Plant protein of unknown function	1e-27	UniRef90_Q7XDW8	Hypothetical protein related cluster	0
Os.47334.1.S1_at	1	7.09982	3.01418	21.4001	3.01418	Os08g14460	AK103204	CDNA clone:001-005-B09, full insert sequence	protein expressed protein	0		Os.47334	AT5G57410.1	expressed protein	1e-140	UniRef90_Q6Z0V1	Putative synovial sarcoma, X breakpoint 2 interacting protein related cluster	0
Os.51416.1.S1_at	1	7.09982	3.01418	21.4001	3.01418	Os08g38940	AK062744	CDNA clone:001-106-F06, full insert sequence	protein retrotransposon protein, putative, Ty3-gypsy subclass	0		Os.51416	AT3G13235.1	ubiquitin family protein, contains INTERPRO:IPR000626 ubiquitin domain	6e-05	UniRef90_Q2QR60	Retrotransposon protein, putative, Ty3-gypsy sub-class related cluster	0
Os.51878.1.S1_at	1	7.09982	3.01418	21.4001	3.01418	Os04g23700	AK064152	CDNA clone:002-103-E07, full insert sequence	protein D-mannose binding lectin family protein, expressed	1e-146		Os.51878	AT1G78830.1	curculin-like (mannose-binding) lectin family protein, similar to S glycoprotein (Brassica rapa) GI:2351186; contains Pfam	2e-25	UniRef90_UPI00001B1A78	Cluster related to UPI00001B1A78; OSJNBb0018A10.11	1e-138
Os.7532.1.S1_at	1	5.30026	3.00934	15.9503	3.00934	Os02g20380	AK058816	CDNA clone:001-003-F06, full insert sequence	protein expressed protein	1e-157		Os.7532	AT4G27520.1	plastocyanin-like domain-containing protein, similar to PIR:JC71	2e-09	UniRef90_Q6K2Y5	Hypothetical protein P0543C11.33 related cluster	1e-139
Os.16294.1.S1_at	1	13.5494	3.00733	40.7474	3.00733		BI802250	Transcribed locus				Os.16294
Os.54925.1.S1_at	1	13.5494	3.00733	40.7474	3.00733	Os04g02520	AK107115	CDNA clone:002-124-A10, full insert sequence	protein Leucine Rich Repeat family protein	0		Os.54925	AT5G05400.1	disease resistance protein (CC-NBS-LRR class), putative, domain signature CC-NBS-LRR exists, suggestive of a disease resistance pro	2e-05	UniRef90_Q7XXK8	OSJNBa0073L13.12 protein related cluster	0
Os.12810.1.S1_at	1	140.749	3.00693	423.223	3.00693	Os01g08410	AK066179	Bip128 mRNA for BRI1-KD interacting protein 128	protein expressed protein	1e-169		Os.12810	AT2G25670.2	expressed protein	2e-68	UniRef90_Q5VRC9	Putative BRI1-KD interacting protein 128 related cluster	1e-168
Os.51306.1.S1_at	1	5.06671	3.00231	15.2118	3.00231	Os03g14530	AK062490	CDNA clone:001-103-H06, full insert sequence	protein 40S ribosomal protein S20, putative, expressed	1e-30		Os.51306	AT5G62300.1	40S ribosomal protein S20 (RPS20C), ribosomal protein S20, Arabidopsis thaliana, PIR:T12992	1e-33	UniRef90_Q4KTC1	S20 related cluster	6e-35
OsAffx.5320.1.S1_at	1	15.4827	3.00151	46.4715	3.00151	Os07g13790			protein hypothetical protein	1e-68			AT3G55700.1	UDP-glucoronosyl/UDP-glucosyl transferase family protein, glucuronosyl transferase homolog, Lycopersicon	9e-05	UniRef90_Q7XI35	Putative UDP-glucosyltransferase related cluster	7e-23
Os.47625.1.A1_s_at	1	4.36344	3.0007	13.0934	3.0007	Os05g04500	BX901098	Transcribed locus, weakly similar to NP_908519.1 unnamed protein product [Oryza sativa (japonica cultivar-group)]	protein Peroxidase family protein, expressed	0		Os.47625	AT1G05260.1	peroxidase 3 (PER3) (P3) / rare cold-inducible protein (RCI3A) (PRC), identical to SP:O23044 Peroxidase 3 precursor (EC 1.11.1.7) (	1e-66	UniRef90_Q6AVZ3	Putative peroxidase related cluster	0
Os.8959.1.S1_at	1	3.45002	3.0001	10.3504	3.0001	Os08g45220	AK065186	CDNA clone:J013002D24, full insert sequence	protein expressed protein	0		Os.8959	AT3G24160.1	expressed protein, identical to cDNA putative type 1 membrane protein (PMP)GI:4206764	5e-58	UniRef90_Q6Z1N4	Type 1 membrane protein-like related cluster	0
Os.9467.1.S1_at	1	2.24988	3.0001	6.74986	3.0001	Os06g44200	AK073865	CDNA clone:J033074H23, full insert sequence	protein expressed protein	0		Os.9467				UniRef90_Q67UQ0	Hypothetical protein P0453H04.38 related cluster	0
Os.26695.1.S1_at	1	3.80022	2.9997	11.3995	2.9997	Os03g60080	AY5	Putative NAC-domain protein	protein NAC-domain containing protein 19, putative, expressed	0	XM_470088	Os.26695	AT5G63790.1	no apical meristem (NAM) family protein, contains Pfam PF02365: No apical meristem (NAM) domain; contains similarity to NAC-domai	2e-72	UniRef90_Q75HE5	Putative NAC-domain protein related cluster	0
OsAffx.9913.1.S1_at	1	13.1004	2.9	39.249	2.99602	Os04g15760	NM_188470	P0665D10.10	protein retrotransposon protein, putative, Ty1-copia subclass	1e-09	NM_188470	Os.68484				UniRef90_UPI00000A62BC	Cluster related to UPI00000A62BC; P0665D10.10	5e-57
OsAffx.17839.1.S1_at	1	5.0498	2.99009	15.0994	2.99009	Os09g22010			protein hypothetical protein	0						UniRef90_Q6H5C9	HGWP repeat containing protein-like related cluster	0
Os.27626.1.S1_at	1	5.0498	2.99009	15.0994	2.99009	Os06g05950	AK099578	CDNA clone:J013039B21, full insert sequence	protein expressed protein	0		Os.27626	AT3G14830.2	expressed protein, similar to expressed protein [Arabidopsis thaliana] (TAIR:At1g53450.2); similar to expressed protein	1e-102
OsAffx.25915.1.S1_at	1	19.5009	2.98689	58.247	2.98689	Os04g07850			protein hypothetical protein	3e-69			AT1G62760.1	invertase/pectin methylesterase inhibitor family protein, low similarity to extensin (Volvox carteri) GI:21992	1e-05	UniRef90_Q5CAH3	OSJNBa0032N05.26 protein related cluster	7e-68
Os.10972.1.S1_at	1	22.3506	2.98649	66.75	2.98649	Os01g65670	AK121636	Putative amino acid transport protein	protein amino acid permease 6, putative, expressed	0		Os.10972	AT1G44100.1	amino acid permease 5, putative (AAP5), nearly identical to amino acid permease (AAP5) GI:608673 from (Arabidopsis thaliana)	1e-136	UniRef90_Q5N9H2	Putative amino acid carrier related cluster	0
OsAffx.10352.1.S1_at	1	228.755	2.9825	682.262	2.9825	Os07g49070			protein hypothetical protein	0			AT5G46730.1	glycine-rich protein	2e-20	UniRef90_Q8H3Z0	Hypothetical protein P0597G07.127 related cluster	0
OsAffx.10109.1.S1_at	1	3.92442	2.98091	11.6983	2.98091	Os05g18640	NM_187209	P0473C09.101 hypothetical protein	protein hypothetical protein	1e-13	NM_187209	Os.67433				UniRef90_Q8H3C0	Hypothetical protein P0473C09.108 related cluster	3e-81
OsAffx.16409.1.S1_s_at	1	8.49991	2.97652	25.3002	2.97652	Os07g25700			protein TLD family protein, expressed	1e-150			AT2G05590.2	expressed protein, similar to nucleolar protein C7C (GI:13540302) (Rattus norvegicus)	9e-54	UniRef90_Q6Z157	Oxidation resistance 1-like protein related cluster	1e-149
Os.1811.1.S1_at	1	4.14975	2.97613	12.3502	2.97613	Os02g53680	AB042415	OsRPA70a mRNA for replication protein A 70kDa	protein replication factor-a protein 1 containing protein, expressed	0		Os.1811	AT2G06510.1	replication protein, putative, similar to replication protein A 70kDa (Oryza sativa (japonica cultivar-group)) GI:13536993; contain	0	UniRef90_Q6YZ49	Replication protein A 70kDa related cluster	0
OsAffx.3745.1.S1_at	1	24.2989	2.97334	72.2488	2.97334	Os04g08180			protein expressed protein	1e-116						UniRef90_Q386T0	Hypothetical protein related cluster	3e-20
OsAffx.31492.1.S1_at	1	3.69994	2.97295	10.9997	2.97295	Os11g45460			protein hypothetical protein	1e-178			AT4G16050.1	expressed protein	4e-09	UniRef90_Q2QZM7	Hypothetical protein related cluster	1e-177
Os.52974.2.S1_at	1	9.00057	2.97215	26.7511	2.97215	Os04g50940	AK105711	CDNA clone:J023045E19, full insert sequence	protein POT family protein, expressed	0		Os.52974	AT2G02040.1	peptide transporter (PTR2-B) / oligopeptide transporter 1-1, putative (OPT1-1), identical to peptide transporter PTR2-B SP:P46032 fro	1e-143	UniRef90_Q7XNU7	OSJNba0093F12.11 protein related cluster	0
Os.46590.1.S1_at	1	13.8999	2	41.2518	2.96778	Os10g01920	AK060060	Putative 10-deacetylbaccatin III-10-O-acetyl transferase	protein Transferase family protein, expressed	0		Os.46590	AT3G62160.1	transferase family protein, low similarity to Taxus cuspidata transferases: 10-deacetylbaccatin III-10-O-acetyl transferase	3e-34	UniRef90_Q8S7Z5	Putative 10-deacetylbaccatin III-10-O-acetyl transferase related cluster	0
Os.22631.1.S1_a_at	1	84.2476	2	249.761	2.96461	Os07g42	AK069	Putative phospho-2-dehydro-3-deoxyheptonate aldolase 1, chloroplast precursor	protein Phospho-2-dehydro-3-deoxyheptonate aldolase 1, chloroplast precursor, putative, expressed	0		Os.22631	AT1G22410.1	2-dehydro-3-deoxyphosphoheptonate aldolase, putative / 3-deoxy-D-arabino-heptulosonate 7-phosphate synthase,	0	UniRef90_Q75W16	3-deoxy-D-arabino heptulosonate-7-phosphate synthase related cluster	0
OsAffx.13041.4.S1_x_at	1	3.94996	2	11.7007	2.96223	Os03g26100			protein transposon protein, putative, unclassified	9e-72			AT3G16150.1	L-asparaginase, putative / L-asparagine amidohydrolase, putative, similar to Swiss-Prot:P30364 L-asparaginase (EC 3.5.1.1)	9e-09	UniRef90_Q8W386	Putative asparaginase related cluster	2e-70
Os.50548.3.S1_at	1	7.55025	2	22.3506	2.96025	Os09g17620	AK121772	CDNA clone:J033092J09, full insert sequence	protein expressed protein	1e-62		Os.50548	AT1G53400.1	expressed protein	7e-48	UniRef90_Q6EQH2	Hypothetical protein OSJNBb0085I16.13 related cluster	2e-61
Os.51171.1.S1_at	1	7.55025	2	22.3506	2.96025	Os04g32860	AK061279	CDNA clone:006-212-F04, full insert sequence	protein expressed protein	5e-94		Os.51171	AT3G22800.1	leucine-rich repeat family protein / extensin family protein, similar to extensin-like protein (Lycsimilar to extensin-like	2e-10	UniRef90_Q7XV95	OSJNBb0012E08.1 protein related cluster	1e-92
Os.50280.1.S1_at	1	4.95018	2.95946	14.6499	2.95946	Os04g44850	AK120509	CDNA clone:J013123H17, full insert sequence	protein glycosyl transferase family 8 protein, putative, expressed	0		Os.50280	AT1G13250.1	glycosyl transferase family 8 protein, contains Pfam profile: PF01501 Glycosyl transferase family 8	1e-118	UniRef90_Q7X734	OSJNBa0074L08.24 protein related cluster	0
Os.28030.1.S1_at	1	3.78881	2.95728	11.2046	2.95728	Os06g48160	AK104912	AK104912 mRNA sequence	protein xyloglucan endotransglucosylase/hydrolase protein 15precursor, putative, expressed	1e-177		Os.28030	AT5G57560.1	xyloglucan:xyloglucosyl transferase / xyloglucan endotransglycosylase / endo-xyloglucan transferase (TCH4), identical to	1e-110	UniRef90_Q5Z6H3	Putative xyloglucan endotransglycosylase related cluster	1e-176
Os.49787.1.S1_at	1	3.50021	2.95709	10.3504	2.95709	Os01g64360	AK111571	CDNA clone:J013071A13, full insert sequence	protein Myb-like DNA-binding domain containing protein, expressed	7e-54		Os.49787	AT3G11280.2	myb family transcription factor, contains Pfam profile: PF00249 Myb-like DNA-binding domain	2e-32	UniRef90_Q5N7G4	Putative I-box binding factor related cluster	7e-82
OsAffx.24492.1.S1_at	1	3.50021	2.95709	10.3504	2.95709	Os02g29210			protein ankyrin repeat protein FPV115, putative, expressed	1e-144			AT3G04710.2	similar to stress-inducible protein, putative [Arabidopsis thaliana] (TAIR:At4g12400.1); similar to	5e-32	UniRef90_Q6K6R6	Putative ankyrin-like protein related cluster	0
Os.40390.1.A1_x_at	1	33.75	2.95551	99.7483	2.95551		CF337312	Transcribed locus				Os.40390
OsAffx.31501.1.S1_at	1	4.1503	2.94939	12.2408	2.94939	Os11g45850			protein WRKY DNA binding domain containing protein, expressed	1e-156			AT5G07100.2	WRKY family transcription factor, SPF1 protein - Ipomoea batatas (sweet potato), PIR:S51529	1e-21	UniRef90_Q2QZI7	WRKY DNA binding domain, putative related cluster	1e-155
OsAffx.13706.1.S1_at	1	4.84994	2.9484	14.2996	2.9484	Os04g07210			protein hypothetical protein	1e-110						UniRef90_Q5JQY5	OSJNBa0089E12.22 protein related cluster	1e-109
OsAffx.29715.1.S1_at	1	4.21602	2.94781	12.428	2.94781	Os09g04230			protein hypothetical protein	1e-168			AT4G13340.1	leucine-rich repeat family protein / extensin family protein, similar to extensin-like protein (Lycopersicon esculentum)	0.0001	UniRef90_Q6ERB8	Hypothetical protein P0448B11.13 related cluster	8e-97
OsAffx.27170.1.S1_at	1	4.5998	2.94564	13.5494	2.94564	Os05g34990			protein hypothetical protein	6e-34						UniRef90_Q5NBL8	Unc-84 homolog B-like related cluster	2e-05
OsAffx.4551.1.S1_at	1	2.70005	2.94446	7.95019	2.94446	Os05g37880			protein Plant protein family protein, expressed	0			AT2G37980.1	expressed protein, similar to axi 1 (Nicotiana tabacum) GI:559921; contains Pfam profile PF03138: Plant protein family	1e-158	UniRef90_Q53WP4	Putative auxin-independent growth promoter related cluster	0
Os.52555.1.S1_at	1	23.34	2.94446	68.752	2.94567	Os06g46920	AK067955	CDNA clone:J013126J18, full insert sequence	protein NAD dependent epimerase/dehydratase family protein, expressed	0		Os.52555	AT4G27250.1	dihydroflavonol 4-reductase family / dihydrokaempferol 4-reductase family, similar to dihydrokaempferol 4-reductase,	9e-80	UniRef90_Q653W0	Putative dihydroflavonol-4-reductase DFR1 related cluster	0
Os.5690.1.S1_at	1	3.24984	2.93856	9.54986	2.93856	Os01g46760	AK068272	CDNA clone:J013146J07, full insert sequence	protein Protein phosphatase 2C containing protein, expressed	0		Os.5690	AT5G59220.1	protein phosphatase 2C, putative / PP2C, putative, ABA induced protein phosphatase 2C, Fagus sylvatica, EMBL:FSY277743	2e-61	UniRef90_Q5SN75	Protein phosphatase 2C-like related cluster	0
Os.53461.1.S1_at	1	7.95019	2.93699	23.34	2.93578	Os01g04490	AK072764	(japonica cultivar-group), predicted mRNA	protein Protein kinase domain containing protein, expressed	0		Os.53461	AT5G38260.1	serine/threonine protein kinase, putative, similar to receptor serine/threonine kinase PR55K gi:1235680:gb:AAC49208; contains pro	3e-97	UniRef90_Q5ZC61	Putative receptor serine/threonine kinase PR5K related cluster	0
Os.8521.2.S1_x_at	1	5.88649	2.93699	17.2885	2.93699	Os07g11110	NM_186483		protein mRNA-binding protein precursor, putative, expressed	0			AT3G63140.1	mRNA-binding protein, putative, similar to mRNA binding protein precursor (GI:26453355) (Lycopersicon esculentum)	1e-141	UniRef90_Q8GTK8	Putative mRNA binding protein related cluster	0
Os.34061.1.S1_at	1	3.15015	2.9362	9.24948	2.9362	Os06g17900	AK072	CDNA clone:J013095H10, full insert sequence	protein NB-ARC domain containing protein	0		Os.34061	AT2G39570.1	ACT domain-containing protein, contains Pfam ACT domain PF01842	7e-87	UniRef90_Q5VN67	Putative NBS-LRR disease resistance protein related cluster	0
Os.50093.1.S1_at	1	12.3502	2.93503	36.248	2.93502	Os05g01700	AK119849	CDNA clone:002-178-F06, full insert sequence	protein peroxisomal ABC transporter PXA1, putative, expressed	6e-68		Os.50093	AT4G39850.1	peroxisomal ABC transporter (PXA1), identical to peroxisomal ABC transporter PXA1 GI:15320529 from (Arabidopsis	6e-67	UniRef90_Q4WJU3	Peroxisomal ABC transporter (PXA1), putative related cluster	0
OsAffx.25612.1.S1_at	1	12.3502	2.93503	36.248	2.93502	Os03g47760			protein SABRE, putative, expressed	1e-114			AT1G58250.1	SABRE, putative, similar to SABRE (GI:719291) (Arabidopsis thaliana)	1e-62	UniRef90_Q9AYE2	Hypothetical protein related cluster	0
Os.9072.1.S1_at	1	44.7517	2.93267	131.242	2.93267	Os11g30360	AK062973	CDNA clone:001-109-E07, full insert sequence	protein expressed protein	6e-32		Os.9072	AT5G63500.1	expressed protein	2e-24	UniRef90_Q2R3Y3	Hypothetical protein related cluster	1e-30
Os.42050.1.S1_at	1	15.0994	2.93071	44.2519	2.93071	Os01g55900	NM_191365	P0403C05.13	protein expressed protein	4e-77	NM_191365	Os.42050	AT3G52910.1	expressed protein, nearly identical to transcription activator GRL4 (Arabidopsis thaliana) GI:21539886 (unpublished)	9e-29	UniRef90_UPI00000A5686	Cluster related to UPI00000A5686; P0403C05.13	0
Os.55611.1.S1_s_at	1	6.34973	2.92914	18.5993	2.92914	Os11g05660	AK108413	CDNA clone:002-142-H04, full insert sequence	protein F-box domain containing protein, expressed	0		Os.55611	AT2G36090.1	F-box family protein, contains Pfam PF00646: F-box domain; similar to SKP1 interacting partner 2 (SKIP2) TIGR_Ath1:At5g67250	2e-50	UniRef90_Q53QH2	F-box domain, putative related cluster	0
OsAffx.21390.1.S1_at	1	12.05	2.92523	35.2491	2.92523		NM_192659	B1085F01.20			NM_192659	Os.66402				UniRef90_UPI000009D73D	Cluster related to UPI000009D73D; B1085F01.20	3e-22
Os.46797.1.S2_at	1	5.74995	2.92171	16.7997	2.92171	Os10g32199	AK110981	Putative polypeptide	protein expressed protein	3e-63		Os.46797	AT1G16610.2	arginine/serine-rich protein, putative (SR45), similar to arginine/serine-rich protein GI:6601502 from	0.0001	UniRef90_Q8LNS5	Polypeptide, putative related cluster	1e-118
OsAffx.27076.1.S1_at	1	9.00057	2.91664	26.2514	2.91664	Os05g29800			protein hypothetical protein	0			AT2G44020.1	mitochondrial transcription termination factor-related / mTERF-related, contains Pfam profile PF02536: mTERF	1e-24	UniRef90_Q6K7E2	Mitochondrial transcription termination factor-like related cluster	1e-41
OsAffx.12307.1.S1_at	1	9.54987	2.91644	27.8516	2.91644	Os02g31210			protein hypothetical protein	1e-100			AT2G37730.1	fringe-related protein, similarity to predicted proteins + similar to hypothetical protein GB:AAC23643 (Arabidopsis thaliana)	9e-13	UniRef90_Q67UM2	Fringe-related-like related cluster	6e-34
Os.27847.1.S1_at	1	8.70001	2.90807	25.3002	2.90807	Os02g08500	AK100530	CDNA clone:J023101H04, full insert sequence	protein myb-like DNA-binding domain, SHAQKYF class family protein, expressed	0		Os.27847	AT2G25180.1	two-component responsive regulator family protein / response regulator family protein, contains Pfam profile: PF00072 response	1e-100	UniRef90_Q6H805	Putative response regulator 9 related cluster	0
Os.6400.1.S1_a_at	1	8.70001	2.90807	25.3002	2.90807	Os01g65320	AK068140	CDNA clone:J013134G03, full insert sequence	protein expressed protein	0		Os.6400	AT1G35660.1	expressed protein	1e-168	UniRef90_Q5N730	Erythroid differentiation-related factor 1-like protein related cluster	0
Os.5374.1.S1_s_at	1	2.44992	2.89798	7.09982	2.89798	Os09g26550	AK102877	CDNA clone:J033112E21, full insert sequence	protein PDZ domain family protein, expressed	0		Os.5374	AT5G27660.1	DegP protease, putative, similar to Serine protease HTRA2, mitochondrial precursor (High temperature requirement protein A2)	6e-16	UniRef90_Q5NBK7	Hypothetical protein P0025D05.17 related cluster	3e-43
Os.44022.1.S1_at	1	4.40006	2.89759	12.7496	2.89759	Os03g02770	NM_187316	Unknown protein	protein expressed protein	2e-08	NM_187316	Os.44022				UniRef90_Q8GVR8	Hypothetical protein P0434A03.125 related cluster	4e-54
OsAffx.458.1.S1_at	1	13.5494	2.8	39.249	2.89674		XM_354504
Os.15516.1.S1_at	1	3.80022	2.89449	10.9997	2.89449	Os04g30240	CB673499	OSJNBb0076A22.5	protein Protein kinase domain containing protein, expressed	0		Os.15516	AT1G21270.1	wall-associated kinase 2 (WAK2), identical to wall-associated kinase 2 (Arabidopsis thaliana) GI:4826399; induced by salicylic	1e-103	UniRef90_Q7XVH6	OSJNBa0016N04.10 protein related cluster	0
Os.5775.1.S1_at	1	3.30021	2.89372	9.54986	2.89372	Os02g48590	AK063741	CDNA clone:001-120-F08, full insert sequence	protein expressed protein	1e-105		Os.5775	AT5G1	expressed protein	8e-60	UniRef90_Q6ZGV2	Hypothetical protein OJ2056_H01.9 related cluster	1e-104
Os.53454.1.S1_x_at	1	6.74986	2.88908	19.5009	2.88908	Os02g37110	AK072717	CDNA clone:J023141D18, full insert sequence	protein hypothetical protein	5e-50		Os.53454	AT3G19430.1	late embryogenesis abundant protein-related / LEA protein-related, similar to late embryogenesis abundant protein (Picea glauca)	2e-12	UniRef90_Q2R107	Expressed protein related cluster	6e-23
OsAffx.24421.1.S1_at	1	4.95018	2.88869	14.2996	2.88869	Os02g25470			protein transposon protein, putative, unclassified	1e-160			AT4G38180.1	far-red impaired responsive protein, putative, similar to far-red impaired response protein FAR1 (Arabidopsis thaliana)	3e-43	UniRef90_Q8S7N0	Putative transposase related cluster	1e-100
OsAffx.28847.1.S1_at	1	4.95018	2.88869	14.2996	2.88869	Os07g40490			protein hypothetical protein	3e-49
Os.18211.1.S1_at	1	15.5003	2.88715	44.7517	2.88715	Os03g02980	AK101458	Putative serine/threonine protein kinase	protein Protein kinase domain containing protein, expressed	0		Os.18211	AT3G61	protein kinase family protein, contains eukaryotic protein kinase domain, INTERPRO:IPR000719	1e-117	UniRef90_Q8LMR1	Putative serine/threonine protein kinase related cluster	0
Os.57229.1.S1_at	1	15.5003	2.88715	44.7517	2.88715	Os07g34520	AK111166	CDNA clone:002-177-B12, full insert sequence	protein Isocitrate lyase, putative, expressed	1e-131		Os.57229	AT3G21720.1	isocitrate lyase, putative, similar to isocitrate lyase GI:167144 from (Brassica napus)	1e-135	UniRef90_Q4PDC1	Hypothetical protein related cluster	0
Os.50104.1.S1_at	1	192.743	2.88599	556.253	2.88599	Os06g40180	AK119861	CDNA clone:002-178-H08, full insert sequence	protein Phospholipase D alpha 2, putative, expressed	0		Os.50104	AT3G15730.1	phospholipase D alpha 1 / PLD alpha 1 (PLDALPHA1) (PLD1) / choline phosphatase 1, identical to SP:Q38882 Phospholipase D alpha 1 (E	0	UniRef90_Q69X21	Phospholipase D related cluster	0
Os.2620.1.S1_at	1	14.6499	2.88406	42.2511	2.88406	Os06g31210	AF040700	Methionyl-tRNA synthetase	protein methionyl-tRNA synthetase, putative, expressed	0		Os.2620	AT4G13780.1	methionine--tRNA ligase, putative / methionyl-tRNA synthetase, putative / MetRS, putative, similar to methionyl-tRNA synthetase (Or	0	UniRef90_Q5Z9M1	Methionyl-tRNA synthetase related cluster	0
Os.55920.1.S1_at	1	4.6999	2.8829	13.5494	2.8829	Os04g34170	AK1089	CDNA clone:002-153-G06, full insert sequence	protein transposon protein, putative, CACTA, En/Spm sub-class, expressed	6e-07		Os.55920	AT3G24550.1	protein kinase family protein, contains Pfam domain PF00069: Protein kinase domain	5e-09	UniRef90_Q5TXN7	ENSANGP00000025869 related cluster	1e-16
Os.10976.1.A1_x_at	1	4.6999	2.8829	13.5494	2.8829	Os07g44820	CB623982	CDNA clone:J023080K05, full insert sequence	protein expressed protein	0		Os.46069	AT5G05140.1	transcription elongation factor-related, low similarity to transcription elongation factor TFIIS.h (Mus musculus) GI:3288547,	1e-38	UniRef90_Q8GS21	Hypothetical protein P0524G08.130 related cluster	0
OsAffx.29800.1.S1_at	1	259.741	2.88252	748.709	2.88252	Os09g11160			protein expressed protein	1e-136						UniRef90_Q6ENY6	Hypothetical protein P0603H10.45 related cluster	1e-135
Os.55090.1.S1_at	1	7.09982	2.8802	20.4489	2.8802	Os02g54540	AK107467	CDNA clone:002-129-A12, full insert sequence	protein Pathogenesis-related protein PR-1 precursor, putative, expressed	1e-103		Os.55090	AT4G30320.1	allergen V5/Tpx-1-related family protein, similar to SP:Q40374 Pathogenesis-related protein PR-1 precursor {Medicago	1e-51	UniRef90_Q6K4Q5	Putative Pathogenesis-related protein PR-1 related cluster	1e-102
Os.10504.1.S1_at	1	7.09982	2.8802	20.4489	2.8802	Os05g43540	AK067012	CDNA clone:001-038-D12, full insert sequence	protein expressed protein	1e-154		Os.10504	AT4G1	expressed protein	9e-98	UniRef90_Q6L537	Hypothetical protein OJ1005_B11.8 related cluster	1e-153
OsAffx.2325.1.S1_at	1	2.39999	2.8752	6.90045	2.8752	Os01g53760			protein hypothetical protein	2e-57			AT2G22475.1	GRAM domain-containing protein / ABA-responsive protein-related, similar to ABA-responsive protein (Hordeum vulgare) GI:4103635;	8e-18	UniRef90_Q6YXH6	FH protein interacting protein FIP1-like related cluster	1e-23
Os.50276.1.S1_at	1	7.95019	2.87405	22.8492	2.87405	Os05g50510	AK120492	CDNA clone:J013119L11, full insert sequence	protein O-acetyltransferase, putative, expressed	0		Os.50276	AT2G34410.3	similar to O-acetyltransferase-related [Arabidopsis thaliana] (TAIR:At5g46340.1); similar to acetyltransferase-related	0	UniRef90_Q6L5D7	Hypothetical protein OJ1651_G11.8 related cluster	0
OsAffx.25499.1.S1_at	1	8.99756	2.87366	25.856	2.87367	Os03g42740			protein F-box family protein, putative	1e-84			AT3G50080.1	F-box family protein (FBL16), contains similarity to SKP1 interacting partner 2 GI:10716949 from (Arabidopsis thaliana); contains	2e-12	UniRef90_Q75LV8	Hypothetical protein related cluster	6e-87
Os.22614.1.S1_at	1	5.39	2.87059	15.5003	2.87576	Os11g28990	AK099761	CDNA clone:J013093N23, full insert sequence	protein RabGAP/TBC domain-containing protein, putative, expressed	0		Os.22614	AT1G04830.1	RabGAP/TBC domain-containing protein, low similarity to SP:Q08484 GTPase-activating protein GYP1 {Saccharomyces	1e-120	UniRef90_Q2R4C2	TBC domain, putative related cluster	0
Os.21537.1.S1_x_at	1	5.39	2.87059	15.5003	2.87576	Os01g46380	BE228987	Transcribed locus, moderately similar to NP_917284.1 putative ketol-acid reductoisomerase [Oryza sativa (japonica cultivar-group)]	protein Ketol-acid reductoisomerase, chloroplast precursor, putative, expressed	2e-29		Os.21537	AT3G58610.1	ketol-acid reductoisomerase, identical to ketol-acid reductoisomerase, chloroplast precursor (EC 1.1.1.86)	5e-26	UniRef90_Q5VPB9	Putative ketol-acid reductoisomerase related cluster	3e-28
Os.52097.1.S1_at	1	2.9477	2.87002	8.46023	2.87011	Os04g44440	AK064708	CDNA clone:002-118-B01, full insert sequence	protein TCP family transcription factor containing protein, expressed	1e-113		Os.52097	AT5G08330.1	TCP family transcription factor, putative, similar to PCF1 (GI:2580438) and PCF2 ((GI:2580440) Oryza sativa) ; auxin-induced basic	4e-32	UniRef90_Q7XKJ6	OSJNBa0038O10.11 protein related cluster	1e-111
Os.12012.1.S1_at	1	5.08232	2.86867	14.5795	2.86867	Os10g25290	AK061602	CDNA clone:001-027-G06, full insert sequence	protein ZIM motif family protein, expressed	3e-84		Os.12012	AT1G19180.1	expressed protein	5e-13	UniRef90_Q7XEZ1	Expressed protein related cluster	6e-83
Os.55	1	15.9503	2.86829	45.7501	2.86829		AK109059	CDNA clone:002-154-F02, full insert sequence				Os.55	AT3G28780.1	similar to expressed protein [Arabidopsis thaliana] (TAIR:At3g28840.1); similar to unnamed protein product [Yarrowia lipolytica	6e-06	UniRef90_P35049	Trypsin precursor related cluster	1e-135
Os.54411.1.A1_at	1	19.5009	2.85872	55.7475	2.85872	Os08g29770	AK105106	CDNA clone:001-100-E10, full insert sequence	protein Endoglucanase precursor, putative, expressed	0		Os.54411	AT4G23560.1	glycosyl hydrolase family 9 protein, similar to cellulase GI:1039431 from (Phaseolus vulgaris)	1e-168	UniRef90_Q6ZA06	Putative cellulase related cluster	0
OsAffx.4050.1.S1_at	1	3.84984	2.85719	10.9997	2.85719	Os04g41390			protein hypothetical protein	6e-86			AT1G16610.1	arginine/serine-rich protein, putative (SR45), similar to arginine/serine-rich protein GI:6601502 from	6e-05	UniRef90_Q7X7G1	OSJNBa0076N16.16 protein related cluster	9e-85
Os.17444.1.S1_a_at	1	5.72387	2.85452	16.3389	2.85452	Os04g37540	AK060713	CDNA clone:001-031-C12, full insert sequence	protein expressed protein	0		Os.17444	AT1G36990.1	expressed protein, contains PS00070: Aldehyde dehydrogenases cysteine active site; similar to high molecular mass nuclear	5e-31	UniRef90_Q7XTC9	OSJNBa0064H22.9 protein related cluster	0
OsAffx.20820.1.S1_at	1	6.04	2.85146	17.2504	2.85603	Os10g01230	NM_194486	Putative non-LTR retroelement reverse transcriptase	protein retrotransposon protein, putative, unclassified	0	NM_194486	Os.644	AT4G20520.1	expressed protein	4e-12	UniRef90_Q8W3C0	Putative non-LTR retroelement reverse transcriptase related cluster	0
Os.53302.1.S1_x_at	1	4.5998	2.84803	13.1004	2.84803	Os01g04630	AK071897	CDNA clone:J013053F02, full insert sequence	protein muconate cycloisomerase, putative, expressed	8e-05		Os.53302	AT1G68900.1	mandelate racemase/muconate lactonizing enzyme C-terminal domain-containing protein / hydrolase, alpha/beta fold	2e-81	UniRef90_Q9CAB1	Hypothetical protein T6L1.8 related cluster	8e-80
OsAffx.18550.1.S1_at	1	5.15005	2.84461	14.6499	2.84461	Os05g18530			protein hypothetical protein	1e-26			AT2G29210.1	splicing factor PWI domain-containing protein, contains Pfam profile PF01480: PWI domain	2e-08	UniRef90_Q84Q02	Hypothetical protein OJ1114_D06.102 related cluster	0
OsAffx.22468.1.S1_at	1	3.72301	2.84423	10.5891	2.84423	Os07g07140	NM_186457		protein hypothetical protein	5e-98			AT4G13340.1	leucine-rich repeat family protein / extensin family protein, similar to extensin-like protein (Lycopersicon esculentum)	4e-11	UniRef90_Q7XID6	Hypothetical protein P0039H02.122 related cluster	9e-97
Os.56834.1.S1_at	1	17.5929	2.84366	50.0282	2.84366	Os08g17820	AK110473	CDNA clone:002-166-H04, full insert sequence	protein transposon protein, putative, CACTA, En/Spm sub-class, expressed	5e-07		Os.56834	AT2G29210.1	splicing factor PWI domain-containing protein, contains Pfam profile PF01480: PWI domain	7e-08	UniRef90_Q4NRA5	Hypothetical protein precursor related cluster	2e-17
OsAffx.13243.1.S1_at	1	6.54981	2.83	18.5993	2.83967	Os03g39050			protein No apical meristem protein	0			AT2G33480.1	no apical meristem (NAM) family protein, contains Pfam PF02365: No apical meristem (NAM) domain;	2e-09	UniRef90_Q5W6L6	No apical meristem (NAM) family protein related cluster	0
OsAffx.29203.2.A1_at	1	17.6991	2.83929	50.2528	2.83929	Os07g27620	NM_186982	P0483E06.124 hypothetical protein	protein hypothetical protein	2e-07	NM_186982	Os.67550				UniRef90_Q8H420	Hypothetical protein P0483E06.131 related cluster	2e-81
Os.53315.1.S1_x_at	1	594.716	2.8336	1685.19	2.8336	Os04g24600	AK071948	CDNA clone:J013078J21, full insert sequence	protein Cysteine proteinase 1 precursor, putative, expressed	0		Os.53315	AT4G16190.1	cysteine proteinase, putative, contains similarity to papain-like cysteine proteinase isoform I GI:7381219 from (Ipomoea batatas)	1e-128	UniRef90_Q7XW09	OSJNBb0054B09.3 protein related cluster	0
Os.50145.1.S1_at	1	5.0498	2.8317	14.2996	2.8317	Os09g39920	AK119943	CDNA clone:002-184-B09, full insert sequence	protein beta-1,4-mannan synthase, putative, expressed	4e-12		Os.50145	AT3G08670.1	expressed protein	2e-11	UniRef90_Q4PG08	Hypothetical protein related cluster	1e-148
Os.31848.1.S1_at	1	61.2505	2.82868	173.258	2.82868	Os01g58240	AK106644	P0684C02.22	protein Subtilisin N-terminal Region family protein, expressed	0		Os.31848	AT1G32940.1	subtilase family protein, contains similarity to subtilase; SP1 GI:9957714 from (Oryza sativa)	2e-80	UniRef90_Q9FVC7	Subtilase related cluster	0
Os.9200.1.S1_at	1	13.8999	2.82376	39.249	2.82369	Os04g27860	AK099723	CDNA clone:J013089A06, full insert sequence	protein 40S ribosomal protein S27, putative, expressed	5e-45		Os.9200	AT3G61110.1	40S ribosomal protein S27 (ARS27A), identical to cDNA ribosomal protein S27 (ARS27A) GI:4193381	1e-42	UniRef90_Q9M2F1	40S ribosomal protein S27-2 related cluster	6e-41
Os.10680.1.S1_at	1	13.5494	2.82301	38.249	2.82294	Os05g49160	AK058475	CDNA clone:001-016-C02, full insert sequence	protein negatively light-regulated protein, putative, expressed	3e-74		Os.10680	AT5G64130.1	expressed protein	4e-29	UniRef90_Q688X0	Hypothetical protein OJ1781_H11.7 related cluster	8e-53
Os.35642.2.S1_x_at	1	6.74986	2.82226	19.0498	2.82225	Os01g58280	NM_190892	Putative subtilase	protein Subtilisin N-terminal Region family protein, expressed	0	NM_190892	Os.35642	AT1G32940.1	subtilase family protein, contains similarity to subtilase; SP1 GI:9957714 from (Oryza sativa)	0	UniRef90_Q5ZBR5	Putative subtilisin-like serine protease related cluster	0
Os.6638.1.S1_at	1	4.14975	2.81	11.7007	2.81961	Os01g57770	AK061058	P0415A04.19	protein hydrolase, alpha/beta fold family protein, expressed	1e-151		Os.6638	AT5G10300.1	hydrolase, alpha/beta fold family protein, similar to ethylene-induced esterase (Citrus sinensis) GI:14279437, alpha-hydroxynitrile	2e-60	UniRef90_Q8S125	Putative ethylene-induced esterase related cluster	1e-150
OsAffx.21460.2.S1_s_at	1	5.48484	2.81	15.4651	2.81961	Os01g46010			protein hypothetical protein	1e-102						UniRef90_UPI00000A5815	Cluster related to UPI00000A5815; P0038D11.27	1e-144
Os.55940.1.S1_at	1	16.7604	2.81924	47.2516	2.81924	Os07g40510	AK109026	CDNA clone:002-154-B07, full insert sequence	protein transposon protein, putative, CACTA, En/Spm sub-class, expressed	3e-35		Os.55940	AT4G13340.1	leucine-rich repeat family protein / extensin family protein, similar to extensin-like protein (Lycopersicon esculentum)	9e-36	UniRef90_Q3HTK5	Pherophorin-C2 protein precursor related cluster	1e-47
OsAffx.11575.1.S1_at	1	95.7491	2.81735	269.759	2.81735	Os01g52514	NM_191825	P0022F10.13	protein B3 DNA binding domain containing protein, expressed	0	NM_191825	Os.65881	AT5G58280.1	transcriptional factor B3 family protein, contains Pfam profile PF02362: B3 DNA binding domain	5e-13	UniRef90_Q8S2E6	Hypothetical protein P0022F10.16 related cluster	0
Os.8846.1.S1_at	1	3.80022	2.81547	10.6994	2.81547	Os09g22510	AK106872	CDNA clone:002-118-D09, full insert sequence	protein hypothetical protein	1e-122		Os.8846	AT3G53140.1	O-diphenol-O-methyl transferase, putative, similar to GI:6688808 (Medicago sativa subsp. x varia), caffeic acid O-methyltransfera	1e-18	UniRef90_Q6K9X3	Putative O-diphenol-O-methyl transferase related cluster	2e-32
Os.53098.1.S1_at	1	3.80022	2.81547	10.6994	2.81547	Os04g35739	AK070810	CDNA clone:J023069M14, full insert sequence	protein retrotransposon protein, putative, Ty1-copia subclass, expressed	1e-37		Os.53098				UniRef90_Q5Z4U9	Hypothetical protein P0545E05.30 related cluster	6e-50
Os.23679.1.A1_s_at	1	3.80022	2.81547	10.6994	2.81547	Os05g35190	AK099814	CDNA clone:J013099L01, full insert sequence	protein expressed protein	0		Os.23679	AT1G48880.1	similar to expressed protein [Arabidopsis thaliana] (TAIR:At3g06080.2); similar to leaf senescence related protein-like [Oryza	1e-122	UniRef90_Q5NA51	Leaf senescence related protein-like related cluster	0
Os.54632.1.S1_at	1	16.7997	2.81246	47.2485	2.81246	Os11g22	AK106317	CDNA clone:002-101-E02, full insert sequence	protein expressed protein	1e-100		Os.54632	AT4G13340.1	leucine-rich repeat family protein / extensin family protein, similar to extensin-like protein (Lycopersicon esculentum)	5e-09	UniRef90_Q53JV2	Expressed protein related cluster	6e-99
Os.4453.1.S1_at	1	3.4001	2.8087	9.54986	2.8087	Os06g03520	AK102200	(japonica cultivar-group), predicted mRNA	protein expressed protein	5e-32		Os.4453	AT4G17670.1	senescence-associated protein-related, similar to senescence-associated protein SAG102 (GI:22331931) (Arabidopsis thaliana);	2e-10	UniRef90_Q5VS44	Hypothetical protein P0425F02.24 related cluster	9e-31
OsAffx.27100.1.S1_at	1	19.5009	2.80757	54.7502	2.80757	Os05g31290			protein Acyl carrier protein, mitochondrial precursor, putative, expressed	2e-27			AT1G65290.1	acyl carrier family protein / ACP family protein, similar to SP:P53665 Acyl carrier protein, mitochondrial precursor (ACP)	6e-22	UniRef90_Q6AUP3	Hypothetical protein OSJNBa0007A06.12 related cluster	2e-44
Os.24791.1.S1_at	1	22.3506	2.80757	62.751	2.80757	Os08g40140	AK102273	CDNA clone:J033089B20, full insert sequence	protein Geranylgeranyl transferase type II beta subunit, putative, expressed	1e-165		Os.24791	AT5G12210.1	geranylgeranyl transferase type II beta subunit, putative / RAB geranylgeranyltransferase beta subunit, putative,	1e-131	UniRef90_Q6Z8L7	Putative Rab geranylgeranyltransferase, beta subunit related cluster	1e-164
Os.18748.1.S1_at	1	4.40006	2.80682	12.3502	2.80682	Os06g13030	AK102383	CDNA clone:J033092C12, full insert sequence	protein LIM domain containing protein, expressed	0		Os.18748	AT1G10200.1	transcription factor LIM, putative, strong similarity to transcription factor Ntlim1 (Nicotiana tabacum) GI:5689136, LIM domain	1e-65	UniRef90_Q67VC7	Putative pollen-specific LIM domain protein related cluster	0
OsAffx.24685.1.S1_at	1	3.50021	2.7997	9.79953	2.7997	Os02g42280			protein UDP-glucoronosyl and UDP-glucosyl transferase family protein, expressed	0			AT3G22250.1	UDP-glucoronosyl/UDP-glucosyl transferase family protein, contains Pfam profile: PF00201 UDP-glucoronosyl and	1e-100	UniRef90_Q6H7J1	Putative indole-3-acetate beta-glucosyltransferase related cluster	0
Os.51181.1.S1_at	1	15.0994	2.7982	42.2511	2.7982	Os09g14950	AK104672	CDNA clone:006-303-E04, full insert sequence	protein hypothetical protein	3e-50		Os.51181	AT1G31810.1	similar to formin homology 2 domain-containing protein / FH2 domain-containing protein [Arabidopsis thaliana] (TAIR:At5g58160.1);	5e-14	UniRef90_Q69LY3	Hypothetical protein OSJNBa0045M11.12 related cluster	5e-49
Os.25067.2.S1_at	1	10.1002	2.79708	28.2511	2.79708	Os01g08280	NM_189524	(japonica cultivar-group), predicted mRNA	protein expressed protein	0		Os.25067	AT5G19930.1	integral membrane family protein, contains Pfam domain PF01940: Integral membrane protein	1e-97	UniRef90_UPI00000A9BCA	Cluster related to UPI00000A9BCA; P0509B06.3	0
Os.53129.1.S1_x_at	1	5.39	2.7	15.0994	2.80137	Os04g28300	AK070947	CDNA clone:J023072C12, full insert sequence	protein Rf1 protein, mitochondrial precursor, putative, expressed	0		Os.53129	AT1G74580.1	pentatricopeptide (PPR) repeat-containing protein, contains Pfam profile: PF01535 PPR repeat	2e-65	UniRef90_Q7X919	OSJNBa0038P21.16 protein related cluster	0
OsAffx.2501.1.S1_at	1	5.39	2.7	15.0994	2.80137	Os02g21670			protein hypothetical protein	3e-17						UniRef90_Q6Z830	Hypothetical protein P0585B01.26 related cluster	1e-69
Os.27595.1.S2_at	1	2.70005	2.7	7.55025	2.79633	Os08g25310	AK072532	CDNA clone:J023030P06, full insert sequence	protein phosphatidylinositol transfer-like protein III, putative, expressed	0		Os.27595	AT1G55690.2	SEC14 cytosolic factor family protein / phosphoglyceride transfer family protein, similar to similar to phosphatidylinositol	1e-161	UniRef90_Q6ZCZ7	Phosphatidylinositol transfer-like related cluster	0
Os.5247.1.S1_at	1	33.75	2.7925	94.2501	2.7926	Os01g01390	AK070218	CDNA clone:001-203-D11, full insert sequence	protein expressed protein	0		Os.5247	AT1G76660.1	expressed protein	2e-81	UniRef90_Q658D7	Hypothetical protein P0436E04.10 related cluster	0
Os.7343.1.S1_at	1	24.2989	2.78812	67.7481	2.78812	Os07g02710	AU222757	Unknown protein	protein expressed protein	1e-103		Os.7343	AT4G33625.1	expressed protein	2e-55	UniRef90_Q8H5I9	Hypothetical protein OJ1119_A04.129 related cluster	1e-100
Os.51	1	3.04984	2.787	8.49991	2.787	Os12g23770	AK064424	CDNA clone:002-110-C04, full insert sequence	protein retrotransposon protein, putative, LINE subclass	1e-174		Os.51	AT5G36905.1	RNase H domain-containing protein, low similarity to reverse transcriptase (Arabidopsis thaliana) GI:976278; contains	7e-31	UniRef90_Q2QSK7	Retrotransposon protein, putative, unclassified related cluster	1e-173
Os.12286.1.S2_a_at	1	46.752	2.78588	130.246	2.78588	Os03g52690	CB649218	Unknown protein	protein CBS domain containing protein, expressed	1e-110		Os.12286	AT5G10860.1	CBS domain-containing protein, contains Pfam profile PF00571: CBS domain	1e-82	UniRef90_Q84R32	Hypothetical protein OSJNBb0016H12.19 related cluster	1e-109
Os.54476.1.S1_at	1	3.94996	2.78477	10.9997	2.78477	Os12g32480	AK105279	CDNA clone:001-116-B08, full insert sequence	protein expressed protein	0		Os.54476	AT1G65770.1	F-box family protein, contains F-box domain Pfam:PF00646	0.0002	UniRef90_Q2QQ24	Hypothetical protein related cluster	0
OsAffx.26994.1.S1_at	1	2.54986	2.78439	7.09982	2.78439	Os05g24150			protein pentatricopeptide, putative, expressed	0			AT2G34400.1	pentatricopeptide (PPR) repeat-containing protein, contains Pfam profile PF01535: PPR repeat	1e-115	UniRef90_O64705	Hypothetical protein At2g34400 related cluster	1e-114
OsAffx.11299.1.S1_s_at	1	16.7997	2.7829	46.752	2.7829	Os01g33370			protein expressed protein	1e-125			AT1G32700.1	zinc-binding family protein, similar to zinc-binding protein (Pisum sativum) GI:16117799; contains Pfam profile PF04640 : Protein	3e-41	UniRef90_Q5QLY9	Zinc-binding protein-like related cluster	1e-82
Os.8767.1.S1_x_at	1	12.8068	2.78086	35.6139	2.78086	Os07g08330	CB641546	Putative 60S ribosomal protein L1	protein 60S ribosomal protein L4, putative, expressed	0		Os.8767	AT3G0	60S ribosomal protein L4/L1 (RPL4A), strong similarity to 60S ribosomal protein L1 GB:P4	1e-172	UniRef90_Q7Y1I5	Putative 60S ribosomal protein L1 related cluster	0
Os.57202.1.S1_at	1	9.79953	2.78067	27.2492	2.78066	Os07g44310	AK111132	CDNA clone:002-176-D04, full insert sequence	protein DnaJ domain containing protein, expressed	6e-42		Os.57202	AT3G62190.1	DNAJ heat shock N-terminal domain-containing protein, similar to SP:P39101 CAJ1 protein Saccharomyces cerevisiae;	8e-12	UniRef90_Q7XIX4	Hypothetical protein OJ1136_D11.124 related cluster	1e-37
Os.54924.1.S1_at	1	122.246	2.77918	339.745	2.77918	Os11g33134	AK107113	CDNA clone:002-123-A08, full insert sequence	protein expressed protein	4e-62		Os.54924	AT4G13340.1	leucine-rich repeat family protein / extensin family protein, similar to extensin-like protein (Lycopersicon esculentum)	6e-09	UniRef90_Q2R349	Expressed protein related cluster	4e-19
Os.52351.1.S1_at	1	6.04	2.77696	16.7997	2.78141	Os04g08280	AK066576	CDNA clone:J013070J24, full insert sequence	protein retrotransposon protein, putative, unclassified, expressed	1e-08		Os.52351	AT5G01280.1	expressed protein	1e-05	UniRef90_Q4PHQ4	Hypothetical protein related cluster	1e-103
Os.9153.1.S1_at	1	6.04	2.77696	16.7997	2.78141	Os02g02700	AK070181	CDNA clone:J023043H21, full insert sequence	protein AMP-binding enzyme family protein, expressed	0		Os.9153	AT1G20560.1	AMP-dependent synthetase and ligase family protein, similar to AMP-binding protein GI:1903034 from (Brassica napus); contains Pfam	0	UniRef90_Q6YUT4	Putative adenosine monophosphate binding protein related cluster	0
OsAffx.17915.1.A1_at	1	5.15005	2.77659	14.2996	2.77659	Os09g26890			protein hypothetical protein	6e-58			AT4G02990.1	mitochondrial transcription termination factor family protein / mTERF family protein, weak similarity to mtDBP protein	5e-09	UniRef90_Q69P81	Hypothetical protein OJ1344_B01.30 related cluster	2e-56
Os.12361.1.S1_at	1	89.2459	2.77621	247.765	2.77621	Os10g32920	BE040126	Transcribed locus, strongly similar to NP_921909.1 60S ribosomal protein L17 [Oryza sativa (japonica cultivar-group)]	protein 60S ribosomal protein L23, putative, expressed	1e-76		Os.12361	AT3G04400.1	60S ribosomal protein L23 (RPL23C), similar to ribosomal protein L17 GB:AAA34113.1 from (Nicotiana tabacum)	2e-75	UniRef90_P4	60S ribosomal protein L23 related cluster	6e-74
Os.14065.3.S1_at	1	5.74995	2.77399	15.9503	2.77399	Os04g33580	NM_187436	OJ1793_E11.116 hypothetical protein	protein hypothetical protein	3e-06	NM_187436	Os.67340	AT2G25050.1	formin homology 2 domain-containing protein / FH2 domain-containing protein, contains formin homology 2 domain, Pfam:PF02128	8e-06	UniRef90_Q8H516	Hypothetical protein OJ1793_E11.116 related cluster	0
Os.37537.1.S1_s_at	1	5.74995	2.77399	15.9503	2.77399	Os03g48626	AK059787	CDNA clone:006-204-D10, full insert sequence	protein expressed protein	1e-92		Os.37537	AT1G55265.1	expressed protein, contains Pfam profile PF04398: Protein of unknown function, DUF538	1e-29	UniRef90_Q851I6	Hypothetical protein OSJNBb0021O11.26 related cluster	8e-91
Os.45407.1.S1_x_at	1	41.7513	2.7725	115.755	2.7725	Os01g04730	BE039834	Putative ribosomal protein L26	protein 60S ribosomal protein L26-1, putative, expressed	4e-76		Os.45407	AT3G49910.1	60S ribosomal protein L26 (RPL26A), 60S RIBOSOMAL PROTEIN L26, Brassica rapa, EMBL:BRD495	3e-51	UniRef90_O82579	Ribosomal protein L26 related cluster	4e-59
Os.46687.1.S1_at	1	24.8011	2.77213	68.752	2.77213	Os10g25550	AK121848	Putative serine/threonine protein kinase	protein serine/threonine-protein kinase NAK, putative, expressed	0		Os.46687	AT2G05940.1	protein kinase, putative, similar to auxin-regulated dual specificity cytosolic kinase (Lycopersicon esculentum) gi:14484938:gb:AAK	1e-121	UniRef90_Q8L4T2	Serine/threonine protein kinase, putative related cluster	0
OsAffx.7243.1.S1_s_at	1	4.5998	2.77176	12.7496	2.77176	Os11g29210			protein expressed protein	5e-92			AT3G07195.1	proline-rich family protein	2e-07	UniRef90_Q2R499	Expressed protein related cluster	3e-97
OsAffx.3750.1.S1_at	1	4.5998	2.77176	12.7496	2.77176	Os04g08600			protein Zinc finger, C2H2 type family protein	0			AT3G23130.1	superman protein (SUP) / zinc finger (C2H2 type) family protein, identical to superman protein GB:S60325 from (Arabidopsis thaliana	2e-17	UniRef90_Q7XNZ8	OSJNBb0089K06.6 protein related cluster	0
Os.25507.1.S1_at	1	4.37688	2.77084	12.1276	2.77084	Os07g15670	AK066852	CDNA clone:J013077B21, full insert sequence	protein expressed protein	1e-144		Os.25507	AT1G21350.3	expressed protein	4e-87	UniRef90_Q7F229	Hypothetical protein OJ1370_E02.126 related cluster	1e-143
Os.52169.1.S1_at	1	4.03349	2.7688	11.1679	2.7688	Os05g06690	AK065411	CDNA clone:J013023N10, full insert sequence	protein HECT-domain-containing protein, putative, expressed	0		Os.52169	AT3G17205.1	similar to HECT-domain-containing protein / ubiquitin-transferase family protein / IQ calmodulin-binding motif-containing	0	UniRef90_Q5W724	Hypothetical protein OSJNBa0017J22.6 related cluster	0
OsAffx.17411.1.S1_at	1	7.49743	2.76676	20.7436	2.76676	Os08g38830			protein hypothetical protein	3e-98						UniRef90_Q7F8U6	Hypothetical protein P0026F07.10 related cluster	5e-97
Os.56519.1.S1_at	1	6.74986	2.7555	18.5993	2.7555	Os07g10250	AK110107	CDNA clone:002-161-A04, full insert sequence	protein ATP-dependent RNA helicase An3, putative, expressed	1e-180		Os.56519	AT2G42520.1	DEAD box RNA helicase, putative, similar to SP:O00571 DEAD-box protein 3 (Helicase-like protein 2) {Homo sapiens}, DEAD box RNA	1e-172	UniRef90_Q9P6U9	Probable ATP-dependent RNA helicase DED1 related cluster	0
Os.3	1	2.44992	2.75514	6.74986	2.75513	Os09g17000	CF313787	Transcribed locus, weakly similar to XP_507284.1 PREDICTED OJ1506_F01.22 gene product [Oryza sativa (japonica cultivar-group)]	protein Glycerophosphoryl diester phosphodiesterase family protein	0		Os.3	AT1G66970.1	glycerophosphoryl diester phosphodiesterase family protein, contains Pfam PF03009 : Glycerophosphoryl diester phosphodiesterase f	1e-142	UniRef90_Q6ESM8	Glycerophosphoryl diester phosphodiesterase 2-like related cluster	0
Os.14290.1.S1_at	1	2.44992	2.75514	6.74986	2.75513	Os06g08750	AK073039	CDNA clone:J023150N04, full insert sequence	protein integral membrane transporter family protein, putative, expressed	0		Os.14290	AT5G25050.1	integral membrane transporter family protein, similar to biopterin transporter (GI:3377706) (Leishmania mexicana); contains	1e-143	UniRef90_Q5SMV1	Integral membrane transporter-like protein related cluster	0
Os.12724.1.S1_a_at	1	42.7512	2.7544	117.754	2.7544	Os08g36320	AB056060	Glutamate decarboxylase	protein Glutamate decarboxylase, putative, expressed	0	XM_482840	Os.12724	AT5G17330.1	glutamate decarboxylase 1 (GAD 1), sp:Q42521	0	UniRef90_Q7XZU7	GAD1 related cluster	0
Os.27560.1.S1_at	1	5.0498	2.75256	13.8999	2.75256	Os03g64250	AK066505	CDNA clone:J013069E21, full insert sequence	protein expressed protein	1e-180		Os.27560	AT2G20410.1	activating signal cointegrator-related, similar to ASC-1 (GI:6581062) (Mus musculus); similar to Activating signal cointegrator 1	2e-78	UniRef90_Q7Y1E7	Hypothetical protein OSJNBa0033P04.18 related cluster	1e-136
Os.13508.1.S1_at	1	13.5494	2.74925	37.2505	2.74925	Os07g43890	AK060066	CDNA clone:006-305-H05, full insert sequence	protein emp24/gp25L/p24 family protein, putative, expressed	1e-128		Os.13508	AT1G69460.1	emp24/gp25L/p24 family protein, similar to SP:Q28735 Transmembrane protein Tmp21 precursor (21 kDa Transmembrane trafficking	4e-62	UniRef90_Q7XI54	Putative transmembrane protein related cluster	1e-127
Os.49105.2.S1_at	1	13.5494	2.74925	37.2505	2.74925	Os02g44770	AK108411	CDNA clone:J033070F06, full insert sequence	protein mechanosensitive ion channel domain-containing protein, putative, expressed	1e-118		Os.49105	AT2G17000.1	mechanosensitive ion channel domain-containing protein / MS ion channel domain-containing protein, contains Pfam profile	3e-54	UniRef90_Q6ET90	Mechanosensitive ion channel domain-containing protein-like related cluster	1e-117
OsAffx.30151.1.S1_at	1	9.54986	2.74888	26.2514	2.74888	Os09g36430			protein hypothetical protein	2e-92			AT2G29210.1	splicing factor PWI domain-containing protein, contains Pfam profile PF01480: PWI domain	0.0001	UniRef90_Q69SF8	Hypothetical protein OJ1112_E07.30 related cluster	4e-91
Os.12921.1.S1_at	1	8.02872	2.74888	22.069	2.74876	Os04g37890	AU222951	MRNA, partial homologous to ribosomal protein L19 gene	protein hypothetical protein	2e-26		Os.4699				UniRef90_Q75LE7	Hypothetical protein OSJNBb0079B16.22 related cluster	6e-28
OsAffx.29234.1.S1_x_at	1	4.85156	2.74741	13.3292	2.74741	Os08g16490			protein hypothetical protein	6e-79						UniRef90_Q6YTK9	Hypothetical protein OSJNBa0023I13.18 related cluster	2e-53
OsAffx.22759.2.S1_at	1	8.49991	2.74704	23.34	2.74591	Os06g22180	NM_184513	(japonica cultivar-group), predicted mRNA	protein retrotransposon protein, putative, Ty3-gypsy subclass	1e-33		Os.61943	AT2G29210.1	splicing factor PWI domain-containing protein, contains Pfam profile PF01480: PWI domain	5e-05	UniRef90_UPI00000A34EC	Cluster related to UPI00000A34EC; P0701D05.12	1e-115
Os.12382.1.S1_at	1	7.09982	2.74667	19.5009	2.74667	Os12g32950	AK121189	CDNA clone:J023085O07, full insert sequence	protein Ribosome associated membrane protein RAMP4 containing protein, expressed	6e-24		Os.12382	AT1G27330.1	expressed protein, similar to EST gb:AA650671 and gb:T20610	7e-27	UniRef90_Q2QPX6	Hypothetical protein related cluster	5e-31
OsAffx.22627.1.S1_at	1	4.50002	2.74447	12.3502	2.74447	Os07g22534	NM_187775		protein WD-repeat protein 18, putative, expressed	1e-58			AT3G49180.1	transducin family protein / WD-40 repeat family protein, contains 5 WD-40 repeats (PF00400); GTP-binding protein beta chain	3e-28	UniRef90_Q7XAL8	Transducin / WD-40 repeat protein family-like protein related cluster	2e-57
Os.7351.1.S1_at	1	31.248	2.7441	85.7479	2.7441	Os01g64430	AK106759	CDNA clone:002-113-C05, full insert sequence	protein uncharacterized plant-specific domain TIGR01568 family protein, expressed	1e-125		Os.7351	AT5G1	ovate protein, putative, 84% similar to ovate protein (GI:2342	1e-14	UniRef90_Q94CV1	Hypothetical protein P0423B08.30 related cluster	1e-123
Os.16406.1.S1_at	1	36.7508	2.74154	100.754	2.74154	Os09g23370	AK111009	CDNA clone:002-135-G09, full insert sequence	protein expressed protein	2e-88		Os.16406	AT5G16940.1	expressed protein, contains Pfam profile PF04828: Protein of unknown function (DUF636)	5e-50	UniRef90_Q6ERD5	Putative nuclear protein p30 related cluster	3e-87
OsAffx.18359.1.S1_at	1	21.7434	2.74117	59.6022	2.74117	Os10g23230			protein hypothetical protein	1e-113			AT4G13340.1	leucine-rich repeat family protein / extensin family protein, similar to extensin-like protein (Lycopersicon esculentum)	1e-22	UniRef90_Q338Y5	Hypothetical protein related cluster	1e-112
Os.20626.1.A1_at	1	22.3506	2.74044	61.2505	2.74044	Os12g30610	CA762266	Transcribed locus	protein expressed protein	3e-07		Os.20626				UniRef90_Q2QQL6	Hypothetical protein related cluster	5e-06
OsAffx.28987.1.S1_x_at	1	4.95018	2.73714	13.5494	2.73714	Os08g02330			protein RNA-binding protein, putative, expressed	4e-87			AT1G32790.1	RNA-binding protein, putative, similar to RNA-binding protein GB:CAB40027 GI:4539439 from (Arabidopsis thaliana).Member of a	3e-79	UniRef90_Q69UJ1	Putative RNA-binding protein RBP37 related cluster	7e-86
Os.12257.1.S1_at	1	25.3002	2.73714	69.2502	2.73714	Os02g52150	AK074003	CDNA clone:002-108-F07, full insert sequence	protein Hsp20/alpha crystallin family protein, expressed	1e-115		Os.12257	AT5G51440.1	23.5 kDa mitochondrial small heat shock protein (HSP23.5-M), similar to heat shock 22 kDa protein, mitochondrial precursor SP:Q	5e-39	UniRef90_Q6Z7V2	Putative low molecular weight heat shock protein related cluster	1e-114
Os.48069.1.S1_at	1	4.95018	2.73714	13.5494	2.73714	Os08g06070	AK106701	CDNA clone:002-114-E03, full insert sequence	protein hydroxyproline-rich glycoprotein family protein, putative, expressed	0		Os.48069	AT1G79730.1	hydroxyproline-rich glycoprotein family protein, contains proline-rich extensin domains, INTERPRO:IPR002	1e-135	UniRef90_Q6ZD92	Proline-rich protein-like related cluster	0
OsAffx.32059.1.S1_at	1	9.24948	2.73531	25.3002	2.73531	Os12g36840			protein pathogenesis-related protein 10, putative, expressed	8e-71						UniRef90_Q2QNT1	Hypothetical protein related cluster	2e-69
OsAffx.23358.1.S1_at	1	9.24948	2.73531	25.3002	2.73531	Os01g23760			protein SRF-type transcription factor family protein	0			AT2G29210.1	splicing factor PWI domain-containing protein, contains Pfam profile PF01480: PWI domain	3e-14	UniRef90_Q942L1	Hypothetical protein B1088D01.23 related cluster	0
OsAffx.11034.2.S1_s_at	1	82.7515	2.73421	226.26	2.73421	Os01g13450			protein hypothetical protein	1e-137			AT3G19430.1	late embryogenesis abundant protein-related / LEA protein-related, similar to late embryogenesis abundant protein (Picea glauca)	9e-05	UniRef90_UPI000009E03C	Cluster related to UPI000009E03C; unnamed protein product	0
Os.16580.1.S1_at	1	2.51902	2.73385	6.88662	2.73385		BI803387	Transcribed locus				Os.16580
OsAffx.19816.1.S1_at	1	4.08	2.73056	11.1433	2.73121	Os12g25140			protein hypothetical protein	5e-32						UniRef90_Q2QS69	Hypothetical protein related cluster	1e-30
OsAffx.27347.1.S1_at	1	2.60013	2.73056	7.09982	2.73056	Os05g46874			protein hypothetical protein	1e-157						UniRef90_Q6L5A2	Hypothetical protein OJ1345_B12.12 related cluster	2e-28
Os.29051.1.S1_at	1	9.79953	2.72983	26.7511	2.72983	Os03g17600	AK110712	CDNA clone:002-170-D02, full insert sequence	protein UPF0308 protein, chloroplast precursor, putative, expressed	1e-141		Os.29051	AT2G37240.1	expressed protein, weak similarity to fmHP (GI:229020	1e-71	UniRef90_Q9ZUU2	UPF0308 protein At2g37240, chloroplast precursor related cluster	4e-70
Os.4078.1.S1_at	1	10.3504	2.72946	28.2511	2.72946	Os08g08840	AF375053	Glucose-6-phosphate/phosphate translocator	protein Glucose-6-phosphate/phosphate translocator 2, chloroplast precursor, putative, expressed	0		Os.4078	AT1G61800.1	glucose-6-phosphate/phosphate translocator, putative, similar to glucose-6-phosphate/phosphate-translocator	1e-157	UniRef90_Q8L685	Pherophorin-dz1 protein precursor related cluster	5e-72
OsAffx.31710.1.S1_x_at	1	3.50021	2.72837	9.54986	2.72837	Os12g12260			protein Diacylglycerol kinase 1, putative, expressed	0			AT5G63770.1	a member of the diacylglycerol kinase gene family. Encodes a functional diacylglycerol kinase. Involved in root elongation and	0	UniRef90_Q2QVN0	Diacylglycerol kinase 2 related cluster	0
Os.18335.3.S1_x_at	1	3.50021	2.72837	9.54986	2.72837	Os11g07020	CB6622	CDNA clone:J013155M04, full insert sequence	protein Fructose-bisphosphate aldolase, chloroplast precursor, putative, expressed	0		Os.18335	AT4G38970.1	fructose-bisphosphate aldolase, putative, strong similarity to plastidic fructose-bisphosphate aldolase (EC 4.1.2.13) from	1e-177	UniRef90_Q40677	Fructose-bisphosphate aldolase, chloroplast precursor related cluster	0
Os.37729.1.S1_s_at	1	22.3282	2.72545	60.8544	2.72545	Os01g03340	AB098712	Ti mRNA for trypsin inhibitor	protein Bowman-Birk type bran trypsin inhibitor precursor, putative, expressed	1e-158		Os.37729	AT5G53870.1	plastocyanin-like domain-containing protein, contains similarity to SP:Q02917 Early nodulin 55-2 precursor {Glycine max};	3e-06	UniRef90_Q9M3W3	Putative Bowman Birk trypsin inhibitor related cluster	1e-156
OsAffx.7178.1.S1_at	1	16.7997	2.72327	45.7501	2.72327	Os11g23890			protein POT family protein	0			AT1G52190.1	proton-dependent oligopeptide transport (POT) family protein, contains Pfam profile: PF00854 POT family	1e-122	UniRef90_Q53L71	POT family, putative related cluster	0
OsAffx.26809.1.S1_at	1	8.92447	2.7209	24.2826	2.7209	Os05g10290			protein hypothetical protein	1e-38			AT5G38560.1	protein kinase family protein, contains protein kinase domain, Pfam:PF00069	9e-06	UniRef90_Q2QP58	Expressed protein related cluster	2e-15
Os.10322.1.S1_s_at	1	25.3002	2.71745	68.752	2.71745	Os07g38170	CR286877	Transcribed locus, strongly similar to XP_478758.1 remorin-like protein [Oryza sativa (japonica cultivar-group)]	protein Remorin, C-terminal region family protein, expressed	1e-174		Os.10322	AT2G41870.1	remorin family protein, contains Pfam domain, PF03763: Remorin, C-terminal region	1e-52	UniRef90_Q7XII4	Remorin-like protein related cluster	1e-172
Os.55467.1.S1_at	1	6.34973	2.71672	17.2504	2.71672	Os07g01020	AK108136	CDNA clone:002-139-E03, full insert sequence	protein pyridoxin biosynthesis protein ER1, putative, expressed	1e-115		Os.55467	AT2G38230.1	Encodes a protein predicted to function in tandem with PDX2 to form glutamine amidotransferase complex with involved in	1e-117	UniRef90_Q9UW83	Pyridoxin biosynthesis protein pyroA related cluster	1e-150
Os.51124.1.S1_at	1	4.04997	2.71599	10.9997	2.716	Os05g45180	AK068336	CDNA clone:006-203-E09, full insert sequence	protein UDP-glucoronosyl and UDP-glucosyl transferase family protein, expressed	0		Os.51124	AT3G16520.3	UDP-glucoronosyl/UDP-glucosyl transferase family protein, contains Pfam profile: PF00201 UDP-glucoronosyl	2e-76	UniRef90_Q65XD0	Putative flavonol glucosyltransferase related cluster	0
Os.12854.1.S1_at	1	9.01684	2.71345	24.4668	2.71345	Os05g31000	AB110178	Putative nascent polypeptide associated complex alpha chain	protein Nascent polypeptide-associated complex alpha subunit, putative, expressed	1e-109	XM_475153	Os.12854	AT3G12390.1	nascent polypeptide associated complex alpha chain protein, putative / alpha-NAC, putative, similar to alpha-NAC, non-muscle	6e-78	UniRef90_Q7XXR8	Nascent polypeptide associated complex alpha chain related cluster	1e-108
OsAffx.23382.1.S1_at	1	5.39	2.71309	14.6499	2.71797	Os01g25030			protein dirigent, putative	2e-97			AT1G22900.1	similar to disease resistance-responsive family protein [Arabidopsis thaliana] (TAIR:At5g42500.1); similar to At5g42500	1e-09	UniRef90_Q5ZAS9	Putative beta-glucosidase aggregating factor related cluster	3E-
Os.26532.1.S1_a_at	1	20.5586	2.71164	55.7475	2.71164	Os01g61820	AK058829	40S ribosomal protein S23	protein ribosomal protein S23 containing protein, expressed	5e-97		Os.26532	AT5G02	40S ribosomal protein S23 (RPS23B), ribosomal protein S23, Fragaria x ananassa, PIR:S56673	1e-74	UniRef90_Q8L685	Pherophorin-dz1 protein precursor related cluster	1e-120
Os.4947.1.S1_at	1	3.94996	2.70874	10.6994	2.70874	Os01g53520	AK121245	OSJNBb0021A09.5	protein reticulon family protein, putative, expressed	1e-142		Os.4947	AT4G23630.1	reticulon family protein (RTNLB1), weak similarity to Nogo-C protein (Rattus norvegicus) GI:6822251; contains Pfam profile PF0245	1e-93	UniRef90_Q8S2K0	Putative 24 kDa seed maturation protein related cluster	1e-140
Os.17762.1.S1_at	1	7.55024	2.70838	20.4489	2.70838	Os06g29844	AK067594	CDNA clone:J013109D22, full insert sequence	protein MATE efflux family protein, expressed	0		Os.17762	AT5G52450.1	MATE efflux protein-related, strong similarity to unknown protein (pir::T02324); contains Pfam profile PF01554	1e-148	UniRef90_Q651I6	Putative ripening regulated protein related cluster	0
Os.4	1	7.55024	2.70838	20.4489	2.70838	Os09g23780	AK111051	CDNA clone:002-175-C08, full insert sequence	protein expressed protein	4e-79		Os.4	AT5G37840.1	expressed protein, predicted proteins, Arabidopsis thaliana	7e-13	UniRef90_Q69MV7	Hypothetical protein OSJNBb0014M19.23-2 related cluster	8e-78
OsAffx.29307.1.S1_at	1	40.5626	2.70548	109.741	2.70548	Os03g48364			protein transposon protein, putative, unclassified	7e-21			AT1G31810.1	similar to formin homology 2 domain-containing protein / FH2 domain-containing protein [Arabidopsis thaliana] (TAIR:At5g58160.1);	3e-14	UniRef90_Q6UUM5	Putative mucin related cluster	0
Os.5757.1.S1_at	1	4.84994	2.70114	13.1004	2.70114	Os12g38360	AK058855	CDNA clone:001-005-B10, full insert sequence	protein expressed protein	7e-52		Os.5757	AT1G75550.1	glycine-rich protein	1e-20	UniRef90_UPI0000607E1D	Cluster related to UPI0000607E1D; PREDICTED: hypothetical protein XP_899416	8e-15
Os.15136.1.A1_s_at	1	8.4914	2.69	22.9242	2.6997	Os04g38520	CR289323	CDNA clone:001-002-G08, full insert sequence	protein expressed protein	0		Os.13740	AT5G0	loricrin-related, contains weak similarity to Loricrin (Swiss-Prot:P23490) (Homo sapiens)	1e-171	UniRef90_Q7XQ05	OSJNBa0036B21.17 protein related cluster	0
Os.50556.2.S1_at	1	3.15015	2.69826	8.49991	2.69826	Os12g07280	AK110904	CDNA clone:J033099G14, full insert sequence	protein Zinc finger, C2H2 type family protein, expressed	0		Os.50556	AT1G34370.1	zinc finger (C2H2 type) family protein, contains Pfam domain, PF000	2e-93	UniRef90_Q2QX40	Hypothetical protein related cluster	0
OsAffx.26646.1.S1_at	1	5.30026	2.6978	14.2996	2.6979	Os04g57620			protein hypothetical protein	4e-92						UniRef90_Q7XPI2	OSJNBb0004A17.7 protein related cluster	6e-91
Os.11756.1.S1_at	1	3.80022	2.69735	10.2506	2.69735	Os03g16050	AK062233	Fructose-1,6-bisphosphatase	protein Fructose-1,6-bisphosphatase, chloroplast precursor, putative, expressed	0		Os.11756	AT3G54050.1	fructose-1,6-bisphosphatase, putative / D-fructose-1,6-bisphosphate 1-phosphohydrolase, putative	1e-180	UniRef90_O64422	Fructose-1,6-bisphosphatase, chloroplast precursor related cluster	0
Os.56674.1.S1_at	1	5.74995	2.69573	15.5003	2.69573	Os04g08280	AK110282	CDNA clone:002-163-E06, full insert sequence	protein retrotransposon protein, putative, unclassified, expressed	1e-09		Os.56674	AT2G45000.1	expressed protein, contains Pfam profile: PF05064 Nsp1-like C-terminal region	6e-10	UniRef90_Q97P71	Cell wall surface anchor family protein related cluster	8e-58
Os.14530.1.S1_at	1	5.74995	2.69573	15.5003	2.69573	Os09g36880	AK111927	CDNA clone:001-015-C10, full insert sequence	protein GDSL-like Lipase/Acylhydrolase family protein, expressed	0		Os.14530	AT1G75900.1	family II extracellular lipase 3 (EXL3), EXL3 (PMID:11431566); similar to anter-specific proline-rich protein (APG) SP:P40602	1e-87	UniRef90_Q651E3	Putative Anter-specific proline-rich protein APG related cluster	0
Os.2	1	5.74995	2.69573	15.5003	2.69573	Os03g25340	AK064619	Putative peroxidase	protein Peroxidase family protein, expressed	0		Os.2	AT4G11290.1	peroxidase, putative, identical to peroxidase ATP19a (Arabidopsis thaliana) gi:1546692:emb:CAA67337	2e-56	UniRef90_Q9FRD7	Putative peroxidase related cluster	0
OsAffx.19154.1.S1_at	1	6.90045	2.69537	18.5993	2.69537
OsAffx.18828.1.S1_at	1	6.90045	2.69537	18.5993	2.69537	Os02g22050			protein retrotransposon protein, putative, Ty3-gypsy subclass	8e-61			AT5G64200.2	arginine/serine-rich splicing factor SC35, contains similarity to splicing factor; contains Pfam profile PF00076: RNA recognition	2e-06	UniRef90_Q53KS1	Hypothetical protein related cluster	1e-128
Os.37600.1.S1_at	1	6.04	2.69429	16.29	2.69702	Os01g08650	AK066557	Unknown protein	protein expressed protein	0		Os.37600	AT4G18670.1	leucine-rich repeat family protein / extensin family protein, similar to extensin-like protein (Lycopersicon esculentum)	4e-11	UniRef90_Q9AWM1	Hypothetical protein P0666G04.21 related cluster	0
OsAffx.4662.1.S1_at	1	3.75025	2.69321	10.1002	2.69321	Os05g49320			protein 50S ribosomal protein L12-1, chloroplast precursor, putative, expressed	2e-92			AT3G27830.1	50S ribosomal protein L12-1, chloroplast (CL12-A), identical to ribosomal protein L12 GB:X68046 (Arabidopsis thaliana) (J. Biol.	2e-40	UniRef90_Q9ZWF5	Ribosomal protein L12 related cluster	3e-91
OsAffx.24488.1.S1_at	1	7.95019	2.69177	21.4001	2.69177	Os02g29080			protein hypothetical protein	1e-103			AT3G14720.1	mitogen-activated protein kinase, putative / MAPK, putative (MPK19), identical to mitogen-activated protein kinase (MAPK)(AtMPK19),	1e-09	UniRef90_Q6K5P3	Protein kinase-like related cluster	1e-102
Os.10115.1.S1_at	1	3.04984	2.68853	8.19	2.68538	Os01g36460	AK065915	OSJNBa0051H17.23	protein Myb-related protein Hv33, putative, expressed	0		Os.10115	AT5G26660.1	myb family transcription factor (MYB4) (MYB86), contains Pfam profile: PF00249 myb-like DNA-binding domain; identical to cDNA putat	4e-57	UniRef90_UPI00000A73FC	Cluster related to UPI00000A73FC; OSJNBa0051H17.23	0
Os.6180.1.S1_at	1	3.04984	2.68853	8.19	2.68538	Os07g14100	AK106280	Putative pentatricopeptide repeat-containing protein	protein pentatricopeptide, putative, expressed	0		Os.6180	AT1G31790.1	pentatricopeptide (PPR) repeat-containing protein, contains Pfam profile PF01535: PPR repeat	2e-41	UniRef90_Q8H5Q4	Putative pentatricopeptide repeat-containing protein related cluster	0
Os.7712.1.S1_a_at	1	3.04984	2.68853	8.19	2.68538	Os01g48990	AK068815	P0019E03.19	protein Kinase C630.09c, putative, expressed	0		Os.7712	AT1G80380.2	encodes a glycerate kinase which catalyzes the last step of photorespiration C2 cycle.	1e-151	UniRef90_Q5QLG3	Phosphoribulokinase/uridine kinase-like related cluster	0
Os.11380.1.S1_x_at	1	13.0575	2.68817	35.1009	2.68817	Os12g35590	AK061361	CDNA clone:006-304-B12, full insert sequence	protein expressed protein	5e-60		Os.11380	AT1G26150.1	similar to protein kinase family protein [Arabidopsis thaliana] (TAIR:At5g38560.1); similar to putative receptor protein	1e-11	UniRef90_Q2QP58	Expressed protein related cluster	9e-59
Os.54869.1.S1_at	1	49.2483	2.6853	132.246	2.6853	Os06g47910	AK106	CDNA clone:002-119-F07, full insert sequence	protein GDSL-like Lipase/Acylhydrolase family protein, expressed	0		Os.54869	AT1G28580.1	GDSL-motif lipase, putative, similar to lipase (Arabidopsis thaliana) GI:1145627; contains InterPro Entry IPR001087 Lipolytic	2e-74	UniRef90_Q5Z8K0	Putative lipase related cluster	0
Os.14113.1.S1_at	1	31.7493	2.68494	85.2449	2.68494	Os03g46390	AK061203	CDNA clone:006-210-B04, full insert sequence	protein Ras-related protein RHN1, putative, expressed	1e-110		Os.14113	AT5G45130.1	Ras-related protein (RHA1) / small GTP-binding protein, identical to Ras-related protein RHA1 SP:P31582 from (Arabidopsis	2e-84	UniRef90_Q75HA2	Putative GTP-binding protein homolog related cluster	1e-109
Os.5720.1.S1_s_at	1	8.70001	2.68386	23.34	2.68276	Os04g58620	AK103142	CDNA clone:J033101J11, full insert sequence	protein K+ efflux antiporter, putative, expressed	0		Os.5720	AT1G01790.1	K+ efflux antiporter, putative (KEA1), identical to GB:AAD01191 GI:4101473 from ( Arabidopsis thaliana); Monovalent cation:proton	0	UniRef90_Q7XPW1	OSJNBa0032F06.20 protein related cluster	0
OsAffx.24826.1.S1_at	1	5.0498	2.68314	13.5494	2.68314	Os02g51550			protein expressed protein	2e-69			AT1G78020.1	senescence-associated protein-related, similar to senescence-associated protein SAG102 (GI:22331931) (Arabidopsis thaliana)	7e-11	UniRef90_Q6Z8K0	Hypothetical protein P0431B06.28 related cluster	4e-68
OsAffx.20972.1.A1_at	1	4.25028	2.68207	11.3995	2.68207		XM_354138									UniRef90_Q33A84	Hypothetical protein related cluster	3e-12
OsAffx.29867.1.S1_at	1	6.74986	2.68171	18.1012	2.68171	Os09g16050			protein ankyrin repeat family protein, putative	0			AT4G14400.1	ankyrin repeat family protein, contains ankyrin repeats, Pfam domain PF00023	3e-27	UniRef90_Q6EPM0	Ankyrin-like protein related cluster	0
OsAffx.16128.1.S1_s_at	1	15.9503	2.68028	42.7512	2.68028	Os10g24954			protein Ulp1 protease family, C-terminal catalytic domain containing protein	4e-92			AT5G51600.1	microtubule associated protein (MAP65/ASE1) family protein, low similarity to SP:P50275 Anaphase spindle elongation protein	4e-13	UniRef90_Q8H546	Hypothetical protein OJ1714_H10.132 related cluster	0
Os.4	1	9.79953	2.67884	26.2514	2.67884	Os09g36000	AK069350	CDNA clone:J023014M09, full insert sequence	protein expressed protein	0		Os.4	AT5G38560.1	protein kinase family protein, contains protein kinase domain, Pfam:PF00069	2e-16	UniRef90_Q69NG1	Hypothetical protein OJ1531_B07.16 related cluster	0
OsAffx.11942.1.S1_at	1	13.612	2.67831	36.4571	2.67831	Os02g08460			protein hypothetical protein	4e-47						UniRef90_Q6H808	Hypothetical protein OJ1297_C09.22 related cluster	9e-46
OsAffx.8085.1.S1_at	1	7.38499	2.67687	19.7687	2.67687	Os10g30340			protein Alpha-expansin 11 precursor, putative, expressed	1e-154			AT1G20190.1	expansin, putative (EXP11), similar to GB:U30460 from (Cucumis sativus); alpha-expansin gene family, PMID:11641069	3e-90	UniRef90_Q7XE34	Expansin related cluster	1e-153
Os.4757.1.S2_at	1	14.2996	2.67491	38.249	2.67484		AK067080	CDNA clone:J0130				Os.4757
OsAffx.22339.1.S1_at	1	12.3419	2.66687	32.9143	2.66687	Os07g28110			protein Cytochrome P450 51, putative	0			AT1G11680.1	obtusifoliol 14-demethylase (CYP51), identical to obtusifoliol 14-demethylase (GI:14624983) (Arabidopsis thaliana)	3e-71	UniRef90_Q8GTY5	Putative cytochrome P450 related cluster	1e-141
OsAffx.21400.2.A1_at	1	18.1012	2.66562	48.2509	2.66562	Os01g41160			protein FAD dependent oxidoreductase family protein, expressed	0			AT5G67290.1	FAD-dependent oxidoreductase family protein, contains Pfam profile PF01266: FAD dependent oxidoreductase	1e-42	UniRef90_Q69QN3	Putative oxidoreductase, FAD-binding related cluster	1e-76
Os.10754.1.S1_at	1	19.0206	2.66366	50.6643	2.66366	Os03g06520	AK066932	CDNA clone:J013093F02, full insert sequence	protein Sulfate transporter 3.1, putative, expressed	0		Os.10754	AT3G51895.1	sulfate transporter (ST1), identical to sulfate transporter (Arabidopsis thaliana) GI:2285885	0	UniRef90_Q8H7X7	Putative sulfate transporter ATST1 related cluster	0
Os.46448.1.S1_at	1	3.80022	2.65779	10.1002	2.65779	Os07g37270	AK100986	CDNA clone:J023145E05, full insert sequence	protein Membrane associated protein, putative, expressed	1e-163		Os.46448	AT4G21450.1	vesicle-associated membrane family protein / VAMP family protein, similar to VAP27 GI:6688926 (Nicotiana plumbaginifolia)	1e-92	UniRef90_Q6Z407	Putative 27k vesicle-associated membrane protein-associated protein related cluster	1e-162
Os.50618.2.S1_at	1	3.80022	2.65779	10.1002	2.65779	Os07g40730	AK101648	CDNA clone:J033142K22, full insert sequence	protein Helicase conserved C-terminal domain containing protein, expressed	0		Os.50618	AT5G07810.1	SNF2 domain-containing protein / helicase domain-containing protein / HNH endonuclease domain-containing protein, similar to	4e-81	UniRef90_Q6ZJE4	DNA-dependent ATPase A-like protein related cluster	0
Os.16138.1.S1_s_at	1	3.80022	2.65779	10.1002	2.65779	Os03g02180	BI801697	Transcribed locus	protein Cytochrome P450 84A1, putative, expressed	0		Os.16138	AT4G36220.1	cytochrome P450 84A1 (CYP84A1) / ferulate-5-hydroxylase (FAH1), identical to Cytochrome P450 84A1 (Ferulate-5-hydroxylase)	1e-163	UniRef90_Q8GZY1	Hypothetical protein OSJNBa0090O10.1 related cluster	0
OsAffx.4032.1.S1_at	1	13.8387	2.65655	36.7631	2.65655	Os04g39780			protein AMP-binding enzyme family protein, expressed	0			AT1G20480.1	4-coumarate--CoA ligase family protein / 4-coumaroyl-CoA synthase family protein, similar to SP:Q9S725 from Arabidopsis thaliana	1e-16	UniRef90_Q7XR12	OSJNBb0022F23.18 protein related cluster	0
OsAffx.30585.1.S1_at	1	11.3995	2.65353	30.249	2.65353	Os10g29330	NM_1	Putative speckle-type protein	protein BTB/POZ domain containing protein	0	NM_1	Os.63327	AT5G19000.1	similar to speckle-type POZ protein-related [Arabidopsis thaliana] (TAIR:At3g06190.1); similar to putative speckle-type POZ	7e-62	UniRef90_Q7XEB2	SnRNP protein, putative related cluster	0
OsAffx.1492.1.S1_at	1	4.14975	2.65069	10.9997	2.65069	Os07g05460	NM_186313	OSJNBa0077B15.122 hypothetical protein	protein Sulfotransferase domain containing protein	1e-22	NM_186313	Os.67758	AT3G45080.1	sulfotransferase family protein, similar to steroid sulfotransferase 3 (Brassica napus) GI:3420008, steroid sulfotransferase 1 (B	7e-07	UniRef90_Q84YV9	Hypothetical protein OSJNBa0077B15.138 related cluster	3e-93
OsAffx.26022.1.S1_at	1	4.14975	2.65069	10.9997	2.65069	Os04g14570			protein Leucine Rich Repeat family protein	0			AT3G47570.1	leucine-rich repeat transmembrane protein kinase, putative, protein kinase Xa21 - Oryza sativa, PIR:A57676	1e-157	UniRef90_Q7XWN3	OSJNBb0045P24.8 protein related cluster	0
Os.15221.1.S1_a_at	1	55.7475	2.65034	147.75	2.65034	Os05g26926	AB055405	DNAJ homologue	protein Chaperone protein dnaJ, putative, expressed	0		Os.15221	AT2G22360.1	DNAJ heat shock family protein, similar to SP:Q9S5A3 Chaperone protein dnaJ {Listeria monocytogenes}; contains Pfam profiles PF0022	1e-173	UniRef90_Q948S9	DNAJ homologue related cluster	0
OsAffx.18676.1.S1_at	1	32.74	2.64892	86.7513	2.6497	Os11g04890			protein expressed protein	0			AT1G51450.1	SPla/RYanodine receptor (SPRY) domain-containing protein, low similarity to DEAD box protein DDX1 (Gallus gallus) GI:16323037, r	2e-39	UniRef90_Q2RAM5	Hypothetical protein related cluster	0
Os.18194.1.S1_at	1	3.69994	2.64857	9.79953	2.64857	Os10g09150	AK065675	CDNA clone:J013035F21, full insert sequence	protein hypothetical protein	2e-24		Os.18194	AT4G22470.1	protease inhibitor/seed storage/lipid transfer protein (LTP) family protein, similar to hydroxyproline-rich glycoprotein DZ-HRGP	0.0003	UniRef90_Q33AM8	Hypothetical protein related cluster	4e-23
OsAffx.4588.1.S1_at	1	3.4001	2.64715	9.00057	2.64715	Os05g41400			protein Indole-3-acetate beta-glucosyltransferase, putative, expressed	0			AT2G30140.1	UDP-glucoronosyl/UDP-glucosyl transferase family protein, contains Pfam profile: PF00201 UDP-glucoronosyl	1E-	UniRef90_Q5VQX0	Putative UDP-glucose:salicylic acid glucosyltransferase related cluster	1e-125
Os.12236.1.S1_at	1	6.34973	2.64574	16.7997	2.64574	Os06g43560	AK067701	CDNA clone:J013114M13, full insert sequence	protein PX domain containing protein, expressed	0		Os.12236	AT4G32160.1	phox (PX) domain-containing protein, contains Pfam profile PF00787: PX domain	1e-128	UniRef90_Q67WV5	Phox (PX) domain-containing protein-like related cluster	0
OsAffx.27957.1.S1_at	1	6.34973	2.64574	16.7997	2.64574	Os09g14780			protein hypothetical protein	4e-09						UniRef90_Q67W45	Hypothetical protein OJ1568_D07.14 related cluster	2e-42
OsAffx.5906.1.S1_at	1	6.34973	2.64574	16.7997	2.64574	Os08g23800			protein hypothetical protein	1e-98			AT3G24550.1	protein kinase family protein, contains Pfam domain PF00069: Protein kinase domain	6e-07	UniRef90_Q6Z8X2	Hypothetical protein P0670E08.11 related cluster	2e-89
OsAffx.11132.2.S1_x_at	1	3.10001	2.64503	8.19	2.64193	Os01g20880			protein Protein kinase domain containing protein	0			AT3G17410.1	serine/threonine protein kinase, putative, similar to Pto kinase interactor 1 GB:AAC61805 from (Lycopersicon esculentum)	6e-76	UniRef90_Q7F0U6	OJ1116_C07.16 protein related cluster	0
OsAffx.13139.1.S1_at	1	7.52002	2.64379	19.8813	2.64379	Os06g41740			protein transposon protein, putative, CACTA, En/Spm sub-class, expressed	7e-60						UniRef90_UPI0000607E1D	Cluster related to UPI0000607E1D; PREDICTED: hypothetical protein XP_899416	3e-10
OsAffx.32076.1.S1_at	1	5.43883	2.64361	14.3782	2.64361	Os12g37980			protein Protein kinase domain containing protein	0			AT4G29990.1	light repressible receptor protein kinase, identical to light repressible receptor protein kinase (Arabidopsis thaliana)	1e-175	UniRef90_Q2QNF5	Protein kinase domain, putative related cluster	0
Os.4837.1.S1_at	1	3.50021	2.64255	9.24948	2.64255	Os04g38870	U65956	OSJNBa0072F16.20	protein 14-3-3-like protein GF14-6, putative, expressed	1e-144	XM_472763	Os.4837	AT3G02520.1	14-3-3 protein GF14 nu (GRF7), identical to 14-3-3 protein GF14 nu GI:1531631 from (Arabidopsis thaliana)	1e-121	UniRef90_O24001	14-3-3 protein related cluster	1e-136
Os.49187.1.S1_at	1	6.0513	2.64167	15.9855	2.64167	Os02g03850	AK069931	CDNA clone:J023035J06, full insert sequence	protein Glycosyl transferase family, a/b domain containing protein, expressed	0		Os.49187	AT1G70570.1	anthranilate phosphoribosyltransferase, putative, similar to anthranilate phosphoribosyltransferase (EC 2.4.2.18)	0	UniRef90_Q6ZG91	Putative Anthranilate phosphoribosyltransferase related cluster	0
OsAffx.18033.1.S1_at	1	6.04	2.63655	15.9503	2.64078	Os09g37670			protein hypothetical protein	1e-134			AT1G16610.2	arginine/serine-rich protein, putative (SR45), similar to arginine/serine-rich protein GI:6601502 from	0.0001	UniRef90_Q69NJ1	Hypothetical protein OJ1210_A07.11 related cluster	1e-133
OsAffx.27215.1.S1_at	1	6.04	2.63655	15.9503	2.64078	Os05g37			protein hypothetical protein	1e-104			AT2G14	encodes a protein similar to IAA-amido synthases. Lines carrying an insertion in this gene are hypersensitive to auxin.	2e-28	UniRef90_Q6I641	Hypothetical protein OJ1126_D01.9 related cluster	1e-102
Os.25621.1.A1_at	1	12.05	2.63479	31.7493	2.63479	Os12g16720	AK121788	Cytochrome P450-like sequence	protein Cytochrome P450 family protein, expressed	0		Os.25621	AT1G13080.1	cytochrome P450 family protein, identical to gb:D78605 cytochrome P450 monooxygenase from Arabidopsis thaliana and is a member	3e-88	UniRef90_Q2QUC5	Cytochrome P-450LXXIA1 related cluster	0
OsAffx.3852.1.S1_at	1	15.0994	2.63268	39.7518	2.63268	Os04g22050			protein Zinc knuckle family protein	0			AT3G21000.1	expressed protein, ; expression supported by MPSS	8e-05	UniRef90_Q7XVW3	OSJNBa0065J03.8 protein related cluster	0
Os.28114.1.S1_at	1	5.15005	2.63092	13.5494	2.63092	Os01g66300	AK065093	CDNA clone:J013119N04, full insert sequence	protein KH domain-containing quaking protein, putative, expressed	1e-161		Os.28114	AT1G0	KH domain-containing quaking protein, putative, similar to GB:AAC67357	6e-89	UniRef90_Q5N8G9	QUAKING isoform 5-like related cluster	1e-160
Os.19423.1.S1_at	1	4.6999	2.62775	12.3502	2.62775	Os09g12550	AK072913	CDNA clone:J023149F04, full insert sequence	protein expressed protein	0		Os.19423	AT1G04140.2	transducin family protein / WD-40 repeat family protein, contains 4 WD-40 repeats (PF00400); similar to neural cell adhesion molecu	1e-180	UniRef90_Q69TB2	Transducin family protein-like related cluster	0
Os.54508.1.S1_s_at	1	9.24948	2.62705	24.2989	2.62705	Os02g1	AK105486	CDNA clone:001-127-B08, full insert sequence	protein IQ calmodulin-binding motif family protein, expressed	0		Os.54508	AT3G49260.2	calmodulin-binding family protein, low similarity to SF16 protein (Helianthus annuus) GI:560150; contains Pfam profile	6e-46	UniRef90_Q6K4R6	Calmodulin-binding protein-like related cluster	0
Os.23361.1.A1_at	1	5.74995	2.626	15.0994	2.626	Os05g46690	CA759338	Transcribed locus, weakly similar to XP_477369.1 hypothetical protein [Oryza sativa (japonica cultivar-group)]	protein hypothetical protein	3e-35		Os.23361	AT5G45530.1	expressed protein, contains Pfam domain, PF04578: Protein of unknown function, DUF594	0.0001	UniRef90_Q9XEM3	Hypothetical protein related cluster	7e-67
Os.11251.1.S1_at	1	5.74995	2.626	15.0994	2.626	Os10g04020	AU070970	Unknown protein	protein F-box domain containing protein, expressed	0		Os.11251	AT2G29210.1	splicing factor PWI domain-containing protein, contains Pfam profile PF01480: PWI domain	1e-08	UniRef90_Q8L544	Hypothetical protein OSJNBb0072F04.12 related cluster	0
OsAffx.5008.1.S1_at	1	5.74995	2.626	15.0994	2.626	Os06g34700			protein hypothetical protein	4e-77						UniRef90_Q5Z6U4	Hypothetical protein P0551A03.31 related cluster	7e-76
OsAffx.10661.1.S1_s_at	1	42.7512	2.62565	112.25	2.62565	Os01g23080	NM_183890	B1140D12.20	protein hypothetical protein	1e-160	NM_183890	Os.64831	AT4G19080.1	expressed protein, contains Pfam domain, PF04578: Protein of unknown function, DUF594	4e-11	UniRef90_Q5Z830	Hypothetical protein OJ1008_F01.2 related cluster	1e-159
Os.27339.1.S1_at	1	5.30026	2.62249	13.8999	2.62249	Os05g01540	AK063761	CDNA clone:001-121-A12, full insert sequence	protein retrotransposon protein, putative, Ty3-gypsy subclass, expressed	0		Os.27339	AT1G16610.1	arginine/serine-rich protein, putative (SR45), similar to arginine/serine-rich protein GI:6601502 from	1e-107	UniRef90_Q65XI3	Hypothetical protein OSJNBb0035J08.10 related cluster	0
Os.57134.1.S1_at	1	6.74986	2.62214	17.6991	2.62214	Os02g39890	AK110995	CDNA clone:002-174-E04, full insert sequence	protein RNA recognition motif family protein, expressed	0		Os.57134	AT3G14460.1	disease resistance protein (NBS-LRR class), putative, domain signature NBS-LRR exists, suggestive of a disease resistance protein.	2e-09	UniRef90_Q6K632	Hypothetical protein OJ1004_A05.23 related cluster	0
OsAffx.24875.1.S1_at	1	2.49989	2.62003	6.54981	2.62003	Os02g55070			protein hypothetical protein	0			AT4G30780.1	expressed protein, hypothetical protein F27D4.1 - Arabidopsis thaliana,PID:g4115371	1e-78	UniRef90_Q6K679	Hypothetical protein P0700F06.23 related cluster	0
OsAffx.28902.1.S1_s_at	1	4.5998	2.61	12.05	2.61968	Os07g44630			protein Thymidylate kinase family protein, expressed	1e-145			AT5G59440.1	thymidylate kinase family protein, similar to thymidylate kinase GI:291900	4e-82	UniRef90_Q8GVF4	Putative thymidylate kinase related cluster	1e-119
OsAffx.14632.1.S1_at	1	4.5998	2.61	12.05	2.61968	Os05g11150			protein hypothetical protein	6e-46
OsAffx.3071.1.S1_at	1	7.09982	2.61	18.5993	2.61968	Os02g54520			protein Myb-like DNA-binding domain containing protein	0			AT5G57620.1	myb family transcription factor (MYB36), contains PFAM profile: myb DNA binding domain PF00249	6e-68	UniRef90_Q6K9I8	R2R3-MYB transcription factor-like related cluster	0
Os.30200.1.S1_at	1	3.64811	2.61601	9.54348	2.61601	Os11g47840	AK109134	CDNA clone:002-155-E01, full insert sequence	protein rhomboid family protein, putative, expressed	0		Os.30200	AT3G53780.2	rhomboid family protein, contains PFAM domain PF01694, Rhomboid family	1e-109	UniRef90_Q53MA5	Rhomboid family, putative related cluster	0
Os.652.1.S2_a_at	1	3.24984	2.61548	8.49991	2.61548	Os01g43520	AK09	P0501G01.24	protein ceramidase family protein, putative, expressed	0		Os.652	AT2G38010.1	ceramidase family protein, contains Pfam domain, PF04734: Neutral/alkaline nonlysosomal ceramidase	0	UniRef90_Q304B9	Protein At2g38010 related cluster	0
Os.52055.1.S1_at	1	13.1004	2.61443	34.2501	2.61444	Os01g63280	AK064631	CDNA clone:002-113-G07, full insert sequence	protein Protein kinase domain containing protein, expressed	1e-105		Os.52055	AT5G58940.1	similar to protein kinase family protein [Arabidopsis thaliana] (TAIR:At4g00330.1); similar to P0529H11.30 [Oryza sativa	3e-39	UniRef90_Q8L685	Pherophorin-dz1 protein precursor related cluster	1e-27
Os.27485.1.S1_at	1	13.1004	2.61443	34.2501	2.61444	Os02g58620	AK066423	CDNA clone:J013061P19, full insert sequence	protein MATE efflux family protein, expressed	6e-84		Os.27485	AT4G38380.1	MATE efflux protein-related, T19C21.18 Arabidopsis thaliana chromosome II BAC T19C21 genomic sequence, PID:g3395439	6e-62	UniRef90_UPI000034F19D	Cluster related to UPI000034F19D; antiporter/ drug transporter	3e-60
Os.49981.1.A1_at	1	10.9997	2.61373	28.7503	2.61373	Os05g19050	AK103186	CDNA clone:001-134-B11, full insert sequence	protein hypothetical protein	0		Os.49981	AT1G35940.1	AT hook motif-containing protein-related, very low similarity to SP:Q9UUA2 DNA repair and recombination protein pif1, mitochondri	3e-85	UniRef90_Q6ATF7	Hypothetical protein OSJNBb0061M13.15 related cluster	0
Os.55620.1.S1_at	1	185.759	2.61234	485.265	2.61234	Os02g07490	AK108429	CDNA clone:002-143-A10, full insert sequence	protein Glyceraldehyde-3-phosphate dehydrogenase, cytosolic, putative, expressed	1e-143		Os.55620	AT1G79530.1	glyceraldehyde 3-phosphate dehydrogenase, cytosolic, putative / NAD-dependent glyceraldehyde-3-phosphate dehydrogenase, putative,	1e-139	UniRef90_Q12552	Glyceraldehyde-3-phosphate dehydrogenase related cluster	1e-168
Os.52355.1.S1_at	1	5.97371	2.61129	15.5991	2.61129	Os06g33880	AK066601	CDNA clone:J013068N19, full insert sequence	protein expressed protein	1e-63		Os.52355	AT1G61080.1	proline-rich family protein	4e-12	UniRef90_Q5Z6C0	Hypothetical protein P0438E12.12 related cluster	3e-62
Os.1652.1.S1_at	1	8.19	2.60989	21.4001	2.61295	Os01g02140	AK071433	Unknown protein	protein expressed protein	5e-72		Os.1652				UniRef90_Q9ASI8	Hypothetical protein P0439B06.28 related cluster	4e-59
Os.51173.1.S1_at	1	5.89437	2.60815	15.3734	2.60815	Os11g09040	AK061281	CDNA clone:006-212-F07, full insert sequence	protein expressed protein	1e-161		Os.51173	AT1G58070.1	expressed protein	1e-25	UniRef90_Q53LG8	Expressed protein related cluster	1e-159
Os.28071.1.S1_at	1	13.8999	2.6078	36.248	2.60779	Os04g53170	AK067276	CDNA clone:J013097L22, full insert sequence	protein Bromodomain containing protein, expressed	0		Os.28071	AT1G06230.2	DNA-binding bromodomain-containing protein, contains bromodomain, INTERPRO:IPR001487	2e-51	UniRef90_Q7X637	OSJNBb0085C12.15 protein related cluster	0
OsAffx.2025.1.S1_x_at	1	40.7474	2.60745	106.247	2.60745	Os01g17260			protein Transcription factor HBP-1b, putative, expressed	1e-146			AT5G06950.3	similar to bZIP family transcription factor [Arabidopsis thaliana] (TAIR:At3g12250.1); similar to bZIP family transcription	1e-114	UniRef90_Q7F7E4	Transcription factor HBP-1b related cluster	1e-145
Os.36109.1.A1_at	1	2.80007	2.6071	7.30006	2.6071	Os04g52200	AK064469	CDNA clone:002-110-H01, full insert sequence	protein RNA recognition motif family protein, expressed	0		Os.36109	AT4G1	RNA recognition motif (RRM)-containing protein, contains InterPro entry IPR000504: RNA-binding region RNP-1 (RNA recognition	1e-153	UniRef90_Q7X8Z7	OSJNBa0085I10.19 protein related cluster	0
OsAffx.23929.1.S1_at	1	16.7997	2.60432	43.7517	2.60432	Os01g65820			protein hypothetical protein	5e-41
OsAffx.16366.1.S1_at	1	2.8999	2.60362	7.55025	2.60362	Os07g22890	NM_187822	P0710F09.124 hypothetical protein	protein hypothetical protein	1e-27	NM_187822	Os.67495				UniRef90_Q8H301	Hypothetical protein P0710F09.129 related cluster	1e-121
Os.56449.1.S1_at	1	3.15015	2.60292	8.19	2.59988	Os01g04880	AK110031	CDNA clone:002-160-A09, full insert sequence	protein expressed protein	9e-10		Os.56449	AT2G40070.1	expressed protein	3e-08	UniRef90_Q4P4A7	Hypothetical protein related cluster	0
Os.27285.1.S1_at	1	7.49843	2.60101	19.5035	2.60101	Os07g49010	CB658760	Unknown protein	protein BRCA1 C Terminus domain containing protein, expressed	0		Os.27285	AT4G02110.1	BRCT domain-containing protein, contains Pfam domain, PF00533: BRCA1 C Terminus (BRCT) domain	3e-84	UniRef90_Q8H3Z6	Hypothetical protein P0597G07.117 related cluster	0
Os.7992.3.S1_x_at	1	8.67909	2.60084	22.5729	2.60084	Os01g10400	CF280529	B1015E06.13	protein expressed protein	1e-18		Os.7992	AT3G15353.1	metallothionein protein, putative	8e-12	UniRef90_O04185	Metallothionein-like protein related cluster	2e-20
Os.53520.1.A1_at	1	15.0994	2.59944	39.249	2.59938	Os12g40140	AK073068	CDNA clone:J033020K05, full insert sequence	protein F-box domain containing protein, expressed	1e-113		Os.53520	AT1G16610.2	arginine/serine-rich protein, putative (SR45), similar to arginine/serine-rich protein GI:6601502 from	4e-10	UniRef90_Q2QMT0	Expressed protein related cluster	1e-111
OsAffx.30846.1.S1_at	1	15.0994	2.59944	39.249	2.59938	Os11g06690			protein serine esterase family protein, expressed	0			AT1G58350.1	expressed protein, contains Pfam profile PF05057: Protein of unknown function (DUF676); supporting cDNA	1e-139	UniRef90_Q53PV0	Serine esterase, putative related cluster	0
OsAffx.17941.1.A1_s_at	1	15.0994	2.59944	39.249	2.59938	Os08g05800			protein NB-ARC domain containing protein, expressed	0			AT3G07040.1	disease resistance protein RPM1 (CC-NBS-LRR class), putative, domain signature CC-NBS-LRR exists, suggestive of a disease resistanc	1e-111	UniRef90_Q84ZM1	Putative RPR1 related cluster	0
Os.7429.1.S1_at	1	29.7516	2.5	77.2549	2.59667	Os03g27610	AK069809	CDNA clone:J023030J03, full insert sequence	protein Patatin-like phospholipase family protein, expressed	1e-174		Os.7429	AT2G26560.1	patatin, putative, similar to patatin-like latex allergen (Hevea brasiliensis)(PMID:10589016); contains patatin domain	7e-84	UniRef90_Q84QY3	Patatin-like protein related cluster	1e-172
OsAffx.24650.1.S1_x_at	1	4.28194	2.59597	11.1158	2.59597	Os02g39150			protein hypothetical protein	1e-83			AT5G03980.1	GDSL-motif lipase/hydrolase family protein, similar to lipase (Arabidopsis thaliana) GI:1145627; contains Pfam	8e-15	UniRef90_Q6K8J5	Hypothetical protein OJ1669_F01.29 related cluster	8e-38
OsAffx.11291.1.S1_at	1	2.60013	2.59597	6.74986	2.59597	Os01g32910			protein hypothetical protein	1e-29						UniRef90_UPI000009E5C9	Cluster related to UPI000009E5C9; OSJNBa0054L14.16	7e-22
Os.33851.3.A1_x_at	1	48.2509	2.59597	125.258	2.59597	Os01g26780	NM_194021	Putative wall-associated kinase 2	protein Calcium binding EGF domain containing protein	0	NM_194021	Os.33851	AT3G05040.1	similar to P0503E05.11 [Oryza sativa (japonica cultivar-group)] (GB:NP_918909.1)	0	UniRef90_Q9ARW4	Putative wall-associated kinase 4 related cluster	0
Os.46655.1.A1_at	1	2.44992	2.59181	6.34973	2.59181	Os10g35190	NM_197151	OSJNBa0041P03.16 hypothetical protein	protein expressed protein	0	NM_197151	Os.46655	AT5G01160.1	e-cadherin binding protein-related, contains weak similarity to E-cadherin binding protein E7 (Mus musculus GP:	7e-63	UniRef90_Q8LNT6	Hypothetical protein OSJNBa0041P03.16 related cluster	0
Os.567	1	4.40006	2.59077	11.3995	2.59077	Os04g08280	AK110428	CDNA clone:002-166-B04, full insert sequence	protein retrotransposon protein, putative, unclassified, expressed	2e-07		Os.567	AT4G35800.1	DNA-directed RNA polymerase II largest subunit (RPB205) (RPII) (RPB1), nearly identical to P:P18616 DNA-directed RNA polymerase	2e-09	UniRef90_Q4WN98	Hypothetical protein related cluster	1e-178
Os.57373.1.S1_at	1	4.40006	2.59077	11.3995	2.59077	Os06g1	AK111400	CDNA clone:002-182-E02, full insert sequence	protein expressed protein	0		Os.57373	AT4G12680.1	expressed protein, ; expression supported by MPSS	1e-172	UniRef90_Q5ZA36	Hypothetical protein P0501G08.34 related cluster	0
Os.9287.1.S1_at	1	192.254	2.58904	497.752	2.58904	Os08g10608	AK058705	CDNA clone:001-019-C09, full insert sequence	protein 40S ribosomal protein S11, putative, expressed	5e-91		Os.9287	AT5G23740.1	40S ribosomal protein S11 (RPS11C)	7e-81	UniRef90_Q7XLC9	OSJNBa0070C17.20 protein related cluster	3e-80
Os.14919.1.S1_at	1	4.25028	2.58799	10.9997	2.588	Os10g18140	BI808320	Putative transposase related protein	protein transposon protein, putative, Mutator sub-class	0		Os.14919	AT1G64260.1	zinc finger protein-related, contains Pfam profiles PF03108: MuDR family transposase, PF04434: SWIM zinc finger	1e-24	UniRef90_Q8S5Y8	Putative transposase related protein related cluster	0
Os.55603.1.S1_at	1	4.36548	2.58713	11.2941	2.58713	Os07g49280	AK108401	CDNA clone:002-142-G04, full insert sequence	protein expressed protein	1e-67		Os.55603	AT3G55990.1	expressed protein, contains Pfam profile PF03005: Arabidopsis proteins of unknown function	3e-36	UniRef90_Q84NP6	Leaf senescence related protein-like related cluster	2e-66
Os.8863.1.S1_at	1	11.7007	2.58523	30.249	2.58523	Os12g38650	CA764174	Transcribed locus	protein hypothetical protein	3e-09		Os.8863	AT5G08040.1	expressed protein	6e-06	UniRef90_Q2QN85	Hypothetical protein related cluster	4e-08
Os.15988.1.S1_at	1	20.88	2.58402	53.9543	2.58402	Os06g27770	AK103043	CDNA clone:001-027-E12, full insert sequence	protein Isoflavone reductase homolog, putative, expressed	1e-171		Os.15988	AT4G39230.1	isoflavone reductase, putative, similar to allergenic isoflavone reductase-like protein Bet v 6.0102 (Betula pendula)(GI:10764491	1e-108	UniRef90_Q69XS7	Putative 2'-hydroxyisoflavone reductase related cluster	1e-169
OsAffx.21019.1.S1_at	1	9.12723	2.58385	23.5834	2.58385		XM_353988
Os.53013.2.S1_at	1	7.55025	2.58281	19.5009	2.58281	Os11g18940	AK070429	CDNA clone:J023049N07, full insert sequence	protein WW domain containing protein, expressed	1e-113		Os.53013	AT4G08910.1	expressed protein	3e-09	UniRef90_Q53ME9	WW domain, putative related cluster	1e-112
Os.4022.1.S1_at	1	7.55025	2.58281	19.5009	2.58281	Os02g20850	AF376055	Putative Rop family GTPase ROP5	protein RAC-like GTP binding protein RAC13, putative, expressed	1e-111		Os.4022	AT4G35020.1	Encodes a Rho-like GTPase; Rho-like GTP binding protein.	2e-95	UniRef90_Q94JP0	Putative Rop family GTPase ROP5 related cluster	1e-109
OsAffx.28887.2.S1_x_at	1	7.55025	2.58281	19.5009	2.58281	Os07g43410	NM_193043	OJ1339_F05.138 hypothetical protein	protein hypothetical protein	0	NM_193043	Os.67228				UniRef90_Q8LI27	Hypothetical protein OJ1339_F05.138 related cluster	0
Os.51814.1.S1_at	1	5.91885	2.58143	15.2791	2.58143	Os06g44180	AK063834	CDNA clone:001-122-B06, full insert sequence	protein NAD dependent epimerase/dehydratase family protein, expressed	0		Os.51814	AT4G27250.1	dihydroflavonol 4-reductase family / dihydrokaempferol 4-reductase family, similar to dihydrokaempferol 4-reductase,	3e-47	UniRef90_Q67UQ2	Putative NADPH HC toxin reductase related cluster	0
Os.55980.1.S1_at	1	3.69994	2.58109	9.54986	2.58109	Os04g34170	AK109081	CDNA clone:002-154-H04, full insert sequence	protein transposon protein, putative, CACTA, En/Spm sub-class, expressed	2e-08		Os.55980	AT2G40070.1	expressed protein	2e-05	UniRef90_UPI000021A1E1	Cluster related to UPI000021A1E1; hypothetical protein MG03435.4	3e-94
Os.53264.1.S1_x_at	1	3.80022	2.57867	9.79953	2.57867	Os02g10790	AK071672	CDNA clone:J023107C12, full insert sequence	protein expressed protein	0		Os.53264	AT5G51200.1	expressed protein	0	UniRef90_Q9LU53	Similarity to unknown protein related cluster	0
Os.51551.1.S1_at	1	4.14975	2.57833	10.6994	2.57833	Os12g0	AK063055	CDNA clone:001-110-F03, full insert sequence	protein hypothetical protein	1e-08		Os.51551				UniRef90_Q9AUN4	Hypothetical protein OSJNBa0058E19.17 related cluster	1e-17
Os.8267.1.S1_at	1	19.5009	2.57695	50.2528	2.57695	Os09g36890	AK120729	CDNA clone:J023003B04, full insert sequence	protein hydroxyproline-rich glycoprotein family protein, putative, expressed	0		Os.8267	AT5G02850.1	hydroxyproline-rich glycoprotein family protein	2e-78	UniRef90_Q651E1	Hypothetical protein B1274F11.20 related cluster	0
Os.18639.1.S1_at	1	4.95019	2.57557	12.7496	2.57557	Os03g13760	AK061178	CDNA clone:J033033E14, full insert sequence	protein Small nuclear ribonucleoprotein Sm D3, putative, expressed	3e-71		Os.18639	AT1G20580.1	small nuclear ribonucleoprotein, putative / snRNP, putative / Sm protein, putative, similar to small nuclear	1e-56	UniRef90_Q6YU78	Putative small nuclear ribonucleoprotein polypeptide D3 related cluster	1e-69
Os.11297.1.S1_at	1	229.735	2.5754	591.662	2.57541	Os12g38000	AK070647	CDNA clone:J023063F19, full insert sequence	protein 60S ribosomal protein L2, putative, expressed	1e-152		Os.11297	AT4G36130.1	60S ribosomal protein L8 (RPL8C), ribosomal protein L8, cytosolic, tomato, PIR1:R5TOL8	1e-142	UniRef90_P46286	60S ribosomal protein L2 related cluster	1e-139
Os.21566.1.S1_at	1	5.39	2.57419	13.8999	2.57883	Os03g19480	AF407010	SET domain-containing protein (SET1)	protein Polycomb protein EZ3, putative, expressed	0		Os.21566	AT4G02020.1	zeste-like protein 1 (EZA1), identical to enhancer of zeste-like protein 1(EZA1) (GI:4185507) (Arabidopsis thaliana); similar to poly	0	UniRef90_Q8LLD6	SET domain-containing protein related cluster	0
Os.7133.1.S1_at	1	7.95019	2.57213	20.4489	2.57213	Os01g34700	AK106208	Putative carboxymethylenebutenolidase	protein Dienelactone hydrolase family protein, expressed	1e-157		Os.7133	AT2G32520.1	dienelactone hydrolase family protein, low similarity to dienelactone hydrolase (Pseudomonas resinovorans) GI:13094163; contains	1e-103	UniRef90_Q8LQS5	Carboxymethylenebutenolidase-like protein related cluster	1e-156
OsAffx.24922.1.S1_at	1	14.2996	2.57007	36.7508	2.57007	Os02g58350			protein Two-component response regulator ARR3, putative, expressed	1e-68			AT1G59940.1	two-component responsive regulator / response regulator 3 (ARR3), identical to response regulator 3 GI:3953595 from (Arabidopsis	1e-36	UniRef90_Q4GZK8	Type A response regulator 3 related cluster	2e-67
OsAffx.29379.1.S1_at	1	12.7496	2.56869	32.74	2.56793	Os08g27260			protein hypothetical protein	6e-45						UniRef90_Q7EYJ7	Hypothetical protein B1027A11.105 related cluster	2e-43
OsAffx.14931.1.S1_at	1	10.9997	2.56835	28.2511	2.56835	Os05g32880			protein Response regulator receiver domain containing protein	0			AT3G16857.2	two-component responsive regulator family protein / response regulator family protein, contains Pfam profile: PF00072 response	4e-27	UniRef90_Q75HW2	Hypothetical protein OSJNBb0092G21.3 related cluster	0
Os.48209.1.A1_at	1	10.9997	2.56835	28.2511	2.56835	Os06g36840	CR279241	Cysteine synthase (rcs2)	protein Cysteine synthase, putative, expressed	1e-39		Os.2259	AT4G14880.2	cysteine synthase / O-acetylserine (thiol)-lyase / O-acetylserine sulfhydrylase (OAS1), nearly identical to SP:P47998	4e-20	UniRef90_Q9XEA7	Cysteine synthase related cluster	2e-38
OsAffx.24	1	4.6999	2.56389	12.05	2.56389	Os01g13050	NM_188618	Unnamed protein product	protein hypothetical protein	5e-88	NM_188618	Os.68263	AT1G30900.1	vacuolar sorting receptor, putative, similar to BP-80 vacuolar sorting receptor (Pisum sativum) GI:1737222	2e-09	UniRef90_UPI00000A841E	Cluster related to UPI00000A841E; unnamed protein product	1e-152
OsAffx.2784.1.S1_s_at	1	6.04	2.56217	15.5003	2.56628	Os02g29140			protein ankyrin-like protein, putative, expressed	0			AT3G04710.1	ankyrin repeat family protein, contains Pfam profile: PF00023 ankyrin repeat	1e-71	UniRef90_Q6K5N4	Putative ankyrin-like protein related cluster	0
Os.14731.1.S1_at	1	24.2989	2.56183	62.2496	2.56183	Os11g09590	AK062276	CDNA clone:001-100-B04, full insert sequence	protein F-box domain containing protein	1e-157		Os.14731	AT5G02910.1	F-box family protein, similar to ribosomal RNA apurinic site specific lyase (Triticum aestivum) GI:6505722; contains F-box domain Pfa	6e-11	UniRef90_Q53LE1	F-box domain, putative related cluster	1e-156
Os.53609.1.S1_s_at	1	4.02057	2.56012	10.2931	2.56012	Os01g10490	AK073568	CDNA clone:J033042J01, full insert sequence	protein expressed protein	0		Os.53609	AT2G42840.1	protodermal factor 1 (PDF1), identical to protodermal factor 1 (Arabidopsis thaliana) gi:4929130:gb:AAD33869	8e-32	UniRef90_Q5QN39	VsaA-like related cluster	1e-180
Os.12086.1.S1_s_at	1	23.34	2.55909	59.7538	2.56015	Os10g34670	AK064048	Putative c-myc binding protein	protein prefoldin subunit 5, putative, expressed	7e-78		Os.12086	AT5G23290.1	c-myc binding protein, putative / prefoldin, putative, similar to Swiss-Prot:Q99471 prefoldin subunit 5 (C-myc binding	3e-55	UniRef90_Q8W5I6	Putative c-myc binding protein related cluster	1e-76
Os.24224.1.A1_at	1	28.2511	2.55738	72.2488	2.55738	Os03g10600	AK102234	CDNA clone:J033088B05, full insert sequence	protein expressed protein	0		Os.24224	AT4G30150.1	expressed protein	1e-141	UniRef90_Q9SZW8	Hypothetical protein F6G3.180 related cluster	1e-102
OsAffx.3822.1.S1_at	1	5.30026	2.55636	13.5494	2.55636	Os04g18380			protein Cytochrome P450 family protein, expressed	0			AT4G37340.1	cytochrome P450 family protein, Similar to Cytochrome P450 91A1 (SP:Q9FG65) (Arabidopsis thaliana);	1e-105	UniRef90_Q7XQ53	OSJNBb0046P18.7 protein related cluster	0
Os.52546.1.S1_at	1	6.74986	2.55567	17.2504	2.55567	Os11g39360	AK067872	CDNA clone:J013123O18, full insert sequence	protein pentatricopeptide, putative, expressed	0		Os.52546	AT4G19900.1	glycosyl transferase-related, contains Pfam profiles PF01535: PPR repeat, PF04572: Alpha 1,4-glycosyltransferase conserved	1e-177	UniRef90_Q2R1F4	Hypothetical protein related cluster	0
Os.55783.2.S1_x_at	1	15.9503	2.55465	40.7474	2.55465	Os11g10040	AK108795	CDNA clone:002-151-B11, full insert sequence	protein mTERF family protein, expressed	0		Os.55783	AT5G64950.1	mitochondrial transcription termination factor-related / mTERF-related, contains Pfam profile PF02536: mTERF	7e-20	UniRef90_Q53LJ5	MTERF, putative related cluster	0
Os.55050.1.S1_at	1	50.2528	2.55226	128.258	2.55226	Os08g35670	AK107384	CDNA clone:002-127-C05, full insert sequence	protein Response regulator receiver domain containing protein, expressed	0		Os.55050	AT1G48400.1	F-box family protein, contains F-box domain Pfam:PF00646	1e-28	UniRef90_Q6ZC03	Hypothetical protein P0493A04.24 related cluster	0
OsAffx.11039.1.S1_at	1	7.30006	2.54782	18.5993	2.54782	Os01g13880			protein hypothetical protein	1e-141						UniRef90_Q5NA61	Hypothetical protein OSJNBa0010K01.17 related cluster	1e-131
OsAffx.20209.1.S1_at	1	2.64997	2.54714	6.74986	2.54714	Os10g36634	NM_197295	OSJNBa0005K07.9 hypothetical protein	protein hypothetical protein	2e-83	NM_197295	Os.62897	AT2G39250.1	similar to AP2 domain-containing transcription factor, putative [Arabidopsis thaliana] (TAIR:At3g54990.1); similar to	4e-11	UniRef90_Q94GX7	Hypothetical protein OSJNBa0005K07.9 related cluster	1e-97
Os.8146.1.S1_at	1	10.6994	2.5468	27.2492	2.54679	Os02g36950	AK111738	CDNA clone:J023047N05, full insert sequence	protein expressed protein	1e-86		Os.8146	AT5G35525.1	expressed protein, similar to PGPS/D12 (Petunia x hybrida) GI:4105794; contains Pfam profile PF04749: Protein of unknown	1e-46	UniRef90_Q6EP46	Putative ORFX related cluster	3e-84
Os.5703.1.S1_at	1	10.6994	2.5468	27.2492	2.54679	Os03g03420	AK062913	CDNA clone:001-108-G11, full insert sequence	protein expressed protein	3e-58		Os.5703	AT5G41560.1	expressed protein	1e-21	UniRef90_Q9FFS4	Arabidopsis thaliana genomic DNA, chromosome 5, P1 clone:MBK23 related cluster	6e-20
Os.46364.1.A1_at	1	4.84994	2.54646	12.3502	2.54646		CB	Transcribed locus				Os.46364
OsAffx.2499.1.S1_at	1	29.7516	2.54612	75.7511	2.54612	Os02g03990			protein transducin family protein, putative	0			AT1G18830.1	transducin family protein / WD-40 repeat family protein, similar to Sec31p (GI:13928450) {Oryza sativa}	2e-23	UniRef90_Q6Z6J0	Sec31p-like protein related cluster	0
OsAffx.26027.1.S1_at	1	3.97114	2.54544	10.1083	2.54544	Os04g14100			protein hypothetical protein	1e-43						UniRef90_Q7XX39	OSJNBa0060B20.7 protein related cluster	3e-42
OsAffx.13332.1.S1_at	1	9.54986	2.54442	24.2989	2.54442	Os03g43800			protein DIRP family protein, expressed	0			AT3G21430.1	expressed protein	0	UniRef90_Q6AUE7	Expressed protein related cluster	0
OsAffx.28364.1.S1_x_at	1	2.98748	2.54425	7.6008	2.54422	Os07g09520			protein HIPL1 protein precursor, putative, expressed	0			AT1G74790.1	expressed protein, contains similarity to hedgehog-interacting protein GI:4868122 from (Mus musculus)	0	UniRef90_Q69S57	Glucose/sorbosone dehydrogenases-like protein related cluster	0
OsAffx.30332.1.S1_at	1	64.7542	2.54408	164.739	2.54407	Os10g07470			protein hypothetical protein	0			AT2G29210.1	splicing factor PWI domain-containing protein, contains Pfam profile PF01480: PWI domain	7e-05	UniRef90_Q8SAW6	Hypothetical protein OSJNBb0042K08.7 related cluster	0
Os.27359.1.S1_at	1	4.5998	2.54373	11.7007	2.54374	Os08g20660	AK101676	CDNA clone:J033058F14, full insert sequence	protein Sucrose-phosphate synthase 1, putative, expressed	0		Os.27359	AT5G20280.1	sucrose-phosphate synthase, putative, similar to sucrose-phosphate synthase (EC 2.4.1.14) isoform 1 - Citrus unshiu,	0	UniRef90_Q6SXU0	Sucrose-phosphate synthase related cluster	0
Os.51329.1.S1_at	1	4.5998	2.54373	11.7007	2.54374	Os03g06210	AK062544	CDNA clone:001-104-G05, full insert sequence	protein hypothetical protein	2e-99		Os.51329	AT2G04570.1	GDSL-motif lipase/hydrolase family protein, similar to family II lipase EXL3 (GI:15054386), EXL1 (GI:15054382), EXL2	9e-32	UniRef90_Q2QNJ5	Hypothetical protein related cluster	3e-90
OsAffx.23520.2.S1_at	1	5.15005	2.54374	13.1004	2.54374	Os01g35590			protein hypothetical protein	7e-98			AT5G07780.1	formin homology 2 domain-containing protein / FH2 domain-containing protein, contains formin homology 2 domain, Pfam:PF02181	0.0001	UniRef90_UPI00000AE3F0	Cluster related to UPI00000AE3F0; B1166B08.8	2e-80
Os.354	1	5.15005	2.54374	13.1004	2.54374	Os03g17170	AK061631	CDNA clone:001-036-A02, full insert sequence	protein Zinc finger, C3HC4 type family protein, expressed	1e-176		Os.354	AT1G61620.1	expressed protein, contains Pfam profile: PF01363 FYVE zinc finger	1e-131	UniRef90_Q9SY88	T25B24.3 protein related cluster	1e-129
OsAffx.15725.1.S1_at	1	2.49989	2.54	6.34973	2.54	Os06g34190			protein hypothetical protein	1e-142						UniRef90_Q5Z737	Hypothetical protein P0506C10.8 related cluster	1e-140
OsAffx.13824.1.S1_at	1	2.74	2.53593	6.9727	2.54478	Os04g15590			protein hypothetical protein	1e-113
Os.20144.3.S1_at	1	2.80006	2.53559	7.09982	2.53559	Os01g70390	AK073334	OSJNBa0052O12.12	protein expressed protein	0		Os.20144	AT3G19340.1	expressed protein	0	UniRef90_Q5JK37	Hypothetical protein OSJNBa0052O12.17 related cluster	0
Os.5511.1.S1_s_at	1	2.80006	2.53559	7.09982	2.53559	Os06g12250	CF319324	Transcribed locus, moderately similar to NP_563944.1 acid phosphatase, putative [Arabidopsis thaliana]	protein Protein SUR2, putative, expressed	1e-155		Os.5511	AT1G14290.1	acid phosphatase, putative, similar to acid phosphatase (Lupinus albus) GI:5360721; contains Pfam profile PF01598 sterol desaturase	1e-110	UniRef90_Q67WK8	Acid phosphatase-like related cluster	1e-154
OsAffx.18769.1.S1_at	1	2.80006	2.53559	7.09982	2.53559	Os11g09810			protein hypothetical protein	1e-127						UniRef90_Q53LL0	Hypothetical protein related cluster	1e-126
Os.13559.1.S1_at	1	14.2996	2.53491	36.248	2.5349	Os03g06940	AF508799	Beta-galactosidase	protein Beta-galactosidase precursor, putative, expressed	0		Os.13559	AT4G36360.1	beta-galactosidase, putative / lactase, putative, similar to beta-galactosidase precursor SP:P48980 from (Lycopersicon	0	UniRef90_Q8L3P5	Beta-galactosidase related cluster	0
OsAffx.16189.1.S1_at	1	9.6836	2.53389	24.5372	2.53389	Os07g10180			protein hypothetical protein	1e-115			AT4G13340.1	leucine-rich repeat family protein / extensin family protein, similar to extensin-like protein (Lycopersicon esculentum)	1e-07	UniRef90_Q6Z4L1	Hypothetical protein OSJNBa0081K20.4 related cluster	1e-113
Os.37093.1.S1_at	1	3.46899	2.53203	8.78358	2.53203	Os01g11340	AK060710	Unnamed protein product	protein cytochrome P450 family protein, putative, expressed	0		Os.37093	AT2G34500.1	cytochrome P450 family protein, similar to Cytochrome P450 61 (C-22 sterol desaturase) (SP:P54781) {Saccharomyces cerevisiae}	0	UniRef90_Q9LDQ4	Sterol C-22 desaturase-like related cluster	0
Os.19299.1.S1_at	1	17.6991	2.52848	44.7517	2.52848	Os03g5	AK103214	CDNA clone:J033122M20, full insert sequence	protein PAPA-1-like conserved region family protein, expressed	0		Os.19299	AT1G56460.1	PAPA-1-like family protein / zinc finger (HIT type) family protein, contains Pfam profile PF04795: PAPA-1-like conserved	2e-69	UniRef90_Q7XZH4	Hypothetical protein OSJNBb0033J23.10 related cluster	0
Os.50.2.S1_x_at	1	6.39019	2.52527	16.1369	2.52527	Os01g17070	AK073208	Unnamed protein product	protein expressed protein	0		Os.50	AT5G27660.1	DegP protease, putative, similar to Serine protease HTRA2, mitochondrial precursor (High temperature requirement protein A2)	8e-22	UniRef90_Q5NBK7	Hypothetical protein P0025D05.17 related cluster	0
OsAffx.5599.1.S1_at	1	36.7508	2.52375	92.7498	2.52375	Os07g41930			protein C1-like domain containing protein	1e-145			AT2G37820.1	DC1 domain-containing protein, contains Pfam profile PF03107: DC1 domain	2e-29	UniRef90_Q94LM7	Hypothetical protein OSJNBb0024A20.3 related cluster	1e-144
OsAffx.9235.1.S1_at	1	3.15015	2.52375	7.95019	2.52375		NM_192313	P0707D10.19			NM_192313	Os.65503				UniRef90_UPI00000A1AA6	Cluster related to UPI00000A1AA6; P0707D10.19	0
Os.20066.1.S1_at	1	3.15015	2.52375	7.95019	2.52375	Os05g37410	AK103871	CDNA clone:J033149J07, full insert sequence	protein HhH-GPD superfamily base excision DNA repair protein, expressed	0		Os.20066	AT5G04560.1	DEMETER protein (DME), identical to DEMETER protein (Arabidopsis thaliana) GI:21743571; contains Pfam profile PF00730: HhH-GPD	1e-173	UniRef90_Q65WT4	Unknow protein related cluster	0
Os.54220.1.S1_at	1	91.249	2.52341	230.259	2.52341	Os12g25720	AK102599	CDNA clone:J033098K21, full insert sequence	protein expressed protein	4e-54		Os.54220	AT3G27120.1	spastin ATPase, putative, similar to SWISS-PROT:Q9QYY8 spastin (Fragment) (Mus musculus); contains Pfam domain, PF00004: ATPase,	3e-57	UniRef90_Q2QS10	ATPase, AAA family, putative related cluster	3e-86
OsAffx.19384.2.S1_at	1	3.24984	2.52307	8.19	2.52012	Os11g44970			protein NB-ARC domain containing protein	0			AT3G14470.1	disease resistance protein (NBS-LRR class), putative, domain signature NBS-LRR exists, suggestive of a disease resistance protein.	1e-77	UniRef90_Q2QZS8	NB-ARC domain, putative related cluster	0
Os.52690.1.S1_at	1	3.24984	2.52307	8.19	2.52012	Os04g39260	AK068773	CDNA clone:J013158D23, full insert sequence	protein CAF1 family ribonuclease containing protein, expressed	0		Os.52690	AT1G55870.1	CAF1 family ribonuclease, contains Pfam domain, PF04857: CAF1 family ribonuclease	1e-144	UniRef90_Q7XJW2	OSJNBa0016O02.8 protein related cluster	0
Os.50803.1.S1_at	1	8.49991	2.51768	21.4001	2.51768	Os08g05030	AK058685	CDNA clone:001-019-A09, full insert sequence	protein expressed protein	1e-113		Os.50803	AT5G27660.1	DegP protease, putative, similar to Serine protease HTRA2, mitochondrial precursor (High temperature requirement protein A2)	2e-07	UniRef90_Q7EYD8	Hypothetical protein P0665F09.120-1 related cluster	5e-83
Os.49411.1.S1_at	1	8.49991	2.51768	21.4001	2.51768	Os06g05050	AK103263	(japonica cultivar-group), predicted mRNA	protein Protein kinase domain containing protein, expressed	0		Os.49411	AT1G16120.1	wall-associated kinase, putative, contains similarity to wall-associated kinase 4 GI:3355308 from (Arabidopsis thaliana)	2e-73	UniRef90_Q5VSC1	Putative wall-associated kinase related cluster	0
OsAffx.13467.1.S1_at	1	3.71829	2.51449	9.34959	2.51449	Os03g52350			protein hypothetical protein	2e-71						UniRef90_Q6AVU3	Hypothetical protein OSJNBa0027J18.19 related cluster	4e-70
OsAffx.8347.1.S1_x_at	1	3.80022	2.51297	9.54986	2.51297	Os10g14100	NM_195487	Putative retrotransposon protein	protein retrotransposon protein, putative, Ty3-gypsy subclass	1e-23	NM_195487	Os.63				UniRef90_Q8S6U8	Retrotransposon protein, putative, Ty3-gypsy sub-class related cluster	1e-26
Os.53605.1.S1_at	1	3.80022	2.51297	9.54986	2.51297	Os12g40450	AK073530	CDNA clone:J033046M10, full insert sequence	protein lipoate-protein ligase B containing protein, expressed	1e-179		Os.53605	AT4G31050.1	lipoyltransferase (LIP2p), identical to lipoyltransferase (LIP2p) (Arabidopsis thaliana) GI:15887052; supporting cDNA	5e-86	UniRef90_Q2QMP8	Lipoate-protein ligase B, putative related cluster	1e-177
Os.9193.1.S1_s_at	1	221.264	2.5	555.287	2.50962	Os12g03090	L36313	Ribosomal protein S16	protein 40S ribosomal protein S16, putative, expressed	7e-81		Os.9193	AT2G09990.1	40S ribosomal protein S16 (RPS16A), Same as GB:Q42340	5e-61	UniRef90_P46294	40S ribosomal protein S16 related cluster	4e-78
OsAffx.3952.1.S1_s_at	1	5.39	2.50928	13.5494	2.5138	Os04g30420			protein Chloroplastic quinone-oxidoreductase homolog, putative, expressed	0			AT4G13010.1	oxidoreductase, zinc-binding dehydrogenase family protein, low similarity to probable NADP-dependent oxidoreductase (zeta-crystalli	1e-117	UniRef90_Q7XVK0	OSJNBa0069D17.1 protein related cluster	0
OsAffx.2680.1.S1_at	1	5.39	2.50928	13.5494	2.5138	Os02g19180			protein Zinc finger, C2H2 type family protein	0			AT4G35280.1	zinc finger (C2H2 type) family protein, contains Pfam domain, PF000	1e-26	UniRef90_Q6KAB8	Zinc finger (C2H2 type)-like related cluster	1e-144
Os.50388.1.S1_at	1	5.39	2.50928	13.5494	2.5138	Os11g34800	AK120993	CDNA clone:J023043O03, full insert sequence	protein expressed protein	1e-137		Os.50388
Os.33613.1.S1_at	1	200.257	2.50794	502.231	2.50794	Os01g06280	AK099840	Putative receptor-like protein kinase	protein Protein kinase domain containing protein, expressed	0		Os.33613	AT3G46290.1	protein kinase, putative, similar to receptor-like protein kinase (Catharanthus roseus) gi:1644291:emb:CAA97692	0	UniRef90_Q943P7	Putative receptor-like protein kinase related cluster	0
OsAffx.5685.1.S1_at	1	3.4001	2.4999	8.49991	2.4999	Os08g02620			protein hypothetical protein	1e-178			AT5G14370.1	expressed protein	1e-13	UniRef90_Q6ZJ42	Hypothetical protein OJ1005_B05.26 related cluster	1e-151
OsAffx.10348.1.A1_at	1	3.4001	2.4999	8.49991	2.4999		NM_185583	Hypothetical protein~predicted by GENSCAN etc.			NM_185583	Os.67916				UniRef90_Q8H2G2	Hypothetical protein P0702F05.9 related cluster	1e-25
OsAffx.7905.1.S1_at	1	3.4001	2.4999	8.49991	2.4999	Os10g41900			protein NB-ARC domain containing protein	0			AT3G07040.1	disease resistance protein RPM1 (CC-NBS-LRR class), putative, domain signature CC-NBS-LRR exists, suggestive of a disease resistanc	7e-54	UniRef90_Q8S7Q5	Disease resistant protein, putative related cluster	0
Os.4857.1.S1_at	1	46.751	2.49723	116.75	2.49728	Os03g62090	AK100877	CDNA clone:001-033-H07, full insert sequence	protein Cellulose synthase A catalytic subunit 6, putative, expressed	0		Os.4857	AT4G39350.1	cellulose synthase, catalytic subunit (Ath-A), identical to gi:2827141	0	UniRef90_Q9LLI3	Cellulose synthase-7 related cluster	0
Os.24093.1.S1_at	1	6.04	2.49589	15.0994	2.49989		AK103681	CDNA clone:001-003-A02, full insert sequence				Os.24093	AT3G22120.1	protease inhibitor/seed storage/lipid transfer protein (LTP) family protein, similar to SP:Q00451:PRF1_LYCES 36.4 kDa proline-rich	0.0003	UniRef90_Q58NA5	Plus agglutinin related cluster	0.0003
OsAffx.4353.1.S1_at	1	4.95019	2.49489	12.3502	2.49489	Os05g16030			protein hypothetical protein	2e-90			AT5G38560.1	protein kinase family protein, contains protein kinase domain, Pfam:PF00069	3e-05	UniRef90_Q5WMV9	Hypothetical protein OJ1037_G10.16 related cluster	4e-33
Os.52027.1.S1_at	1	4.14975	2.49423	10.3504	2.49423	Os09g25980	AK064560	CDNA clone:002-112-C09, full insert sequence	protein Receptor family ligand binding region containing protein, expressed	3e-28		Os.52027				UniRef90_Q69L09	Putative Avr9/Cf-9 rapidly elicited protein 141 related cluster	5e-27
Os.4	1	4.14975	2.49423	10.3504	2.49423	Os07g0	AK063365	CDNA clone:001-114-D08, full insert sequence	protein Protein kinase domain containing protein, expressed	0		Os.4	AT3G29160.2	Snf1-related protein kinase (KIN11), identical to protein kinase AKin11 GI:1729444 from (Arabidopsis thaliana)	1e-101	UniRef90_Q6ZL03	Putative SnRK1b protein kinase related cluster	0
Os.49147.1.S1_x_at	1	7.09982	2.49289	17.6991	2.49289	Os03g64210	CB669414	Putative rubisco subunit binding-protein alpha subunit precursor (60 kDa chaperonin alpha subunit)	protein RuBisCO subunit binding-protein alpha subunit, chloroplast precursor, putative, expressed	1e-121		Os.59357	AT2G28000.1	RuBisCO subunit binding-protein alpha subunit, chloroplast / 60 kDa chaperonin alpha subunit / CPN-60 alpha, identical to	9e-87	UniRef90_Q7X9A7	Putative rubisco subunit binding-protein alpha subunit related cluster	1e-119
OsAffx.13036.1.S1_at	1	7.09982	2.49289	17.6991	2.49289	Os03g25850			protein expressed protein	0			AT2G15020.1	expressed protein, and genefinder	6e-87	UniRef90_Q7Y168	Hypothetical protein OSJNBa0090L05.5 related cluster	0
Os.54715.1.S1_x_at	1	3.31613	2.49139	8.26179	2.49139	Os02g40450	AK106578	CDNA clone:002-111-C08, full insert sequence	protein ROCK-N-ROLLERS, putative, expressed	0		Os.54715	AT3G27730.1	ATP-dependent DNA helicase, putative, similar to SP:P51979 ATP-dependent DNA helicase MER3 (EC 3.6.1.-) {Saccharomyces	0	UniRef90_Q5D892	Meiotic recombination protein MER3 related cluster	0
Os.3372.1.S1_at	1	67.3102	2.49106	167.674	2.49106	Os04g42930	AK062117	Glutaredoxin	protein Glutaredoxin, putative, expressed	1e-65		Os.3372	AT5G40370.1	glutaredoxin, putative, similar to glutaredoxin (Ricinus communis) SWISS-PROT:P55143	1e-40	UniRef90_P55142	Glutaredoxin related cluster	6e-57
Os.16379.1.S1_at	1	39.25	2.49056	97.7544	2.49056	Os06g02170	AK063401	(japonica cultivar-group), predicted mRNA	protein expressed protein	0		Os.16379	AT2G35540.1	DNAJ heat shock N-terminal domain-containing protein, contains Pfam profile PF00226: DnaJ domain	9e-42	UniRef90_Q5VRZ9	DnaJ protein-like related cluster	0
OsAffx.12603.1.S1_at	1	2.54986	2.49023	6.34973	2.49023	Os02g51870			protein hypothetical protein	4e-49						UniRef90_Q6Z691	Hypothetical protein P0627E03.22 related cluster	2e-30
Os.15593.1.S1_at	1	12.3502	2.48989	30.7506	2.48989	Os03g15740	AK121215	CDNA clone:J023089O12, full insert sequence	protein calcium-binding EF hand family protein, putative, expressed	0		Os.15593	AT1G05150.1	calcium-binding EF hand family protein, low similarity to O-linked GlcNAc transferase (Homo sapiens) GI:2266994; contains Pfam	0	UniRef90_O23052	YUP8H12.24 protein related cluster	0
Os.47927.1.S1_at	1	4.6999	2.48956	11.7007	2.48956	Os08g16600	AK099812	CDNA clone:J013099F18, full insert sequence	protein WD-40 repeat protein family, putative, expressed	1e-97		Os.47927	AT4G30840.1	WD-40 repeat protein family	1e-52	UniRef90_Q6YTK1	Putative Nucleoporin Nup43 related cluster	2E-
Os.6368.1.S1_at	1	35.2491	2.48956	87.7547	2.48956	Os04g01290	AK066032	CDNA clone:001-034-E07, full insert sequence	protein PCI domain containing protein, expressed	0		Os.6368	AT3G02200.2	proteasome family protein, contains Pfam domain, PF01399: PCI domain	1e-128	UniRef90_Q7XTB1	OSJNBa0068L06.12 protein related cluster	0
Os.10954.1.S1_at	1	5.74995	2.4869	14.2996	2.4869	Os07g37990	CB6214	Unknown protein	protein Alpha 1,4-glycosyltransferase conserved region family protein, expressed	0		Os.10954	AT4G19900.1	glycosyl transferase-related, contains Pfam profiles PF01535: PPR repeat, PF04572: Alpha 1,4-glycosyltransferase conserved	1e-120	UniRef90_Q84SM4	Hypothetical protein OJ1092_A07.115 related cluster	0
Os.16761.1.S2_at	1	5.74995	2.4869	14.2996	2.4869		AK071612	CDNA clone:J013107O16, full insert sequence				Os.16761
OsAffx.18522.1.S1_at	1	6.0307	2.4869	14.9977	2.4869	Os10g34980	NM_197130	OSJNBa0051D19.21 hypothetical protein	protein hypothetical protein	9e-70	NM_197130	Os.62672	AT4G37450.1	arabinogalactan-protein (AGP18), identical to gi_11935088_gb_AAG41	0.0001	UniRef90_Q9FWU9	Hypothetical protein OSJNBa0051D19.21 related cluster	7e-71
Os.46583.1.S1_s_at	1	27.2493	2.48624	67.7481	2.48624	Os06g05180	AK111584	CDNA clone:J013089O14, full insert sequence	protein Coatomer beta subunit, putative, expressed	0		Os.46583	AT1G79990.1	coatomer protein complex, subunit beta 2 (beta prime), putative, contains 7 WD-40 repeats (PF00400) (1 weak); similar to Coatomer	0	UniRef90_Q6H8D5	Putative coatomer protein complex, subunit beta 2 related cluster	0
Os.46002.1.S1_at	1	3.50021	2.48557	8.70001	2.48557	Os01g49490	CB679841	P0519D04.36	protein expressed protein	6e-70		Os.46002	AT5G16160.1	expressed protein	9e-12	UniRef90_UPI00000A0CA0	Cluster related to UPI00000A0CA0; P0519D04.36	2e-58
Os.56628.1.S1_at	1	4.84994	2.48457	12.05	2.48457	Os09g26144	AK110224	CDNA clone:002-162-E05, full insert sequence	protein Receptor family ligand binding region containing protein, expressed	0		Os.56628	AT2G29110.1	glutamate receptor family protein (GLR2.8) (GLUR9), plant glutamate receptor family, PMID:1137	0	UniRef90_Q69NA5	Putative Avr9/Cf-9 rapidly elicited protein 141 related cluster	0
OsAffx.29419.3.S1_at	1	4.84994	2.48457	12.05	2.48457	Os08g29550			protein hypothetical protein	0						UniRef90_Q7XWQ0	OSJNBa0072D08.9 protein related cluster	1e-127
Os.50234.1.S1_at	1	9.00057	2.48324	22.3506	2.48324	Os06g47930	AK120261	CDNA clone:J013046J02, full insert sequence	protein expressed protein	1e-139		Os.50234	AT1G69360.1	expressed protein	2e-07	UniRef90_Q5Z8I6	Hypothetical protein P0622F03.3 related cluster	1e-137
OsAffx.3593.1.S1_at	1	9.00057	2.48324	22.3506	2.48324	Os03g52990			protein hypothetical protein	2e-49						UniRef90_Q7Y1G9	Hypothetical protein OSJNBa0057G07.2 related cluster	5e-48
Os.17546.2.S1_x_at	1	3.90349	2.47993	9.68036	2.47993	Os08g19114	AK099411	CDNA clone:J013057B07, full insert sequence	protein expressed protein	5e-55		Os.17546	AT1G31810.1	similar to formin homology 2 domain-containing protein / FH2 domain-containing protein [Arabidopsis thaliana] (TAIR:At5g58160.1);	0.0006	UniRef90_Q84MN1	Hypothetical protein OSJNBb0036F07.22 related cluster	3e-42
Os.3539.1.S1_at	1	11.3995	2.47827	28.2511	2.47827	Os06g07780	AK065311	ESTs AU082579(S2069),D40238(S2069) correspond to a region of the predicted gene.~Similar to Arabidopsis thaliana vesicle-associated membrane protein 7C; synaptobrevin 7C. (AF025332)	protein Synaptobrevin family protein, expressed	1e-123		Os.3539	AT4G32150.1	synaptobrevin family protein, similar to Synaptobrevin-like protein 1 (SP:P51809) (Homo sapiens)	1e-93	UniRef90_Q9LWK1	Putative synaptobrevin 1 related cluster	1e-122
Os.19755.2.S1_a_at	1	11.3995	2.47827	28.2511	2.47827	Os01g37690	AF489111	Putative Ca2+/H+-exchanging protein	protein Vacuolar cation/proton exchanger 1a, putative, expressed	0		Os.19755	AT3G51860.1	cation exchanger, putative (CAX3), similar to high affinity calcium antiporter CAX1 (Arabidopsis thaliana)	1e-147	UniRef90_Q769E5	Vacuolar cation/proton exchanger 1a (Ca(2+)/H(+) exchanger 1a) related cluster	0
Os.21263.1.S1_at	1	17.2504	2.47827	42.7512	2.47827	Os04g53700	AK065665	CDNA clone:J013041I04, full insert sequence	protein MYND finger family protein, expressed	0		Os.21263	AT3G21820.1	SET domain-containing protein, contains Pfam profile PF00856: SET domain	1e-161	UniRef90_Q7XN70	OSJNBa0089N06.12 protein related cluster	0
Os.2854.1.S1_at	1	123.19	2.47794	305.257	2.47794	Os03g48080	AB110171	Unknown protein	protein CHCH domain containing protein, expressed	1e-75	XM_469336	Os.2854	AT5G64400.1	expressed protein, contains Pfam domain, PF04933: Protein of unknown function (DUF657)	9e-47	UniRef90_Q9AUL2	Hypothetical protein OSJNBb0072E24.9 related cluster	2e-74
OsAffx.31930.1.S1_x_at	1	3.51733	2.47727	8.71339	2.47727	Os12g2			protein hypothetical protein	0			AT3G50120.1	expressed protein, contains Pfam profile PF03140: Plant protein of unknown function; expression supported by MPSS	5e-68	UniRef90_Q2QQW6	Hypothetical protein related cluster	0
OsAffx.16001.1.S1_s_at	1	58.247	2.47661	144.255	2.47661	Os06g49850			protein expressed protein	4e-55						UniRef90_Q5Z5X9	Hypothetical protein P0712G01.9 related cluster	6e-54
Os.55529.1.S1_at	1	5.15005	2.47562	12.7496	2.47562	Os06g33640	AK108261	CDNA clone:002-141-B05, full insert sequence	protein CAPIP1, putative, expressed	1e-110		Os.55529	AT5G53160.2	expressed protein, similar to unknown protein (pir::T02893)	3e-61	UniRef90_Q5Z7A8	Bet v I allergen-like related cluster	1e-100
Os.54420.1.S1_x_at	1	3.04984	2.47562	7.55025	2.47562	Os01g16980	AK105130	CDNA clone:001-101-F05, full insert sequence	protein expressed protein	6e-62		Os.54420	AT1G31810.1	similar to formin homology 2 domain-containing protein / FH2 domain-containing protein [Arabidopsis thaliana] (TAIR:At5g58160.1);	1e-16	UniRef90_UPI00000A319D	Cluster related to UPI00000A319D; unnamed protein product	5e-92
OsAffx.25610.1.S1_s_at	1	2.00011	2.47496	4.95019	2.47496	Os03g47540			protein hypothetical protein	0			AT3G46750.1	similar to expressed protein [Arabidopsis thaliana] (TAIR:At3g28770.1); similar to PREDICTED: similar to MATER protein isoform-H	8e-08	UniRef90_Q84SY3	Hypothetical protein OSJNBa0092M19.25 related cluster	0
Os.53642.1.S1_at	1	10.1986	2.47264	25.2175	2.47264	Os04g57160	AK098957	CDNA clone:J033058I11, full insert sequence	protein oxidoreductase, 2OG-Fe oxygenase family protein, expressed	3e-27		Os.53642	AT3G55970.1	oxidoreductase, 2OG-Fe(II) oxygenase family protein, similar to leucoanthocyanidin dioxygenase, Malus domestica,	0.0001	UniRef90_Q7XR84	OSJNBa0043A12.1 protein related cluster	5e-26
Os.49867.1.S1_at	1	2.44992	2.46934	6.04	2.46538	Os02g35150	AK112106	CDNA clone:002-111-A03, full insert sequence	protein Zinc finger C-x8-C-x5-C-x3-H type family protein, expressed	0		Os.49867	AT1G10320.1	U2 snRNP auxiliary factor-related, similar to U2 small nuclear ribonucleoprotein auxiliary factor 35 kD subunit related	5e-51	UniRef90_Q6YVX9	U2 snRNP auxiliary factor-like protein related cluster	0
Os.410.1.S1_at	1	12.05	2.46901	29.7516	2.46901	Os05g19570	U30479	Expansin Os-EXPA3 (Os-EXPA3)	protein Alpha-expansin 11 precursor, putative, expressed	8e-84		Os.410	AT3G55500.1	expansin, putative (EXP16), similar to expansin GI:2828241 from (Brassica napus); alpha-expansin gene family, PMID:11641069	1e-77	UniRef90_Q7XE35	Expansin related cluster	8e-82
Os.37710.1.S1_at	1	15.5003	2.46769	38.25	2.46769	Os04g33310	AK066299	CDNA clone:J013059M19, full insert sequence	protein expressed protein	3e-33		Os.37710				UniRef90_Q7XLY4	OSJNBa0042I15.6 protein related cluster	7e-32
Os.50874.1.S1_at	1	15.5003	2.46769	38.25	2.46769	Os02g16450	AK059139	CDNA clone:001-022-H10, full insert sequence	protein expressed protein	1e-159		Os.50874	AT5G53280.1	expressed protein	1e-47	UniRef90_Q6EPA2	Hypothetical protein OSJNBa0011J03.48-1 related cluster	1e-158
OsAffx.20257.1.S1_at	1	2.80006	2.46439	6.90045	2.46439	Os01g49500			protein retrotransposon protein, putative, unclassified	3e-12			AT1G53140.1	dynamin family protein, low similarity to dynamin-like protein E (Arabidopsis thaliana) GI:19423872; contains Pfam profile PF0035	0.0001	UniRef90_Q9FWM1	Hypothetical protein OSJNBa0079L16.23 related cluster	6e-75
Os.42688.1.S1_x_at	1	30.7506	2.4634	75.7511	2.4634	Os01g65460	BE040411	CDNA clone:J033037E13, full insert sequence	protein Beta-galactosidase precursor, putative, expressed	0		Os.9892	AT5G63810.1	beta-galactosidase, putative / lactase, putative, similar to beta-galactosidase GI:793	1e-114	UniRef90_Q8RYX9	Putative beta-D-galactosidase related cluster	0
OsAffx.31950.1.S1_at	1	7.55024	2.4634	18.5993	2.4634	Os12g30810			protein hypothetical protein	3e-66						UniRef90_Q2QQJ6	Hypothetical protein related cluster	7e-65
OsAffx.27113.1.S1_at	1	7.55024	2.4634	18.5993	2.4634	Os05g31914			protein hypothetical protein	3e-91			AT1G20130.1	family II extracellular lipase, putative, contains Pfam profile PF00657: GDSL-like Lipase/Acylhydrolase; similar to EXL3	0.0001	UniRef90_UPI00000ABE34	Cluster related to UPI00000ABE34; OJ1125_C04.11	3e-38
OsAffx.19363.1.S1_at	1	15.9503	2.46077	39.249	2.46071	Os11g44220			protein hypothetical protein	1e-104						UniRef90_Q2R004	Hypothetical protein related cluster	1e-102
Os.54666.1.S1_at	1	15.9503	2.46077	39.249	2.46071	Os08g32360	AK106423	CDNA clone:002-103-B06, full insert sequence	protein expressed protein	1e-137		Os.54666				UniRef90_Q7EYC2	Hypothetical protein P0477F03.127 related cluster	1e-135
OsAffx.12529.1.S1_at	1	7.0747	2.45978	17.4022	2.45978	Os02g46790			protein hypothetical protein	3e-64						UniRef90_Q6YUQ5	Hypothetical protein B1053A04.11 related cluster	6e-63
OsAffx.11854.1.S1_x_at	1	8.70001	2.45978	21.4001	2.45978	Os02g01030			protein tetratricopeptide repeat, putative, expressed	0			AT4G22670.1	tetratricopeptide repeat (TPR)-containing protein, similar to Hsc70-interacting protein (Hip) from {Homo sapiens} SP:P50502, {Rat	1e-151	UniRef90_Q6YUA1	Putative tetratricopeptide repeat (TPR)-containing protein related cluster	0
OsAffx.21558.1.S1_at	1	5.0279	2.45879	12.3626	2.45879	Os01g51050			protein Jacalin-like lectin domain containing protein, expressed	1e-145			AT1G73040.1	jacalin lectin family protein, similar to jacalin Artocarpus heterophyllus GI:289160, SP:P18674 Agglutinin alpha chain (MPA)	1e-35	UniRef90_Q8S0P0	Chain B, Crystal Structure Of Artocarpin-Mannopentose Complex- like related cluster	1e-127
Os.47632.1.S1_s_at	1	21.7477	2.45551	53.4016	2.45551	Os10g39820	BX898365	Putative zinc finger protein	protein Zinc knuckle family protein, expressed	1e-159		Os.3085	AT1G75560.1	zinc knuckle (CCHC-type) family protein, contains Pfam domain, PF00098: Zinc knuckle	3e-85	UniRef90_Q9AV38	Putative zinc finger protein related cluster	1e-157
OsAffx.25100.1.S1_at	1	2.1999	2.45452	5.39	2.45011	Os03g15680	NM_187524	OJ1041F02.13 hypothetical protein	protein GRAS family transcription factor containing protein	0	NM_187524	Os.62243	AT4G08250.1	scarecrow transcription factor family protein, SCARECROW - Arabidopsis thaliana, PID:g1497987	6E-	UniRef90_Q84Q92	Hypothetical protein OJ1041F02.13 related cluster	0
Os.	1	2.1999	2.45452	5.39	2.45011	Os03g49520	AK068404	CDNA clone:J013151C08, full insert sequence	protein pinin/SDK/memA/ protein conserved region containing protein, expressed	0		Os.	AT1G15200.1	protein-protein interaction regulator family protein, contains Pfam PF046	2e-72	UniRef90_Q75I82	Expressed protein related cluster	0
Os.10084.1.A1_at	1	2.09987	2.45255	5.15005	2.45255	Os11g16290	AK064859	CDNA clone:J013000H14, full insert sequence	protein RWP-RK domain containing protein, expressed	0		Os.10084	AT3G59580.2	similar to RWP-RK domain-containing protein [Arabidopsis thaliana] (TAIR:At2g43500.1); similar to OSJNBa0067K08.5 [Oryza	1e-95	UniRef90_Q53LU0	RWP-RK domain, putative related cluster	0
Os.11189.1.S1_at	1	2.09987	2.45255	5.15005	2.45255	Os06g47650	AK065392	CDNA clone:J013022B04, full insert sequence	protein Leucine Rich Repeat family protein, expressed	0		Os.11189	AT1G72300.1	leucine-rich repeat transmembrane protein kinase, putative, similar to GI:3641252 from (Malus x domestica) (Plant Mol. Biol. 40	0	UniRef90_Q5Z675	Putative brassinosteroid insensitive 1 gene related cluster	0
Os.50469.1.S1_x_at	1	12.3502	2.44928	30.249	2.44928	Os01g50690	AK121315	CDNA clone:J023113A21, full insert sequence	protein expressed protein	0		Os.50469	AT3G49400.1	transducin family protein / WD-40 repeat family protein, contains 4 WD-40 repeats (PF00400); low similarity (47%) to Agamous-like	2e-94	UniRef90_Q5N9R6	Transducin family protein / WD-40 repeat family protein-like related cluster	0
OsAffx.27383.1.S1_at	1	2.8999	2.44829	7.09982	2.44829	Os05g49510			protein hypothetical protein	0			AT2G40070.1	expressed protein	2e-07	UniRef90_Q6K7C6	Hypothetical protein OJ1311_D08.45 related cluster	2e-54
OsAffx.1685.1.S1_at	1	2.8999	2.44829	7.09982	2.44829	Os01g06670	NM_184474		protein Leucine Rich Repeat family protein, expressed	0			AT1G47890.1	disease resistance family protein, contains leucine rich-repeat domains Pfam:PF00560, INTERPRO:IPR001611; similar to Cf-2.2	5e-54	UniRef90_Q7F813	Similar to Lycopersicon pimpinellifolium leucine rich repeat protein Cf-2.2 gene related cluster	0
Os.16218.1.S1_at	1	15.7059	2.44829	38.4525	2.44829	Os06g30370	AK107056	CDNA clone:002-121-D08, full insert sequence	protein MOTHER of FT and TF1 protein, putative, expressed	2e-70		Os.16218	AT1G18100.1	mother of FT and TF1 protein (MFT), identical to SP:Q9XFK7 MOTHER of FT and TF1 protein {Arabidopsis thaliana}; contains Pfam	1e-40	UniRef90_Q656A5	Putative terminal flower 1 related cluster	4e-69
OsAffx.21408.1.S1_at	1	3.585	2.44813	8.77654	2.44813	Os09g02770	NM_192568	P0415C01.12	protein expressed protein	2e-07	NM_192568	Os.66449	AT2G29210.1	splicing factor PWI domain-containing protein, contains Pfam profile PF01480: PWI domain	3e-05	UniRef90_UPI00000AA011	Cluster related to UPI00000AA011; P0415C01.12	1e-122
Os.20141.1.S1_at	1	26.2514	2.44764	64.254	2.44764	Os11g34190	AK064128	CDNA clone:002-102-E08, full insert sequence	protein expressed protein	1e-145		Os.20141	AT1G44780.2	expressed protein, similar to expressed protein [Arabidopsis thaliana] (TAIR:At4g08310.1); similar to conserved hypothetical	2e-78	UniRef90_Q2R2Z3	Expressed protein related cluster	1e-144
OsAffx.12974.1.S1_x_at	1	3.24984	2.44633	7.95019	2.44633	Os03g21630			protein expressed protein	0			AT2G38570.1	expressed protein, ; expression supported by MPSS	9e-26	UniRef90_Q8DKK6	Tll0853 protein related cluster	9e-21
Os.47505.1.S1_at	1	3.24984	2.44633	7.95019	2.44633	Os04g33500	AK065005	CDNA clone:J013001E11, full insert sequence	protein Protein kinase domain containing protein	0		Os.47505	AT2G36350.1	protein kinase, putative, similar to protein kinase KIPK (KCBP-interacting protein kinase) (Arabidopsis thaliana)	1e-162	UniRef90_Q4JF03	OSJNBa0042I15.25 protein related cluster	0
Os.6139.2.S1_s_at	1	3.24984	2.44633	7.95019	2.44633	Os02g54820	AK109708	CDNA clone:J013124K21, full insert sequence	protein trehalose-6-phosphate synthase, putative, expressed	0		Os.6139	AT1G23870.1	glycosyl transferase family 20 protein / trehalose-phosphatase family protein, contains Pfam profile: PF02358 trehalose-phosphatase	0	UniRef90_Q6KAF3	Putative alpha,alpha-trehalose-phosphate synthase related cluster	0
Os.51532.1.S1_at	1	3.24984	2.44633	7.95019	2.44633	Os12g05840	AK063013	CDNA clone:001-110-A07, full insert sequence	protein Germin-like protein subfamily 1 member 8 precursor, putative, expressed	1e-131		Os.51532	AT5G39160.1	germin-like protein (GLP2a) (GLP5a), identical to germin-like protein subfamily 1 member 18 SP:P92999 (PMID:9869400)	1e-64	UniRef90_Q2QXJ1	Oxalate oxidase-like protein or germin-like protein related cluster	1e-119
OsAffx.26699.1.S1_s_at	1	4.36285	2.44568	10.6701	2.44568	Os05g02740			protein hypothetical protein	5e-52			AT2G35736.1	expressed protein, ; expression supported by MPSS	8e-08	UniRef90_Q5W7C2	Unknow protein related cluster	3e-26
Os.534.1.S1_at	1	5.0498	2.44568	12.3502	2.44568	Os01g05800	AK110801	(japonica cultivar-group), predicted mRNA	protein Inner membrane protein ALBINO3, chloroplast precursor, putative, expressed	0		Os.534	AT2G28800.1	chloroplast membrane protein (ALBINO3), Oxa1p homolog {PMID:11148275}; identical to chloroplast membrane protein ALBINO3	1e-141	UniRef90_Q5ZEK1	Putative PPF-1 protein related cluster	0
Os.33553.2.S1_x_at	1	9.54986	2.44502	23.34	2.44401	Os01g49760	NM_192155	Similar to Arabidopsis thaliana chromosome 1, At1g15060	protein expressed protein	0	NM_192155	Os.33553	AT1G15060.1	expressed protein	1e-179	UniRef90_UPI00000A335E	Cluster related to UPI00000A335E; similar to Arabidopsis thaliana chromosome 1, At1g15060	0
Os.4779.1.S1_at	1	4.50002	2.44437	10.9997	2.44437	Os07g05580	AK121635	CDNA clone:J033051C16, full insert sequence	protein 40S ribosomal protein S12, putative, expressed	2e-75		Os.4779	AT2G32060.2	40S ribosomal protein S12 (RPS12C)	8e-49	UniRef90_Q6ZLP8	Putative ribosomal protein S12 related cluster	3e-74
Os.33625.3.S1_at	1	3.15015	2.44437	7.70013	2.44437	Os01g70840	AK072603	Putative pir7b (Pseudomonas inducible protein)	protein Esterase PIR7B, putative, expressed	1e-148		Os.33625	AT2G23610.1	esterase, putative, similar to ethylene-induced esterase (Citrus sinensis) GI:14279437, polyneuridine aldehyde esterase (Rauvolfi	5e-50	UniRef90_Q5JMQ8	Putative pir7b protein related cluster	1e-147
Os.51471.1.S1_at	1	19.1546	2.44371	46.8083	2.44371	Os01g16890	AK062885	CDNA clone:001-108-D09, full insert sequence	protein 60S ribosomal protein L30, putative, expressed	5e-38		Os.51471	AT1G36240.1	60S ribosomal protein L30 (RPL30A), similar to GI:6984132 from (Euphorbia esula)	1e-36	UniRef90_UPI000021ABBB	Cluster related to UPI000021ABBB; hypothetical protein MG03135.4	2e-37
Os.54131.1.S1_at	1	58.247	2.44208	142.244	2.44208	Os12g04610	AK102092	CDNA clone:J033083A02, full insert sequence	protein expressed protein	0		Os.54131	AT1G55030.1	F-box family protein, contains F-box domain Pfam:PF00646	5e-09	UniRef90_Q2QXX2	Ribosomal RNA apurinic site specific lyase, putative related cluster	0
OsAffx.8085.1.S1_x_at	1	6.77473	2.4397	16.528	2.43965	Os10g30340			protein Alpha-expansin 11 precursor, putative, expressed	1e-154			AT1G20190.1	expansin, putative (EXP11), similar to GB:U30460 from (Cucumis sativus); alpha-expansin gene family, PMID:11641069	3e-90	UniRef90_Q7XE34	Expansin related cluster	1e-153
OsAffx.204	1	6.29478	2.43	15.3569	2.43963	Os10g19			protein Beta-galactosidase precursor, putative, expressed	0			AT5G20710.1	similar to beta-galactosidase, putative / lactase, putative [Arabidopsis thaliana] (TAIR:At2g28470.1); similar to	0	UniRef90_Q947Z8	Putative beta-galactosidase related cluster	0
Os.17981.1.S1_at	1	24.2989	2.43849	59.2526	2.43849	Os02g39920	AK060629	Bip135 mRNA for BRI1-KD interacting protein 135	protein AT hook motif family protein, expressed	0		Os.17981	AT1G15940.1	expressed protein, similar To androgen-induced prostate proliferative shutoff associated protein (GI:4559410) (Homo sapiens)	8e-80	UniRef90_Q6K624	BRI1-KD interacting protein 135 related cluster	0
Os.5339.2.S1_x_at	1	24.2989	2.43849	59.2526	2.43849	Os05g44910	AK119495	CDNA clone:001-134-D11, full insert sequence	protein Dual specificity phosphatase, catalytic domain containing protein, expressed	0		Os.5339	AT2G35680.1	dual specificity protein phosphatase family protein, contains Pfam profile: PF00782 dual specificity phosphatase, catalytic domai	2e-73	UniRef90_Q3S4H4	Dual-specificity protein-like phosphatase 4 related cluster	1e-152
Os.30173.1.S1_at	1	3.45833	2.4367	8.42692	2.4367	Os01g14530	AK109164	Putative ABA-induced plasma membrane protein	protein AWPM-19-like membrane family protein, putative, expressed	6e-95		Os.30173	AT1G29520.1	AWPM-19-like membrane family protein, contains Pfam profile: PF05512 AWPM-19-like family	1e-49	UniRef90_Q9XHX7	Putative ABA-induced plasma membrane protein related cluster	3e-90
Os.51336.1.S1_at	1	6.90045	2.43458	16.7997	2.43458	Os11g45920	AK062587	CDNA clone:001-100-F10, full insert sequence	protein retrotransposon protein, putative, unclassified	0		Os.51336				UniRef90_Q2QZI0	Retrotransposon protein, putative, unclassified related cluster	0
Os.11476.1.S1_at	1	4.95019	2.43426	12.05	2.43426	Os06g10230	AK073793	CDNA clone:J033070P05, full insert sequence	protein Leucine Rich Repeat family protein, expressed	0		Os.11476	AT2G26330.1	leucine-rich repeat protein kinase, putative (ERECTA), identical to uncharacterized receptor protein kinase ERECTA	0	UniRef90_Q69SP5	Putative receptor protein kinase related cluster	0
OsAffx.24146.1.S1_at	1	11.3995	2.43426	27.7494	2.43426	Os02g06980			protein expressed protein	1e-130			AT1G31810.1	similar to formin homology 2 domain-containing protein / FH2 domain-containing protein [Arabidopsis thaliana] (TAIR:At5g58160.1);	4e-06	UniRef90_Q6H4X1	Hypothetical protein OSJNBa0085K21.17 related cluster	1e-129
Os.11200.1.S1_at	1	4.14975	2.43393	10.1002	2.43393	Os04g27860	CA758176	CDNA clone:001-031-H11, full insert sequence	protein 40S ribosomal protein S27, putative, expressed	7e-39		Os.11200	AT3G61110.1	40S ribosomal protein S27 (ARS27A), identical to cDNA ribosomal protein S27 (ARS27A) GI:4193381	5e-35	UniRef90_Q9M2F1	40S ribosomal protein S27-2 related cluster	2e-33
Os.5651.1.S1_a_at	1	4.14975	2.43393	10.1002	2.43393	Os03g56310	AK066724	Putative N5'-nucleotidase	protein HAD superfamily hydrolase, 5'-Nucleotidase containing protein, expressed	0		Os.5651	AT1G75210.1	5' nucleotidase family protein, contains Pfam profile: PF05761 5' nucleotidase family	0	UniRef90_Q7XZV8	Putative N5'-nucleotidase related cluster	0
Os.10598.1.S1_at	1	4.14975	2.43393	10.1002	2.43393	Os12g44310	AK066766	CDNA clone:J013088L06, full insert sequence	protein 9,10-9',10' carotenoid cleavage dioxygenase 1, putative, expressed	0		Os.10598	AT3G63520.1	9-cis-epoxycarotenoid dioxygenase / neoxanthin cleavage enzyme / NCED1 / carotenoid cleavage dioxygenase 1 (CCD1), identical to	0	UniRef90_Q2QLJ0	Crocetin dialdehyde related cluster	0
Os.5360.1.S1_at	1	3.80022	2.43393	9.24948	2.43393	Os09g26660	AK109935	CDNA clone:J023003N01, full insert sequence	protein respiratory burst oxidase protein E, putative, expressed	0		Os.5360	AT1G19230.1	respiratory burst oxidase protein E (RbohE) / NADPH oxidase, nearly identical to respiratory burst oxidase protein E GI:3242787	1e-164	UniRef90_Q69LJ7	Putative respiratory burst oxidase protein E related cluster	0
Os.9956.1.S1_at	1	3.80022	2.43393	9.24948	2.43393	Os07g14070	AU082529	Transcribed locus, weakly similar to XP_477233.1 putative Pathogenesis-related protein [Oryza sativa (japonica cultivar-group)]	protein SCP-like extracellular protein	3e-13		Os.9956	AT3G09590.1	pathogenesis-related protein, putative, similar to SP:Q05	6e-12	UniRef90_O82086	Pathogenesis related protein-1 related cluster	2e-12
Os.10803.1.S2_at	1	3.69994	2.43263	9.00057	2.43263	Os03g18220	U27350	Pyruvate decarboxylase 2 (Pdc2)	protein Pyruvate decarboxylase isozyme 2, putative, expressed	0		Os.10803	AT5G01320.1	pyruvate decarboxylase, putative, strong similarity to pyruvate decarboxylase 1 (Vitis vinifera) GI:10732644; contains InterPro entry	0	UniRef90_P51848	Pyruvate decarboxylase isozyme 2 related cluster	0
Os.13102.1.S1_at	1	3.69994	2.43263	9.00057	2.43263	Os01g55650	AK120818	CDNA clone:002-186-A09, full insert sequence	protein patatin, putative, expressed	0		Os.13102	AT5G04040.1	patatin-related, contains Patatin domain PF01734	0	UniRef90_Q94DR5	P0460E08.35 protein related cluster	0
OsAffx.14784.1.S1_at	1	4.40006	2.43165	10.6994	2.43165	Os05g22910			protein hypothetical protein	0			AT4G27520.1	plastocyanin-like domain-containing protein, similar to PIR:JC71	0.0006	UniRef90_Q53MA1	Retrotransposon protein, putative, unclassified related cluster	1e-147
Os.53058.1.S1_at	1	4.40006	2.43165	10.6994	2.43165	Os03g64200	AK070637	CDNA clone:J023056J01, full insert sequence	protein ABC transporter family protein, putative, expressed	0		Os.53058	AT2G28070.1	ABC transporter family protein	0	UniRef90_Q7Y1D7	Putative ABC transporter related cluster	0
Os.7123.3.S1_at	1	4.40006	2.43165	10.6994	2.43165	Os02g13510	AK111620	CDNA clone:J013109J03, full insert sequence	protein Leucine Rich Repeat family protein, expressed	0		Os.7123	AT5G25930.1	leucine-rich repeat family protein / protein kinase family protein, contains similarity to Swiss-Prot:P47735 receptor-like protein	1e-149	UniRef90_Q6H5Y1	Putative CLAVATA1 receptor kinase related cluster	0
Os.5	1	20.8939	2.43084	50.7898	2.43084	Os08g17600	AK072643	CDNA clone:J023133F24, full insert sequence	protein Syntaxin 51, putative, expressed	1e-121		Os.5	AT1G79590.2	similar to syntaxin 51 (SYP51) [Arabidopsis thaliana] (TAIR:At1g16240.1); similar to putative syntaxin of plants 52 [Oryza sativa	2e-76	UniRef90_Q6Z1L9	Putative syntaxin of plants 52 related cluster	1e-120
Os.46402.1.S1_at	1	11.3995	2.42646	27.6605	2.42646	Os07g44180	AY554050	Putative low temperature and salt responsive protein	protein Hydrophobic protein LTI6B, putative, expressed	1e-27	XM_479247	Os.46402	AT3G05890.1	hydrophobic protein (RCI2B) / low temperature and salt responsive protein (LTI6B), identical to SP:Q9ZNS6 Hydrophobic protein	5e-20	UniRef90_Q8H5T6	Hydrophobic protein LTI6A related cluster	2e-26
Os.11721.1.S1_at	1	73.2508	2.42646	177.74	2.42646	Os12g07450	AK101515	CDNA clone:J033046F12, full insert sequence	protein transducin family protein, putative, expressed	0		Os.11721	AT3G53390.1	transducin family protein / WD-40 repeat family protein, contains 5 WD-40 repeats (PF00400); similar to Dystrophia	0	UniRef90_Q2QX21	Expressed protein related cluster	0
Os.51782.1.S1_at	1	4.6999	2.42548	11.3995	2.42548	Os05g13940	AK063702	CDNA clone:001-119-G10, full insert sequence	protein retrotransposon protein, putative, Ty3-gypsy subclass, expressed	2e-39		Os.51782	AT3G16460.2	similar to jacalin lectin family protein [Arabidopsis thaliana] (TAIR:At1g52040.1); similar to myrosinase-binding	9e-32	UniRef90_P08399	Per-hexamer repeat protein 5 related cluster	1e-61
Os.16530.1.S1_at	1	13.1004	2.42354	31.7493	2.42354	Os01g05420	AK121921	(japonica cultivar-group), predicted mRNA	protein IWS1 C-terminus family protein, expressed	0		Os.16530	AT1G32130.1	similar to IWS1 C-terminus family protein [Arabidopsis thaliana] (TAIR:At4g19000.1); similar to P0416D03.25 [Oryza sativa	1e-148	UniRef90_Q5ZDL8	Hypothetical protein P0416D03.38-1 related cluster	0
Os.31624.2.S1_x_at	1	3.13125	2.42208	7.58414	2.42208	Os01g12330	NM_188522	Unnamed protein product	protein expressed protein	0	NM_188522	Os.68282	AT5G59950.3	RNA and export factor-binding protein, putative	0.0004	UniRef90_Q5NAP2	Hypothetical protein P0417G05.7 related cluster	0
Os.33305.1.S1_at	1	6.04	2.42159	14.6499	2.42548		AK101034	CDNA clone:J023150O19, full insert sequence				Os.33305				UniRef90_Q59JR6	Hypothetical protein related cluster	3e-09
OsAffx.17350.1.S1_at	1	47.6737	2.4203	115.385	2.4203	Os08g35770			protein hypothetical protein	6e-37
Os.37687.1.A1_at	1	33.6194	2.41787	81.2874	2.41787	Os05g04150	AK061877	CDNA clone:001-041-B01, full insert sequence	protein expressed protein	1e-104		Os.37687	AT4G01	expressed protein	2e-22	UniRef90_Q65XT4	Hypothetical protein P0033D06.14 related cluster	1e-103
Os.13812.1.S1_a_at	1	3.94996	2.41771	9.54986	2.41771	Os03g61600	AK102151	Putative 5'-phosphoribosyl-5-aminoimidazole synthetase	protein Phosphoribosylformylglycinamidine cyclo-ligase,chloroplast/mitochondrial precursor,	0		Os.13812	AT3G55010.2	phosphoribosylformylglycinamidine cyclo-ligase, chloroplast / phosphoribosyl-aminoimidazole synthetase /	1e-148	UniRef90_Q850Z8	Putative 5'-phosphoribosyl-5-aminoimidazole synthetase related cluster	0
OsAffx.18403.1.A1_x_at	1	13.5494	2.41707	32.74	2.41635	Os10g26100	NM_1	OSJNBa0050N08.20 hypothetical protein	protein hypothetical protein	3e-63	NM_1	Os.63410	AT2G14890.1	arabinogalactan-protein (AGP9), identical to gi:10880495:gb:AAG24277	2e-06	UniRef90_Q94I31	Hypothetical protein OSJNBa0050N08.20 related cluster	7e-62
Os.26587.1.A1_at	1	3.59989	2.41674	8.70001	2.41674	Os04g11400	AK060268	CDNA clone:001-005-D09, full insert sequence	protein expressed protein	4e-56		Os.26587				UniRef90_Q7XSK6	OSJNBa0059D20.12 protein related cluster	7e-55
Os.53590.1.S1_at	1	9.24948	2.41642	22.3506	2.41642	Os05g07730	AK073439	CDNA clone:J033044H02, full insert sequence	protein hypothetical protein	0		Os.53590	AT5G14540.1	proline-rich family protein, contains proline rich extensin domains, INTERPRO:IPR002	1e-93	UniRef90_UPI00003584FB	Cluster related to UPI00003584FB; putative proline-rich protein	0
Os.46795.1.S1_at	1	9.24948	2.41642	22.3506	2.41642	Os10g33670	AK110990	OSJNBa0026O12.12 hypothetical protein	protein expressed protein	0		Os.46795	AT2G29210.1	splicing factor PWI domain-containing protein, contains Pfam profile PF01480: PWI domain	2e-21	UniRef90_Q7G7X4	Putative proteophosphoglycan related cluster	0
Os.51272.1.S1_at	1	3.59989	2.41626	8.69826	2.41626	Os01g34970	AK062390	CDNA clone:001-102-C10, full insert sequence	protein ABC transporter family protein, expressed	4e-17		Os.51272	AT4G01830.1	multidrug resistance P-glycoprotein, putative, similar to multidrug resistant P-glycoprotein GI:4204793 from (Solanum tuberosum)	5e-18	UniRef90_P33310	ATP-dependent permease MDL1, mitochondrial precursor related cluster	9e-20
Os.8028.1.S1_at	1	7.70013	2.41544	18.5993	2.41545	Os09g03090	AK102931	CDNA clone:J033114H01, full insert sequence	protein expressed protein	7e-56		Os.8028	AT1G80040.1	expressed protein	2e-37	UniRef90_Q6UUK2	Hypothetical protein OJ1120_B07.107 related cluster	2e-56
Os.8814.1.S1_at	1	6.74986	2.4148	16.29	2.41338	Os04g11880	AK073992	CDNA clone:J033072G13, full insert sequence	protein Vacuolar assembly protein VPS41 homolog, putative, expressed	0		Os.8814	AT1G08190.1	vacuolar assembly protein, putative (VPS41), 99.8% identical to Vacuolar assembly protein VPS41 homolog (SP:P93043) (Arabidopsis th	0	UniRef90_Q7XX94	OSJNBa0040D17.15 protein related cluster	0
Os.27628.1.S1_at	1	2.04993	2.4148	4.95019	2.4148	Os03g62670	CB620346	Transcribed locus	protein Thiopurine S-methyltransferase family protein, expressed	1e-110		Os.61652	AT2G43940.1	thiol methyltransferase, putative, similar to thiol methyltransferase 2 GI:14583121 from (Brassica oleracea)	5e-43	UniRef90_Q75LD3	Putative methyl chloride transferase related cluster	1e-103
Os.1813.1.S1_at	1	99.7483	2.41351	240.744	2.41351	Os11g48040	AK061318	CDNA clone:006-302-D12, full insert sequence	protein Mitochondrial carrier protein, expressed	1e-171		Os.1813	AT3G54110.1	plant uncoupling mitochondrial protein (PUMP), identical to plant uncoupling mitochondrial protein (Arabidopsis thaliana)	1e-131	UniRef90_Q8S4C4	Uncoupling protein related cluster	1e-156
OsAffx.3268.1.S1_x_at	1	35.7523	2.41254	86.2539	2.41254	Os03g18360			protein Ethylene-overproduction protein 1, putative, expressed	0			AT3G51770.2	similar to tetratricopeptide repeat (TPR)-containing protein [Arabidopsis thaliana] (TAIR:At5g58550.1); similar to	0	UniRef90_O65020	Ethylene-overproduction protein 1 related cluster	0
OsAffx.28380.1.S1_s_at	1	12.7496	2.4119	30.7506	2.4119	Os10g34520			protein Thioredoxin-like protein 4A, putative, expressed	2e-79			AT5G08290.1	yellow-leaf-specific protein 8 (YLS8) / mitosis protein DIM1, putative, contains Pfam domain PF02	6e-79	UniRef90_Q8LF46	Putative thioredoxin-like U5 small ribonucleoprotein particle protein related cluster	1e-76
OsAffx.28494.2.S1_at	1	3.4001	2.41158	8.19	2.40875	Os07g17490			protein hypothetical protein	0			AT3G03360.1	F-box family protein, low similarity to ribosomal RNA apurinic site specific lyase (Triticum aestivum) GI:6505722; contains F-box dom	3e-10	UniRef90_Q69PU2	Ribosomal RNA apurinic site specific lyase-like related cluster	1e-153
Os.31693.2.S1_at	1	2.80007	2.41061	6.74986	2.41061	Os01g48830	AK120014	P0019E03.4	protein expressed protein	0		Os.31693	AT4G20300.1	expressed protein	2e-41	UniRef90_Q5QLF5	Hypothetical protein P0019E03.11-3 related cluster	0
Os.55420.1.A1_x_at	1	2.80007	2.41061	6.74986	2.41061	Os11g37050	AK108054	CDNA clone:002-137-H08, full insert sequence	protein Leucine Rich Repeat family protein, expressed	1e-162		Os.55420	AT3G46710.1	disease resistance protein (CC-NBS-LRR class), putative, domain signature CC-NBS-LRR exists, suggestive of a disease resistance	0.0002	UniRef90_Q2R1P5	NB-ARC domain, putative related cluster	1e-160
Os.34111.1.S1_at	1	2.80007	2.41061	6.74986	2.41061	Os01g50970	AK072799	P0684B02.25	protein expressed protein	0		Os.34111				UniRef90_Q5N8F4	Ribosomal RNA apurinic site specific lyase-like related cluster	0
Os.52105.1.S1_at	1	8.88399	2.40884	21.4001	2.40884	Os05g51020	AK064730	CDNA clone:002-120-A12, full insert sequence	protein expressed protein	1e-170		Os.52105	AT3G12060.1	expressed protein, similar to hypothetical protein GB:CAB82953 GI:7340710 from (Arabidopsis thaliana)	2e-58	UniRef90_Q6L5B8	Hypothetical protein OJ1007_H05.12 related cluster	1e-169
Os.55832.1.S1_at	1	3.19982	2.40642	7.70013	2.40642	Os05g51670	AK108865	CDNA clone:002-152-C01, full insert sequence	protein UDP-glucose 4-epimerase GEPI48, putative, expressed	1e-66		Os.55832	AT4G10	UDP-glucose 4-epimerase, putative / UDP-galactose 4-epimerase, putative / Galactowaldenase, putative, similar to UDP-galactose	1e-71	UniRef90_Q4WX18	UDP-glucose 4-epimerase, putative related cluster	1e-122
Os.8618.1.S1_at	1	8.49991	2.40578	20.4489	2.40578	Os05g44810	AK071192	CDNA clone:J023087E13, full insert sequence	protein AUX/IAA family protein, expressed	1e-124		Os.8618	AT3G16500.1	auxin-responsive AUX/IAA family protein, similar to SP:O24408:AXII_ARATH Auxin-responsive protein IAA18 (Indoleacetic	1e-21	UniRef90_Q5W670	Auxin-responsive protein IAA18 related cluster	1e-122
Os.46515.1.S1_at	1	489.763	2.40481	1177.79	2.40481	Os10g40324	AK069527	OSJNBa0015J15.24 hypothetical protein	protein hypothetical protein	5e-65		Os.46515	AT4G10120.2	similar to sucrose-phosphate synthase, putative [Arabidopsis thaliana] (TAIR:At1g04920.1); similar to sucrose-phosphate	4e-26
OsAffx.31544.1.S1_at	1	3.84984	2.40256	9.24948	2.40256	Os12g01840			protein hypothetical protein	3e-68						UniRef90_Q2QYR2	Hypothetical protein related cluster	8e-67
OsAffx.13655.1.S1_at	1	46.752	2.40096	112.25	2.40096	Os04g04060			protein Dynamin central region family protein, expressed	0			AT1G60500.1	dynamin family protein, similar to RBTMx2 (Oncorhynchus mykiss) GI:1399452; contains Pfam profiles PF01031: Dynamin central regio	0	UniRef90_Q7XRQ4	OSJNBb0080H08.3 protein related cluster	0
Os.11646.1.S1_at	1	15.0994	2.40064	36.248	2.40063	Os03g18510	AK105818	CDNA clone:J033040F15, full insert sequence	protein Eukaryotic translation initiation factor 2 alpha subunit family protein, expressed	0		Os.11646	AT2G40290.1	eukaryotic translation initiation factor 2 subunit 1, putative / eIF-2A, putative / eIF-2-alpha, putative, similar to	1e-148	UniRef90_Q2WEA7	Eukaryotic translation initiation factor 2 alpha related cluster	0
Os.6445.1.S1_x_at	1	7.508	2.39807	18.007	2.39838	Os07g11630	AK107674	CDNA clone:002-131-H12, full insert sequence	protein Protease inhibitor/seed storage/LTP family protein, expressed	1e-53		Os.6445	AT1G16610.1	arginine/serine-rich protein, putative (SR45), similar to arginine/serine-rich protein GI:6601502 from	8e-06	UniRef90_Q7X7E6	Trypsin/amylase inhibitor pUP13-like protein related cluster	2e-52
Os.49407.1.S1_at	1	24.2989	2.39711	58.247	2.39711	Os06g19370	AK071459	CDNA clone:J023089M14, full insert sequence	protein expressed protein	0		Os.49407	AT4G11000.1	ankyrin repeat family protein, contains ankyrin repeats, Pfam:PF00023	1e-11	UniRef90_Q5Z6I7	Embryogenesis transmembrane protein-like related cluster	0
Os.10604.1.S2_at	1	3.15015	2.3	7.55025	2.39679	Os03g63430	AK071162	OsRPN5 mRNA for 26S proteasome regulatory particle non-ATPase subunit5	protein PCI domain containing protein, expressed	0		Os.10604	AT5G09900.1	26S proteasome regulatory subunit, putative (RPN5), p55 protein-like	0	UniRef90_Q9FGF7	Proteasome regulatory subunit-like related cluster	0
Os.17746.1.S1_s_at	1	3.15015	2.3	7.55025	2.39679	Os01g64540	BI813507	Transcribed locus, weakly similar to NP_915628.1 putative anthocyanidine rhamnosyl-transferase [Oryza sativa (japonica cultivar-group)]	protein UDP-glucoronosyl and UDP-glucosyl transferase family protein, expressed	1e-166		Os.17746	AT2G22590.1	glycosyltransferase family protein, contains Pfam profile: PF00201 UDP-glucoronosyl and UDP-glucosyl transferase	2e-83	UniRef90_Q8LJC6	Putative UDP-glucosyltransferase related cluster	1e-164
Os.12398.1.A1_at	1	3.15015	2.3	7.55025	2.39679	Os01g64590	AU066081	P0505D12.11	protein Dof domain, zinc finger family protein, expressed	0		Os.12398	AT3G52440.1	Dof-type zinc finger domain-containing protein, DNA binding protein - Hordeum vulgare,PID:e1334094	1e-33	UniRef90_Q8LJC3	Zinc finger protein-like related cluster	0
Os.35752.2.S1_x_at	1	2.39999	2.39583	5.74995	2.39583	Os07g02570	CA765174	CDNA clone:J013045M24, full insert sequence	protein NB-ARC domain containing protein	0		Os.35752	AT5G11770.1	NADH-ubiquinone oxidoreductase 20 kDa subunit, mitochondrial, identical to NADH-ubiquinone oxidoreductase 20 kDa subunit	2e-24	UniRef90_Q7F1U5	Hypothetical protein OJ1119_A04.111 related cluster	0
OsAffx.19059.1.S1_at	1	2.39999	2.39583	5.74995	2.39583
OsAffx.27285.1.S1_at	1	2.39999	2.39583	5.74995	2.39583	Os05g42390			protein hypothetical protein	8e-45						UniRef90_Q60E97	Hypothetical protein OSJNBb0048K05.9 related cluster	2e-43
OsAffx.18059.1.S1_at	1	6.3996	2.39311	15.3149	2.39311	Os09g39474			protein expressed protein	1e-84			AT5G20130.1	expressed protein	4e-19	UniRef90_Q652Q4	Hypothetical protein OJ1003_C09.8 related cluster	6e-70
OsAffx.22397.1.S1_at	1	110.848	2.39294	265.252	2.39294	Os03g1	NM_186911	OJ1057_E05.122 hypothetical protein	protein retrotransposon protein, putative, Ty3-gypsy subclass, expressed	3e-13	NM_186911	Os.67572				UniRef90_Q8L685	Pherophorin-dz1 protein precursor related cluster	8e-18
OsAffx.12866.1.S1_at	1	4.5998	2.39135	10.9997	2.39135	Os03g14850			protein SRF-type transcription factor family protein, expressed	1e-102			AT5G60440.1	MADS-box protein (AGL62), contains Pfal profile PF00319: SRF-type transcription factor (DNA-binding and dimerisation	6e-11	UniRef90_Q69WG7	MADS-box protein-like related cluster	3e-16
Os.51538.1.S1_at	1	30.249	2.38847	72.2488	2.38847		AK063021	CDNA clone:001-110-B05, full insert sequence				Os.51538
Os.31536.1.S1_at	1	8.53808	2.38799	20.3889	2.38799	Os01g27600	AK107175	B1039D07.23	protein expressed protein	0		Os.31536	AT2G45000.1	expressed protein, contains Pfam profile: PF05064 Nsp1-like C-terminal region	4e-20	UniRef90_Q93VM2	Hypothetical protein B1039D07.39 related cluster	0
OsAffx.29465.1.S1_at	1	10.9997	2.38655	26.2514	2.38655	Os08g32290			protein hypothetical protein	4e-86			AT2G29210.1	splicing factor PWI domain-containing protein, contains Pfam profile PF01480: PWI domain	1e-07	UniRef90_Q84NL3	Hypothetical protein P0477F03.118 related cluster	5e-85
Os.16254.1.S1_at	1	6.76116	2.38639	16.1348	2.3864		BI802105	Transcribed locus				Os.16254				UniRef90_UPI00004DA918	Cluster related to UPI00004DA918	2e-23
OsAffx.17951.1.S1_at	1	8.70001	2.38368	20.7381	2.38368	Os09g28770			protein Patatin-like phospholipase family protein, expressed	0			AT2G26560.1	patatin, putative, similar to patatin-like latex allergen (Hevea brasiliensis)(PMID:10589016); contains patatin domain	1e-142	UniRef90_Q67IZ1	Putative patatin homolog related cluster	0
Os.29115.1.S1_at	1	13.3283	2.38321	31.7641	2.38321	Os01g02120	AK110620	Putative SP2G	protein MOTHER of FT and TF1 protein, putative, expressed	2e-98		Os.29115	AT1G18100.1	mother of FT and TF1 protein (MFT), identical to SP:Q9XFK7 MOTHER of FT and TF1 protein {Arabidopsis thaliana}; contains Pfam	5e-57	UniRef90_Q9ASJ1	Putative SP2G related cluster	4e-97
Os.51527.1.S1_at	1	259.255	2.38082	617.24	2.38082	Os12g03090	AK063008	CDNA clone:001-110-A01, full insert sequence	protein 40S ribosomal protein S16, putative, expressed	1e-57		Os.51527	AT3G04230.1	40S ribosomal protein S16 (RPS16B), similar to 40S ribosomal protein S16 GB:AAD226	1e-60	UniRef90_Q98TR7	40S ribosomal protein S16 related cluster	3e-61
Os.49558.1.S1_at	1	8.19	2.37827	19.5009	2.38106	Os05g29170	AK063590	CDNA clone:001-118-A11, full insert sequence	protein expressed protein	2e-47		Os.49558	AT1G31810.1	similar to formin homology 2 domain-containing protein / FH2 domain-containing protein [Arabidopsis thaliana] (TAIR:At5g58160.1);	1e-11	UniRef90_Q6L473	Hypothetical protein OSJNBa0009L15.14 related cluster	2e-46
OsAffx.24995.1.S1_at	1	4.50002	2.37764	10.6994	2.37764	Os03g06600			protein expressed protein	1e-136			AT2G30560.1	glycine-rich protein	6e-06	UniRef90_Q8H7Y3	Hypothetical protein OJ1607A12.15 related cluster	1e-135
Os.34869.1.A1_at	1	4.25028	2.37636	10.1002	2.37636	Os12g34440	AK069805	CDNA clone:J023030L10, full insert sequence	protein expressed protein	0		Os.34869				UniRef90_Q2QPH6	Expressed protein related cluster	0
Os.12590.1.S1_at	1	64.7543	2.37446	153.756	2.37446	Os06g02510	AK070995	Putative 60S ribosomal protein L13E	protein 60S ribosomal protein L13-2, putative, expressed	1e-117		Os.12590	AT3G49010.3	similar to 60S ribosomal protein L13 (RPL13D) [Arabidopsis thaliana] (TAIR:At5g23900.1); similar to cold induced protein	2e-98	UniRef90_P41127	60S ribosomal protein L13 related cluster	6e-97
Os.7710.3.S1_at	1	2.54986	2.37255	6.04	2.36876		AU101866	Transcribed locus				Os.7710
Os.7070.1.S2_at	1	2.54986	2.37255	6.04	2.36876	Os03g35849	AK120214	CDNA clone:J013040G08, full insert sequence	protein expressed protein	2e-55		Os.7070				UniRef90_Q6K529	Hypothetical protein OSJNBa0009N02.29 related cluster	4e-50
Os.23924.1.S1_at	1	2.54986	2.37255	6.04	2.36876	Os12g38480	AK067552	CDNA clone:J013109E02, full insert sequence	protein expressed protein	1e-118		Os.23924				UniRef90_Q2QNA4	Hypothetical protein related cluster	1e-111
Os.8251.1.S1_at	1	2.54986	2.37255	6.04	2.36876	Os03g13010	AK068218	CDNA clone:J013146E12, full insert sequence	protein U-box domain containing protein, expressed	0		Os.8251	AT3G49810.1	U-box domain-containing protein, contains Pfam profile PF04564: U-box domain	1e-133	UniRef90_Q8S5X3	Hypothetical protein OJ1175C11.15 related cluster	0
OsAffx.17314.1.S1_s_at	1	14.6499	2.37192	34.7483	2.37192	Os10g30240	NM_1	Putative mutator-like transposase	protein transposon protein, putative, Mutator sub-class	0	NM_1	Os.63185	AT2G14570.1	SWIM zinc finger family protein	4e-36	UniRef90_Q7XE42	Transposon protein, putative, mutator sub-class related cluster	0
OsAffx.15145.1.S1_at	1	15.5003	2.37	36.7508	2.37097	Os05g48290			protein T-complex protein 1, beta subunit, putative, expressed	0			AT5G20890.1	chaperonin, putative, similar to SWISS-PROT:P78371- T-complex protein 1, beta subunit (TCP-1-beta) (Homo sapiens); contains	0	UniRef90_Q6AV23	Putative TCP-1/cpn60 chaperonin family protein related cluster	0
Os.54958.1.S1_at	1	2.84993	2.36843	6.74986	2.36843	Os07g39830	AK107187	CDNA clone:002-124-H10, full insert sequence	protein expressed protein	0		Os.54958				UniRef90_Q6ZIQ5	Hypothetical protein OJ1047_C01.4 related cluster	0
Os.46483.1.S1_at	1	3.80022	2.36843	9.00057	2.36843	Os01g31870	AK072201	P0507H06.19	protein Natural resistance-associated macrophage protein, expressed	1e-120		Os.46483	AT1G80830.1	NRAMP metal ion transporter 1 (NRAMP1), identical to NRAMP1 protein (Arabidopsis thaliana) gi:7108911:gb:AAF36535; member of	1e-41	UniRef90_UPI000009EDC4	Cluster related to UPI000009EDC4; P0507H06.19	4e-61
OsAffx.10008.1.S1_at	1	15.0994	2.3678	35.7523	2.3678		NM_187978	Unnamed protein product			NM_187978	Os.68166				UniRef90_UPI00000A67B8	Cluster related to UPI00000A67B8; unnamed protein product	1e-69
Os.11008.1.S1_at	1	29.2506	2.36748	69.2502	2.36748	Os07g40320	AU101264	Transcribed locus, weakly similar to XP_470595.1 Unknown protein [Oryza sativa (japonica cultivar-group)]	protein Got1-like family protein, expressed	1e-29		Os.11008	AT1G47200.1	MFP1 attachment factor, putative, contains similarity to MFP1 attachment factor 1 GI:7546725 from (Lycopersicon esculentum) simil	3e-05	UniRef90_Q7XIN7	Putative MFP1 attachment factor 1 related cluster	6e-29
Os.18124.1.S1_x_at	1	7.09982	2.36622	16.7997	2.36622		C97872	Transcribed locus				Os.18124				UniRef90_Q5VNY8	Hypothetical protein OSJNBb0093M23.9 related cluster	0.0002
Os.11405.1.S1_at	1	7.09982	2.36622	16.7997	2.36622	Os12g13320	AK071066	CDNA clone:001-019-C03, full insert sequence	protein Argininosuccinate synthase, chloroplast precursor, putative, expressed	0		Os.11405	AT4G24830.1	arginosuccinate synthase family, contains Pfam profile: PF00764 arginosuccinate synthase	0	UniRef90_Q2QVC1	Argininosuccinate synthase related cluster	0
OsAffx.28039.1.S1_x_at	1	4.05811	2.36464	9.59595	2.36464	Os01g12310	NM_188519	Unnamed protein product	protein Histone deacetylase RPD3, putative	4e-63	NM_188519	Os.68283	AT4G38130.1	histone deacetylase (RPD3A), identical to SP:O22446 Histone deacetylase (HD) {Arabidopsis thaliana}	2e-17	UniRef90_UPI00000A1330	Cluster related to UPI00000A1330; unnamed protein product	1e-176
OsAffx.4123.1.S1_at	1	5.04845	2.36432	11.9362	2.36432	Os04g48280			protein hypothetical protein	1e-152						UniRef90_Q7XU47	OSJNBa0088I22.6 protein related cluster	1e-151
Os.57167.1.S1_x_at	1	4.95019	2.36369	11.7007	2.36369	Os01g19548	AK111062	CDNA clone:002-175-D09, full insert sequence	protein pentatricopeptide, putative, expressed	8e-36		Os.57167				UniRef90_Q2QS21	Hypothetical protein related cluster	2e-37
OsAffx.24931.1.S1_at	1	4.37249	2.36369	10.3352	2.36369	Os03g01290			protein Nitrate/chlorate transporter, putative, expressed	0			AT1G12110.1	nitrate/chlorate transporter (NRT1.1) (CHL1), identical to nitrate/chlorate transporter SP:Q05085 from (Arabidopsis thaliana);	0	UniRef90_Q336T8	Nitrate transporter, putative related cluster	0
Os.25298.1.S1_at	1	6.74986	2.36306	15.9503	2.36306	Os07g48370	AK103213	CDNA clone:J033122M12, full insert sequence	protein Glycosyl transferase family 8 protein, expressed	0		Os.25298	AT2G38650.1	glycosyl transferase family 8 protein, contains Pfam profile: PF01501 glycosyl transferase family 8	1e-150	UniRef90_Q7XHW0	Putative glycosyl transferase protein A related cluster	0
Os.10409.1.A1_at	1	6.74986	2.36306	15.9503	2.36306	Os02g33700	AK064062	CDNA clone:001-125-F12, full insert sequence	protein hypothetical protein	1e-19		Os.10409	AT1G61080.1	proline-rich family protein	4e-07	UniRef90_Q6ETF2	Hypothetical protein OJ1298_H07.22 related cluster	2e-23
Os.17898.1.S1_at	1	5	2.36163	14.0785	2.8157	Os02g42330	AK069855	CDNA clone:001-020-C07, full insert sequence	protein Nitrilase 4, putative, expressed	1e-178		Os.17898	AT5G22300.1	nitrilase 4 (NIT4), identical to SP:P46011 Nitrilase 4 (EC 3.5.5.1) {Arabidopsis thaliana}	1e-119	UniRef90_Q6H851	Putative nitrilase 1 related cluster	1e-177
OsAffx.32175.1.S1_at	1	5.39	2.36116	12.7495	2.36541	Os12g43620			protein Helix-loop-helix DNA-binding domain containing protein	0			AT4G37850.1	basic helix-loop-helix (bHLH) family protein, contains Pfam profile: PF00010 helix-loop-helix DNA-binding domain	7e-31	UniRef90_Q2QLR0	Hypothetical protein related cluster	0
Os.18307.1.S1_at	1	5.39	2.36116	12.7495	2.36541	Os07g38950	AK100831	CDNA clone:J023123D09, full insert sequence	protein expressed protein	1e-160		Os.18307	AT3G29075.1	glycine-rich protein	2e-06	UniRef90_Q6ZL	Hypothetical protein OJ1065_B06.18 related cluster	1e-158
OsAffx.105	1	14.2996	2.36021	33.75	2.36021	Os01g03350	NM_184173	(japonica cultivar-group), predicted mRNA	protein hypothetical protein	2e-50		Os.61834	AT2G29210.1	splicing factor PWI domain-containing protein, contains Pfam profile PF01480: PWI domain	4e-13	UniRef90_Q5ZCA8	Hypothetical protein P0037C04.17 related cluster	3e-57
OsAffx.31440.1.S1_at	1	14.2996	2.36021	33.75	2.36021	Os11g42450			protein Leucine Rich Repeat family protein, expressed	0			AT1G03440.1	leucine-rich repeat family protein, contains leucine rich-repeat domains Pfam:PF00560, INTERPRO:IPR001611	2e-92	UniRef90_Q2R0I6	Hypothetical protein related cluster	0
Os.12014.1.S1_s_at	1	22.3506	2.36021	52.7522	2.36021	Os05g44922	AK063	CDNA clone:001-123-H12, full insert sequence	protein phosphofructokinase family protein, putative, expressed	0		Os.12014	AT4G26270.1	phosphofructokinase family protein, similar to phosphofructokinase (Amycolatopsis methanolica) GI:17432243; contains Pfam	0	UniRef90_Q65X97	Putative diphosphate-fructose-6-phosphate 1-phosphotransferase related cluster	0
OsAffx.29480.1.S1_s_at	1	2.52391	2.36021	5.956	2.35983	Os08g32990	NM_188	Putative DNA-directed RNA polymerase Iia	protein RNA polymerases K/14 to 18 kDa subunit family protein	1e-144	NM_188	Os.62143	AT5G51940.1	DNA-directed RNA polymerase II, putative, similar to SP:O88828 DNA-directed RNA polymerase II 14.4 kDa polypeptide (EC	6e-26	UniRef90_Q84Q45	Putative DNA-directed RNA polymerase Iia related cluster	1e-165
Os.26706.1.S1_at	1	22.3506	2.36021	52.7522	2.36021	Os07g48229	AK072667	CDNA clone:J023134F15, full insert sequence	protein Vacuolar sorting receptor 1 precursor, putative, expressed	0		Os.26706	AT3G52850.1	vacuolar sorting receptor, putative, nearly identical to vacuolar sorting receptor homolog (GP:1737218) (Arabidopsis thaliana)	0	UniRef90_Q7XHX6	Putative vacuolar targeting receptor related cluster	0
OsAffx.22143.2.S1_at	1	7.13622	2.36021	16.843	2.36021	Os01g10420			protein hypothetical protein	1e-149			AT3G22120.1	protease inhibitor/seed storage/lipid transfer protein (LTP) family protein, similar to SP:Q00451:PRF1_LYCES 36.4 kDa proline-rich	2e-09	UniRef90_Q5QMZ7	Hypothetical protein B1015E06.21 related cluster	1e-121
Os.49577.1.S1_at	1	2.09987	2.35737	4.95018	2.35737	Os02g50340	AK099700	CDNA clone:J013075C24, full insert sequence	protein MAC/Perforin domain containing protein, expressed	0		Os.49577	AT1G14780.1	expressed protein	1e-120	UniRef90_Q6Z745	Hypothetical protein P0487D09.21 related cluster	0
OsAffx.7384.1.S1_at	1	5.74995	2.35643	13.5494	2.35643	Os11g42300			protein F-box domain containing protein, expressed	0			AT2G29210.1	splicing factor PWI domain-containing protein, contains Pfam profile PF01480: PWI domain	2e-13	UniRef90_Q8L685	Pherophorin-dz1 protein precursor related cluster	4e-10
OsAffx.9216.1.S1_at	1	5.74995	2.35643	13.5494	2.35643		NM_192384	OSJNBb0032K15.3			NM_192384	Os.65630				UniRef90_UPI000009D65A	Cluster related to UPI000009D65A; OSJNBb0032K15.3	6e-22
OsAffx.14069.1.S1_at	1	6.90691	2.35375	16.2571	2.35375	Os04g31290			protein Helix-loop-helix DNA-binding domain containing protein, expressed	0			AT2G28160.1	basic helix-loop-helix (bHLH) family protein	4e-25	UniRef90_Q8L685	Pherophorin-dz1 protein precursor related cluster	3e-05
OsAffx.21477.2.S1_at	1	4.40006	2.35234	10.3504	2.35234	Os01g50710			protein hypothetical protein	6e-84						UniRef90_Q8W2Y2	Putative reverse transcriptase related cluster	6e-47
Os.2822.1.S1_at	1	4.40006	2.35234	10.3504	2.35234	Os10g41310	AF2685	Putative leucine zipper protein	protein bZIP, putative, expressed	0		Os.2822	AT3G60320.1	expressed protein, contains Pfam profiles: PF04782: protein of unknown function (DUF632), PF04783: protein of unknown function	0	UniRef90_Q9AQW1	Putative leucine zipper protein related cluster	0
Os.22731.1.S1_at	1	26.2514	2.35234	61.7521	2.35234	Os03g16020	D12635	Unknown protein	protein 17.4 kDa class I heat shock protein, putative, expressed	1e-81		Os.22731	AT5G59720.1	18.1 kDa class I heat shock protein (HSP18.1-CI), identical to 18.2 kDa class I heat shock protein (HSP 18.2) (SP:P19037)(Arabido	3e-56	UniRef90_P31673	17.4 kDa class I heat shock protein related cluster	1e-79
Os.40031.1.S2_s_at	1	26.2514	2.35234	61.7521	2.35234	Os05g19050	AK120373	CDNA clone:J013070M14, full insert sequence	protein hypothetical protein	0		Os.40031	AT1G54430.1	expressed protein	1e-143	UniRef90_Q6ATF7	Hypothetical protein OSJNBb0061M13.15 related cluster	0
Os.21406.1.A1_at	1	2.70005	2.35171	6.34973	2.35171	Os02g35630	BI812922	Putative ATP-dependent Clp protease ATP-binding subunit ClpX1 (CLPX)	protein ATP-dependent Clp protease ATP-binding subunit ClpX, putative, expressed	0		Os.21406	AT5G53350.1	ATP-dependent Clp protease ATP-binding subunit ClpX1 (CLPX), identical to CLP protease regulatory subunit CLPX GI:2674203 from	0	UniRef90_Q6Z7F0	Putative ATP-dependent Clp protease ATP-binding subunit ClpX1 related cluster	0
OsAffx.19038.1.S1_at	1	2.70005	2.35171	6.34973	2.35171	Os11g27360			protein hypothetical protein	1e-115						UniRef90_Q2R4T6	Hypothetical protein related cluster	1e-114
OsAffx.32158.1.S1_x_at	1	3.69994	2.35139	8.70001	2.35139	Os12g42510			protein hypothetical protein	4e-44						UniRef90_Q2QM27	Hypothetical protein related cluster	1e-42
OsAffx.25376.1.S1_at	1	3.69994	2.35139	8.70001	2.35139	Os03g36160			protein DnaJ domain containing protein, expressed	1e-176			AT4G19570.1	DNAJ heat shock N-terminal domain-containing protein, low similarity to SP:Q9QYI4 DnaJ homolog subfamily B member 12 {Mus	1e-22	UniRef90_Q94GK7	Putative heat shock protein related cluster	1e-175
Os.21040.1.S1_at	1	3.69994	2.35139	8.70001	2.35139	Os06g50370	AK067113	CDNA clone:001-040-F07, full insert sequence	protein RING-H2 finger protein ATL5P, putative, expressed	1e-131		Os.21040	AT4G35840.1	zinc finger (C3HC4-type RING finger) family protein, contains a TG non-consensus donor splice site at exon 2; contains Pfam profi	9e-57	UniRef90_Q8SB32	Putative zinc finger protein related cluster	1e-130
Os.22514.1.S1_at	1	4.84994	2.35044	11.3995	2.35045	Os04g40310	AK0730	CDNA clone:J033005G21, full insert sequence	protein isocitrate dehydrogenase, NAD-dependent family protein, expressed	3e-89		Os.22514	AT4G35650.1	isocitrate dehydrogenase, putative / NAD+ isocitrate dehydrogenase, putative, strong similarity to NAD+ dependent isocitrate	1e-160	UniRef90_O817	Putative NAD+ dependent isocitrate dehydrogenase related cluster	1e-159
OsAffx.28615.1.A1_at	1	4.84994	2.35044	11.3995	2.35045	Os07g27060			protein hypothetical protein	6e-37						UniRef90_Q84JR7	Hypothetical protein OSJNBb0062P14.139 related cluster	2e-35
OsAffx.26436.1.S1_at	1	5.44975	2.34935	12.8034	2.34935	Os04g42930			protein Glutaredoxin, putative, expressed	1e-49			AT5G40370.1	glutaredoxin, putative, similar to glutaredoxin (Ricinus communis) SWISS-PROT:P55143	2e-31	UniRef90_P55142	Glutaredoxin related cluster	2e-40
OsAffx.5388.1.S1_at	1	4.7	2.34856	11.2639	2.39658	Os07g20600			protein expressed protein	1e-55						UniRef90_Q6YS28	Hypothetical protein B1114D08.19 related cluster	3e-54
Os.6105.1.S1_at	1	33.75	2.34825	79.2534	2.34825	Os02g10220	AK101350	CDNA clone:J033034N17, full insert sequence	protein Chaperone protein dnaJ 6, putative, expressed	1e-158		Os.6105	AT5G06910.1	DNAJ heat shock protein, putative (J6), identical to DnaJ homologue (Arabidopsis thaliana) GI:2689720; contains Pfam profile PF0022	7e-98	UniRef90_Q6H7N3	Putative DnaJ homolog, subfamily C, member 9 related cluster	1e-157
Os.26484.1.S1_at	1	2.30007	2.34762	5.39	2.34341	Os01g65440	BX899873	P0698A10.16	protein universal stress protein family protein, expressed	2e-75		Os.26484	AT1G69080.1	universal stress protein (USP) family protein, contains Pfam profile PF00582: universal stress protein family	1e-16	UniRef90_Q8RYY1	P0648C09.19 protein related cluster	3e-74
Os.138.1.S1_at	1	2.30007	2.34762	5.39	2.34341	Os07g46750	D12821	P0453E03.111 gene product	protein EF-1 guanine nucleotide exchange domain containing protein, expressed	1e-123		Os.138	AT5G19510.1	elongation factor 1B alpha-subunit 2 (eEF1Balpha2), identical to elongation factor 1B alpha-subunit (Arabidopsis thaliana)	2e-87	UniRef90_P29545	Elongation factor 1-beta related cluster	1e-116
OsAffx.5148.1.S1_x_at	1	2.30007	2.34762	5.39	2.34341	Os06g48790			protein hypothetical protein	0			AT1G23540.1	protein kinase family protein, contains Pfam domain, PF00069: Protein kinase domain	2e-08	UniRef90_Q5Z8Y1	Hypothetical protein P05	0
Os.50045.1.S1_at	1	13.1004	2.34731	30.7506	2.34731	Os01g69020	AK119755	CDNA clone:002-167-F08, full insert sequence	protein transposon protein, putative, CACTA, En/Spm sub-class, expressed	5e-58		Os.50045	AT4G01985.1	expressed protein	3e-43	UniRef90_Q25677	Pod-EPPT protein related cluster	1e-73
Os.38167.1.S1_at	1	2.44992	2.34699	5.74995	2.34699	Os04g31000	AK065694	CDNA clone:001-025-G11, full insert sequence	protein expressed protein	0		Os.38167	AT2G31740.1	expressed protein	0	UniRef90_Q7XVE1	OSJNBa0083D01.21 protein related cluster	0
Os.23133.1.S1_at	1	16.29	2.34668	38.2499	2.34806	Os08g04970	CA998247	Transcribed locus	protein retrotransposon protein, putative, unclassified	1e-09		Os.23133				UniRef90_Q5ZAL1	Hypothetical protein B1070A12.5 related cluster	2e-07
Os.27428.1.S1_at	1	19.5009	2.34605	45.7501	2.34605	Os06g47300	AK061485	CDNA clone:006-309-A02, full insert sequence	protein RNA-binding protein, putative, expressed	1e-168		Os.27428	AT2G42240.1	RNA recognition motif (RRM)-containing protein, similar to RNA-binding protein (Hermes) from {Gallus gallus} SP:Q9W6I1, {Xenopus	3e-31	UniRef90_Q653F9	RNA-binding protein-like related cluster	1e-125
OsAffx.25168.2.S1_s_at	1	3.60784	2.34496	8.46023	2.34496	Os02g38100			protein hypothetical protein	1e-130			AT1G16610.2	arginine/serine-rich protein, putative (SR45), similar to arginine/serine-rich protein GI:6601502 from	1e-05	UniRef90_Q6ZH74	Hypothetical protein OJ1067_B01.21 related cluster	1e-105
OsAffx.1300.1.S1_at	1	2.24988	2.34464	5.27516	2.34464	Os03g62314	NM_188243	P0498B01.24	protein retrotransposon protein, putative, LINE subclass	2e-08	NM_188243	Os.68561				UniRef90_UPI00000A8628	Cluster related to UPI00000A8628; P0498B01.24	3e-61
OsAffx.25860.1.S1_x_at	1	12.05	2.34449	28.2511	2.34449	Os06g42520			protein transposon protein, putative, unclassified	0			AT4G38180.1	far-red impaired responsive protein, putative, similar to far-red impaired response protein FAR1 (Arabidopsis thaliana)	1e-102	UniRef90_Q67IW8	Far-red impaired response protein-like related cluster	0
Os.17038.2.S1_x_at	1	13.5494	2.34323	31.7493	2.34323	Os01g12280	AK068883	Unnamed protein product	protein hAT dimerisation domain-containing protein, putative, expressed	0		Os.17038	AT1G79740.1	hAT dimerisation domain-containing protein, contains Pfam profiles: PF04937 domain of unknown function (DUF659), PF05699 hAT	1e-151	UniRef90_Q5NB62	HAT dimerisation domain-containing protein-like related cluster	0
OsAffx.18800.1.S1_s_at	1	3.88474	2.3426	9.10042	2.34261	Os11g11440			protein protein disulfide isomerase, putative	1e-88			AT1G60420.1	DC1 domain-containing protein, contains Pfam domain PF03107: DC1 domain	5e-20	UniRef90_Q2R8P8	PDI, putative related cluster	4e-90
OsAffx.2854.1.S1_at	1	3.50021	2.3426	8.19	2.33986	Os02g34090			protein hypothetical protein	2e-40						UniRef90_Q6YWH8	Hypothetical protein OSJNBa0069D13.12 related cluster	2e-12
OsAffx.14415.1.S1_at	1	3.50021	2.3426	8.19	2.33986	Os04g54680			protein Ulp1 protease family, C-terminal catalytic domain containing protein, expressed	0			AT4G15880.1	Ulp1 protease family protein, contains Pfam profile PF02902: Ulp1 protease family, C-terminal catalytic domain; low similarity to	3e-06	UniRef90_Q7XPG9	OSJNBb0003B01.14 protein related cluster	0
Os.11506.1.S1_at	1	75.2464	2.34229	176.249	2.34229	Os11g47320	AK101888	CDNA clone:J033070M12, full insert sequence	protein expressed protein	0		Os.11506	AT3G17340.1	importin-related, contains Pfam profile PF03810: Importin-beta N-terminal domain	3e-81	UniRef90_Q53QA8	Expressed protein related cluster	0
Os.10042.1.S1_at	1	3.94996	2.34167	9.24948	2.34167	Os09g26400	AK103447	CDNA clone:001-043-F05, full insert sequence	protein Zinc finger, C3HC4 type family protein, expressed	0		Os.10042	AT5G20910.1	zinc finger (C3HC4-type RING finger) family protein, contains Pfam profile: PF00097 zinc finger, C3HC4 type (RING finger)	7e-83	UniRef90_Q69PH7	Putative ABI3-interacting protein 2, AIP2 related cluster	0
Os.17881.3.A1_at	1	3.94996	2.34167	9.24948	2.34167	Os09g04110	AK105672	CDNA clone:001-015-B07, full insert sequence	protein Coatomer alpha subunit, putative, expressed	0		Os.17881	AT1G62020.1	coatomer protein complex, subunit alpha, putative, contains Pfam PF00400: WD domain, G-beta repeat; similar to Coatomer alpha sub	0	UniRef90_Q9AUR7	Putative alpha-coat protein related cluster	0
Os.50644.2.S1_x_at	1	3.94996	2.34167	9.24948	2.34167	Os04g39570	AY341851	WRKY10	protein WRKY DNA binding domain containing protein, expressed	0		Os.50644	AT5G56270.1	WRKY family transcription factor	2e-95	UniRef90_Q7XAA9	WRKY2 related cluster	0
OsAffx.14652.1.S1_at	1	3.94996	2.34167	9.24948	2.34167	Os05g12030			protein expressed protein	1e-166						UniRef90_Q6L4I9	Hypothetical protein OSJNBa0074P11.3 related cluster	1e-55
OsAffx.5599.1.A1_at	1	41.7512	2.34135	97.7544	2.34135	Os07g41930			protein C1-like domain containing protein	1e-145			AT2G37820.1	DC1 domain-containing protein, contains Pfam profile PF03107: DC1 domain	2e-29	UniRef90_Q94LM7	Hypothetical protein OSJNBb0024A20.3 related cluster	1e-144
OsAffx.4411.1.S1_at	1	4.6999	2.34041	10.9997	2.34041	Os05g24080			protein hypothetical protein	2e-65						UniRef90_Q2QWY8	Transposon protein, putative, CACTA, En/Spm sub-class related cluster	3e-43
OsAffx.7300.1.S1_at	1	9.54986	2.34041	22.3506	2.34041	Os11g35320			protein BSD domain containing protein, expressed	1e-121			AT5G65910.1	BSD domain-containing protein, contains Pfam profile PF03909: BSD domain	1e-55	UniRef90_Q2R2M4	BSD domain, putative related cluster	0
Os.18235.1.S1_at	1	9.54986	2.34041	22.3506	2.34041	Os04g37550	AK109494	CDNA clone:J023010M08, full insert sequence	protein Eukaryotic aspartyl protease family protein, expressed	0		Os.18235	AT2G03200.1	aspartyl protease family protein, contains Pfam domain, PF00026: eukaryotic aspartyl protease	1e-117	UniRef90_Q7XV20	OSJNBa0064H22.10 protein related cluster	0
Os.33841.1.A1_at	1	5.15005	2.33979	12.05	2.33979	Os03g15120	AK073854	CDNA clone:J033072A12, full insert sequence	protein Imidazole glycerol phosphate synthase hisHF, chloroplast precursor, putative, expressed	0		Os.33841	AT4G26900.1	imidazole glycerol phosphate synthase hisHF, chloroplast / IGP synthase / ImGPP synthase / IGPS, identical to SP:Q9SZ30 Imidazole	0	UniRef90_Q9SZ30	Imidazole glycerol phosphate synthase hisHF, chloroplast precursor (IGP synthase) (ImGP synthase) (IGPS) [Includes: Glutamine amidotransferase (EC 2.4.2.-); Cyc	0
OsAffx.9594.1.S1_at	1	5.15005	2.33979	12.05	2.33979	Os07g02490	NM_190312	P0035F12.14	protein retrotransposon protein, putative, unclassified	4e-29	NM_190312	Os.65145				UniRef90_Q7F1X8	B1065G12.6 protein related cluster	1e-162
OsAffx.32035.1.S1_at	1	2.80007	2.33916	6.54981	2.33916	Os12g35440			protein hypothetical protein	2e-41						UniRef90_Q2QP76	Hypothetical protein related cluster	5e-40
Os.53958.1.S1_at	1	3.4001	2.33822	7.95019	2.33822	Os05g01120	AK101021	CDNA clone:J023149K19, full insert sequence	protein Cytochrome P450 family protein, expressed	0		Os.53958	AT1G1	cytochrome P450 family protein, similar to Cytochrome P450 90A1 (SP:Q42569) (Arabidopsis thaliana)	1e-66	UniRef90_Q9FW33	Hypothetical protein P0036D10.9 related cluster	0
OsAffx.25891.1.A1_s_at	1	3.4001	2.33822	7.95019	2.33822	Os04g06590			protein expressed protein	0			AT5G45540.1	expressed protein, contains Pfam domain, PF04578: Protein of unknown function, DUF594; expression supported by MPSS	8e-40	UniRef90_Q7XMN8	OSJNBb0076A11.4 protein related cluster	0
OsAffx.29214.1.S1_at	1	4.36898	2.33822	10.2157	2.33822	Os08g15204			protein UPF0071 protein, putative, expressed	9e-53			AT2G18990.1	expressed protein	2e-33	UniRef90_Q6YW09	Putative ATP binding protein associated with cell differentiation; Protein 1-4 related cluster	1e-51
OsAffx.21021.1.S1_at	1	44.8446	2.3376	104.829	2.3376		XM_353984
OsAffx.15816.1.S1_at	1	125.745	2.33604	293.744	2.33604	Os06g38190			protein hypothetical protein	7e-73			AT1G68725.1	AGP19 is a lysine-rich arabinogalactan-protein (AGP) and part of a multi-gene family of glycoproteins with approx. 50 members. It	0.0001	UniRef90_Q5VPM6	Hypothetical protein P0566A10.15 related cluster	1e-71
OsAffx.20679.1.S1_at	1	15.9503	2.33541	37.2505	2.33541	Os10g09780			protein hypothetical protein	6e-30						UniRef90_Q8SAV0	Hypothetical protein OSJNBa0051J07.13 related cluster	1e-28
OsAffx.7323.1.S1_at	1	12.7496	2.33354	29.7516	2.33354	Os11g37290			protein hypothetical protein	5e-74						UniRef90_Q2R221	Hypothetical protein related cluster	9e-73
Os.11716.1.S1_at	1	38.249	2.33323	89.2458	2.33328	Os10g18364	AK103827	Unknown protein	protein expressed protein	1e-150		Os.11716				UniRef90_Q8W5E0	Hypothetical protein OSJNBb0008A05.3 related cluster	2e-23
Os.50857.1.S1_at	1	4.18206	2.33276	9.75573	2.33276	Os03g62690	AK059033	CDNA clone:001-021-C06, full insert sequence	protein pentatricopeptide, putative, expressed	0		Os.50857	AT2G27610.1	pentatricopeptide (PPR) repeat-containing protein, contains Pfam profile PF01535: PPR repeat	1e-121	UniRef90_Q75LD1	Putative pentatricopeptide repeat domain contianing protein related cluster	0
OsAffx.20497.1.S1_at	1	90.2539	2.32949	210.245	2.32949	Os10g19810	NM_195845	Putative transposable element	protein transposon protein, putative, CACTA, En/Spm sub-class	1e-110	NM_195845	Os.63588	AT4G22580.1	exostosin family protein, contains Pfam profile: PF03016 Exostosin family	1e-20	UniRef90_Q948A6	Putative transposable element related cluster	1e-109
Os.11021.2.S1_x_at	1	3.04984	2.32793	7.09982	2.32793	Os05g07700	D21313	R22 mRNA	protein 60S ribosomal protein L10-3, putative, expressed	1e-122		Os.11021	AT1G66580.1	60S ribosomal protein L10 (RPL10C), contains Pfam profile: PF00826: Ribosomal L10	5e-95	UniRef90_Q40649	60S ribosomal protein L10-3 related cluster	1e-120
Os.46471.1.S1_at	1	3.04984	2.32793	7.09982	2.32793	Os10g20650	AK073552	OSJNBa0045C13.18 hypothetical protein	protein expressed protein	0		Os.46471	AT5G67460.1	glycosyl hydrolase family protein 17, similar to beta-1,3-glucanase GI:6714534 from (Salix gilgiana)	3e-42	UniRef90_Q94HD3	Hypothetical protein OSJNBa0045C13.18 related cluster	0
Os.7529.1.S1_at	1	3.04984	2.32793	7.09982	2.32793	Os09g26430	AK071264	CDNA clone:J023003L21, full insert sequence	protein retrotransposon protein, putative, unclassified	0		Os.7529	AT5G60700.1	glycosyltransferase family protein 2, contains Pfam profile PF00535: glycosyl transferase, group 2 family protein	6e-19	UniRef90_Q2QTY9	Retrotransposon protein, putative, unclassified related cluster	0
OsAffx.22682.2.S1_at	1	2.8999	2.32762	6.74986	2.32762	Os08g15900			protein transposase related protein, putative	0			AT1G49920.1	zinc finger protein-related, weak similarity to mudrA (Zea mays) GI:540581, MURAZC (Zea mays) GI:1857256; contains Pfam	1e-23	UniRef90_Q2R3J1	Transposon protein, putative, mutator sub-class related cluster	0
Os.11154.1.S1_a_at	1	2.8999	2.32762	6.74986	2.32762	Os03g06700	AK064127	Putative fatty acid elongase	protein Fatty acid elongase, putative, expressed	0		Os.11154	AT5G43760.1	beta-ketoacyl-CoA synthase, putative, similar to beta-ketoacyl-CoA synthase (Simmondsia chinensis)(GI:1045614)	1e-140	UniRef90_Q8H7Z0	Putative fatty acid elongase related cluster	0
Os.8108.1.S1_at	1	28.2511	2.32731	65.7489	2.32731	Os03g11260	AK111910	CDNA clone:J033090H12, full insert sequence	protein RING zinc finger protein, putative, expressed	1e-153		Os.8108	AT3G29270.2	expressed protein	1e-88	UniRef90_Q75I59	Expressed protein related cluster	3e-97
Os.16326.1.S1_at	1	2.60013	2.32668	6.04	2.32296	Os02g17780	AK100333	OsCPS mRNA for ent-copalyldiphosphate synthase	protein Ent-kaurene synthase A, chloroplast precursor, putative, expressed	0		Os.16326	AT4G02780.1	copalyl diphosphate synthase / CPS / ent-kaurene synthetase A (GA1), identical to GI:571330 (PMID: 7994182); formerly called	0	UniRef90_Q68BJ4	Ent-copalyldiphosphate synthase related cluster	0
OsAffx.4287.1.S1_at	1	2.60013	2.32668	6.04	2.32296	Os05g09460			protein hypothetical protein	7e-59
Os.46531.1.S1_at	1	2.60013	2.32668	6.04	2.32296	Os10g27450	AK067754	OSJNBa0045B21.18 hypothetical protein	protein expressed protein	0		Os.46531	AT1G45110.1	tetrapyrrole methylase family protein, contains Pfam PF00590 : Tetrapyrrole (Corrin/Porphyrin) Methylases domain; contains TIGRFA	1e-107	UniRef90_Q338C6	Tetrapyrrole Methylases, putative related cluster	0
Os.10246.4.S1_x_at	1	1656.81	2.32389	3850.23	2.32389	Os11g05730	CR280062	Histone H3	protein Histone H3, putative, expressed	1e-70		Os.10246	AT5G10400.1	histone H3, identical to several histone H3 proteins, including Zea mays SP:P05203, Medicago sativa GI:166384, Encephalartos	6e-71	UniRef90_UPI0000491ED4	Cluster related to UPI0000491ED4; PREDICTED: similar to HIST2H3C protein	1e-68
Os.12092.2.S1_a_at	1	4.46615	2.32388	10.3788	2.32388	Os03g05620	AK065075	P0423B08.14	protein phosphate:H+ symporter family protein, expressed	0		Os.12092	AT5G43370.1	inorganic phosphate transporter (PHT2), identical to inorganic phosphate transporter (Arabidopsis thaliana) GI:2780348	0	UniRef90_Q56UU2	Phosphate transporter 1 related cluster	0
OsAffx.7788.1.S1_at	1	3.24984	2.32326	7.55025	2.32326	Os05g22900			protein retrotransposon protein, putative, LINE subclass	4e-16						UniRef90_Q2QPF2	Hypothetical protein related cluster	1e-28
OsAffx.17125.1.S1_at	1	3.74975	2.32171	8.70582	2.32171	Os08g24350			protein hypothetical protein	6e-87						UniRef90_Q6Z9L6	Hypothetical protein P0474F07.43 related cluster	8e-86
Os.49086.1.S1_at	1	3.75025	2.31985	8.70001	2.31985	Os03g48220	AK064673	CDNA clone:002-157-E05, full insert sequence	protein expressed protein	4e-72		Os.49086	AT1G68725.1	AGP19 is a lysine-rich arabinogalactan-protein (AGP) and part of a multi-gene family of glycoproteins with approx. 50 members. It	2e-06	UniRef90_Q6AVW0	Hypothetical protein OSJNBb0024N19.5 related cluster	2e-75
OsAffx.5275.1.A1_at	1	19.8873	2.31814	46.1017	2.31814	Os07g09830			protein No apical meristem protein	0			AT1G52880.1	no apical meristem (NAM) family protein, contains Pfam PF02365: No apical meristem (NAM) domain; similar to NAM (no apical	4e-14	UniRef90_Q6ZDP5	Hypothetical protein P0589E08.18 related cluster	0
Os.26639.1.S1_at	1	21.8249	2.31721	50.572	2.31717		BM419920	CDNA clone:006-308-B04, full insert sequence				Os.9510
Os.28566.1.S1_at	1	5.0498	2.31706	11.7007	2.31706	Os03g19840	AK111364	CDNA clone:002-181-H09, full insert sequence	protein 33 kDa secretory protein, putative, expressed	1e-106		Os.28566	AT5G48540.1	33 kDa secretory protein-related, contains Pfam PF01657: Domain of unknown function, duplicated in 33 KDa secretory	6e-40	UniRef90_Q8H768	33-kDa secretory protein related cluster	3e-87
Os.6037.2.S1_x_at	1	332.731	2.31644	770.752	2.31644	Os09g27580	AK068574	CDNA clone:J013055M19, full insert sequence	protein potassium uptake protein, expressed	0		Os.6037	AT3G02050.1	potassium transporter (KUP3), nearly identical to potassium transporter KUP3p (Arabidopsis thaliana) gi:6742169:gb:AAF19432; similar	1e-142	UniRef90_Q67UC7-2	Splice isoform 2 of Q67UC7 related cluster	0
Os.18468.1.S1_at	1	5.27516	2.31427	12.2082	2.31427	Os05g33730	AK074026	CDNA clone:J033079J03, full insert sequence	protein serine hydrolase, putative, expressed	0		Os.18468	AT5G27320.1	expressed protein, similar to PrMC3 (Pinus radiata) GI:5487873	1e-126	UniRef90_Q6L545	Gibberellin receptor GID1 related cluster	0
OsAffx.28048.3.A1_at	1	9.24948	2.31365	21.4001	2.31365	Os05g38070			protein hypothetical protein	1e-123			AT4G30	CBL-interacting protein kinase 6 (CIPK6), identical to CBL-interacting protein kinase 6 (Arabidopsis thaliana) gi:9280634:gb:AAF8	7e-14	UniRef90_Q7XQW1	OSJNBb0050N09.8 protein related cluster	7e-59
Os.12374.1.S1_a_at	1	169.25	2.3118	391.273	2.3118	Os12g42884	AK099069	CDNA clone:001-046-G02, full insert sequence	protein 5-methyltetrahydropteroyltriglutamate-homocysteine methyltransferase, putative, expressed	0		Os.12374	AT5G17920.1	The protein underdoes thiolation following treatment with the oxidant tert-butylhydroperoxide.	0	UniRef90_Q4LB12	Methionine synthase 2 enzyme related cluster	0
Os.27392.1.S1_at	1	20.4489	2.31056	47.2485	2.31056	Os03g51380	AK067666	CDNA clone:J013119H13, full insert sequence	protein expressed protein	0		Os.27392	AT1G26150.1	similar to protein kinase family protein [Arabidopsis thaliana] (TAIR:At5g38560.1); similar to putative receptor protein	1e-26	UniRef90_Q75GU4	Expressed protein related cluster	0
Os.4531.1.S1_at	1	2.09987	2.3	4.84994	2.30963	Os03g63490	AK066656	PanC gene	protein Pantoate-beta-alanine ligase, putative, expressed	1e-174		Os.4531	AT5G48840.1	pantoate-beta-alanine ligase, putative, similar to pantoate--beta-alanine ligase (Lotus japonicus) GI:2292921; contains Pfam	1e-106	UniRef90_O24210	Pantoate--beta-alanine ligase related cluster	1e-160
OsAffx.24501.1.S1_at	1	2.74997	2.30902	6.34973	2.30902	Os02g29840			protein hypothetical protein	1e-163						UniRef90_Q5W6E0	Hypothetical protein OSJNBb0109A13.4 related cluster	2e-98
Os.11897.1.S1_at	1	2.74997	2.30902	6.34973	2.30902	Os03g61150	AK065702	CDNA clone:002-174-G12, full insert sequence	protein expressed protein	6e-81		Os.11897	AT1G19530.1	expressed protein	9e-14	UniRef90_Q94GF4	Hypothetical protein OJ1111_B11.6 related cluster	1e-79
OsAffx.18041.1.S1_at	1	3.97327	2.30902	9.17434	2.30902	Os09g37990			protein hypothetical protein	2e-86			AT2G29210.1	splicing factor PWI domain-containing protein, contains Pfam profile PF01480: PWI domain	4e-09	UniRef90_Q6YYN6	Hypothetical protein OJ1449_C01.25 related cluster	4e-63
Os.9759.1.S1_x_at	1	13.1004	2.30902	30.249	2.30902	Os05g46510	AK106049	CDNA clone:J023088D14, full insert sequence	protein Polygalacturonase family protein, expressed	0		Os.9759	AT1G80170.1	polygalacturonase, putative / pectinase, putative, similar to polygalacturonase GI:7381227 from (Lycopersicon	1e-107	UniRef90_Q65XN6	Hypothetical protein OJ1288_A07.4 related cluster	0
OsAffx.21973.2.A1_at	1	13.1004	2.30902	30.249	2.30902	Os01g19320			protein hypothetical protein	1e-75			AT1G62760.1	invertase/pectin methylesterase inhibitor family protein, low similarity to extensin (Volvox carteri) GI:21992	1e-05	UniRef90_UPI000009FC11	Cluster related to UPI000009FC11; OSJNBa0025P13.27	0
Os.21228.1.S1_at	1	6.34973	2.30716	14.6499	2.30716	Os04g33060	AK103149	CDNA clone:001-015-E08, full insert sequence	protein NAD dependent epimerase/dehydratase family protein, expressed	1e-175		Os.21228	AT1G32220.1	expressed protein	1e-113	UniRef90_Q7XVF8	OSJNBb0118P14.7 protein related cluster	1e-173
OsAffx.21387.1.S1_at	1	4.25028	2.30562	9.79953	2.30562		NM_192674	P0681B11.20			NM_192674	Os.66394				UniRef90_UPI000009CAFE	Cluster related to UPI000009CAFE; P0681B11.20	2e-35
Os.10214.1.S1_at	1	4.25028	2.30562	9.79953	2.30562	Os01g69870	AK070795	CDNA clone:J023064M05, full insert sequence	protein expressed protein	3e-65		Os.10214	AT1G27290.1	expressed protein	4e-11	UniRef90_Q8RYH1	Hypothetical protein P0592G05.6 related cluster	5e-64
Os.54218.1.S1_at	1	12.05	2.30285	27.7494	2.30285	Os04g30740	AK102582	CDNA clone:J033098C18, full insert sequence	protein Mitochondrial import inner membrane translocase subunit Tim17 family protein, expressed	1e-109		Os.58805	AT3G25120.1	mitochondrial import inner membrane translocase subunit Tim17/Tim22/Tim23 family protein, contains Pfam PF02466: Mitochondrial impo	8e-44	UniRef90_Q7XMJ0	OSJNBb0006N15.9 protein related cluster	1e-108
Os.189	1	4.95018	2.30285	11.3995	2.30285	Os05g05450	AK064493	CDNA clone:002-111-C07, full insert sequence	protein MA3 domain-containing protein, putative, expressed	0		Os.189	AT5G17930.1	similar to MIF4G domain-containing protein / MA3 domain-containing protein [Arabidopsis thaliana] (TAIR:At1g80930.1); similar to	1e-162	UniRef90_Q6ASR2	Hypothetical protein OSJNBa0077J22.10 related cluster	0
Os.9269.1.S1_at	1	25.3002	2.30224	58.247	2.30223	Os04g57590	AK100753	CDNA clone:J023118M23, full insert sequence	protein intracellular protease, PfpI family protein, expressed	0		Os.9269	AT3G02720.1	DJ-1 family protein / protease-related, similar to Intracellular Protease (Pyrococcus horikoshii) GI:11513902; contains Pfam	0	UniRef90_Q7XPI5	OSJNBb0004A17.4 protein related cluster	0
OsAffx.29339.1.S1_at	1	3.71779	2.30177	8.55751	2.30177	Os08g25100			protein hypothetical protein	4e-40
OsAffx.22670.1.S1_s_at	1	7.30006	2.30131	16.7997	2.30131	Os03g56130			protein Glycosyl hydrolases family 17 protein	0			AT4G16260.1	glycosyl hydrolase family 17 protein, similar to glucan endo-1,3-beta-glucosidase, basic vacuolar isoform precursor SP:P52407 from	1e-24	UniRef90_Q6AU60	Putative Glycosyl hydrolases family 17 protein related cluster	0
Os.51950.1.S1_at	1	7.30006	2.30131	16.7997	2.30131	Os05g38830	AK064382	CDNA clone:002-108-E02, full insert sequence	protein HECT-domain family protein, expressed	0		Os.51950	AT5G02880.1	HECT-domain-containing protein / ubiquitin-transferase family protein / armadillo/beta-catenin-like repeat-containing protein,	1e-167	UniRef90_Q60EQ3	Hypothetical protein OJ1280_A04.10 related cluster	0
Os.18220.1.S1_at	1	21.4001	2.30131	49.2483	2.30131	Os08g29760	AK120787	CDNA clone:J023011G24, full insert sequence	protein expressed protein	0		Os.18220	AT2G25737.1	expressed protein, contains Pfam profile: PF01925 domain of unknown function DUF81	1e-166	UniRef90_Q6ZA07	Hypothetical protein P0434E03.23 related cluster	0
Os.46608.1.A1_s_at	1	4.14975	2.30131	9.54986	2.30131	Os08g06520	CB634430	CDNA clone:J033050M07, full insert sequence	protein expressed protein	2e-68		Os.8869	AT4G19350.1	expressed protein	3e-15	UniRef90_Q8L685	Pherophorin-dz1 protein precursor related cluster	7e-26
OsAffx.517.1.A1_at	1	4.14975	2.30131	9.54986	2.30131	Os10g0	XM_354209		protein hypothetical protein	3e-21						UniRef90_Q7F242	Hypothetical protein OJ1341_A08.141 related cluster	5e-39
Os.50411.1.S1_at	1	4.18934	2.30039	9.63709	2.30039	Os11g45750	AK121102	CDNA clone:J023069N11, full insert sequence	protein NB-ARC domain containing protein, expressed	0		Os.50411	AT3G46710.1	disease resistance protein (CC-NBS-LRR class), putative, domain signature CC-NBS-LRR exists, suggestive of a disease resistance	2e-45	UniRef90_Q2QZJ7	NB-ARC domain, putative related cluster	0
OsAffx.25927.1.S1_at	1	2.82678	2.30023	6.50225	2.30023	Os04g08460			protein F-box domain containing protein	0			AT1G70460.1	protein kinase, putative, contains Pfam PF00069: Protein kinase domain	3e-13	UniRef90_Q7XM63	OSJNBb0115I21.11 protein related cluster	0
Os.56949.1.S1_at	1	18.5993	2.29854	42.7512	2.29854		AK110618	CDNA clone:002-168-H11, full insert sequence				Os.56949	AT4G17080.1	MORN (Membrane Occupation and Recognition Nexus) repeat-containing protein /phosphatidylinositol-4-phosphate 5-kinase-related, low	6e-05	UniRef90_Q3S2E8	Membrance occupation and recognition nexus protein 1 related cluster	1e-05
OsAffx.10645.2.S1_at	1	18.5993	2.29854	42.7512	2.29854	Os01g67070			protein hypothetical protein	1e-102			AT4G13340.1	leucine-rich repeat family protein / extensin family protein, similar to extensin-like protein (Lycopersicon esculentum)	7e-05	UniRef90_Q8L521	P06	1e-101
Os.12660.1.S2_at	1	6.04	2.29762	13.8999	2.3013	Os07g38800	AK101924	CDNA clone:J033071P06, full insert sequence	protein lectin receptor kinase 7, putative, expressed	0		Os.12660	AT2G37710.1	lectin protein kinase, putative, similar to receptor lectin kinase 3 (Arabidopsis thaliana) gi:4100060:gb:AAD00733; contains	0	UniRef90_Q8LIP2	Putative receptor-type protein kinase LRK1 related cluster	0
OsAffx.30164.1.S1_at	1	25.5535	2.29762	58.7123	2.29762	Os09g37110			protein hypothetical protein	0			AT2G45000.1	expressed protein, contains Pfam profile: PF05064 Nsp1-like C-terminal region	1e-07	UniRef90_Q7XJ05	Plant disease resistance polyprotein-like protein related cluster	0
OsAffx.23818.1.S1_at	1	3.69994	2.29731	8.49991	2.29731											UniRef90_Q5ZCE6	Hypothetical protein P0010B10.26 related cluster	3e-66
Os.10373.1.S1_at	1	18.8837	2.29731	43.3818	2.29731	Os07g41410	AK068670	CDNA clone:J013161J19, full insert sequence	protein expressed protein	4e-56		Os.10373	AT2G29210.1	splicing factor PWI domain-containing protein, contains Pfam profile PF01480: PWI domain	2e-07	UniRef90_Q6Z4F5	Hypothetical protein OSJNBb0040H10.32 related cluster	7e-55
Os.35191.2.S1_x_at	1	3.69994	2.29731	8.49991	2.29731	Os03g56620	NM_184923	OSJNBa0070N04.33 hypothetical protein	protein expressed protein	0	NM_184923	Os.35191	AT1G13250.1	glycosyl transferase family 8 protein, contains Pfam profile: PF01501 Glycosyl transferase family 8	0.0002	UniRef90_Q8S7I3	Hypothetical protein OSJNBa0010I09.10 related cluster	0
OsAffx.14	1	5.2124	2.29716	11.9737	2.29716	Os05g35070			protein hypothetical protein	0			AT1G21740.1	expressed protein, contains Pfam domains, PF04782: Protein of unknown function (DUF632) and PF04783: Protein of unknown function	1e-123	UniRef90_Q60EN6	Hypothetical protein OJ1212_B02.13 related cluster	0
Os.21255.1.S1_x_at	1	6.74986	2.2	15.5003	2.29639	Os08g44050	AK099830	CDNA clone:J013097L08, full insert sequence	protein INDETERMINATE-related protein 1, putative, expressed	0		Os.21255	AT2G02070.1	zinc finger (C2H2 type) family protein, contains Pfam domain, PF000	1e-110	UniRef90_Q6Z3F1	Putative zinc finger protein related cluster	0
Os.51404.1.S1_at	1	4.50243	2.29562	10.3359	2.29562	Os05g48320	AK062720	CDNA clone:001-106-D03, full insert sequence	protein 60S ribosomal protein L37a, putative, expressed	3e-28		Os.51404	AT3G60245.1	60S ribosomal protein L37a (RPL37aC)	6e-28	UniRef90_Q4QC01	60S ribosomal protein L37a, putative related cluster	2e-37
Os.11867.2.S1_at	1	61.7521	2.29547	141.75	2.29547	Os05g33940	AK072435	Cell death associated protein	protein hsr203J, putative, expressed	0		Os.11867	AT5G06570.2	expressed protein, similar to PrMC3 (Pinus radiata) GI:5487873	2e-35	UniRef90_Q6J657	Cell death associated protein related cluster	0
Os.46662.2.S1_x_at	1	4.40006	2.29547	10.1002	2.29547	Os11g28104	NM_197056	Putative receptor-like protein kinase	protein Protein kinase domain containing protein, expressed	0	NM_197056	Os.46662	AT1G70520.1	protein kinase family protein, contains Pfam domain, PF00069: Protein kinase domain	1e-107	UniRef90_Q2R4L2	Protein kinase domain, putative related cluster	0
Os.51472.1.S1_at	1	4.40006	2.29547	10.1002	2.29547		AK062888	CDNA clone:001-108-D12, full insert sequence				Os.51472
Os.7853.2.S1_x_at	1	2.1999	2.29547	5.0498	2.29547	Os01g58459	AK061108	P0699H05.24	protein expressed protein	1e-112		Os.7853	AT4G13340.1	leucine-rich repeat family protein / extensin family protein, similar to extensin-like protein (Lycopersicon esculentum)	2e-05	UniRef90_UPI00000A7D3A	Cluster related to UPI00000A7D3A; P0699H05.24	1e-109
Os.48784.1.S1_at	1	19.5009	2.29486	44.7517	2.29486	Os08g36760	AK105281	CDNA clone:001-116-C04, full insert sequence	protein Remorin, C-terminal region family protein, expressed	0		Os.48784	AT1G45207.2	remorin family protein, Since this genomic sequence region is unfinished, the annotated gene may be missing a stop codon or start	1e-59	UniRef90_Q6Z9R1	Hypothetical protein P0461F06.38 related cluster	0
Os.3241.1.S1_at	1	8.49991	2.29424	19.5009	2.29424	Os10g37860	AK068326	Unknown protein	protein expressed protein	2e-27		Os.3241				UniRef90_Q9AUY2	Hypothetical protein OSJNBb0028C01.31 related cluster	3e-26
OsAffx.24094.1.S1_at	1	8.49991	2.29424	19.5009	2.29424	Os02g04240			protein Wee1, putative, expressed	0			AT1G02970.1	protein kinase, putative, similar to Wee1-like protein GI:5821717 from (Zea mays)	1e-118	UniRef90_Q6Z829	Putative tyrosine kinase Wee1 related cluster	0
Os.57056.1.S1_at	1	43.7517	2.29148	100.256	2.29148	Os02g46500	AK110831	CDNA clone:002-172-A04, full insert sequence	protein U-box domain containing protein, expressed	0		Os.57056	AT2G35930.1	U-box domain-containing protein, similar to immediate-early fungal elicitor protein CMPG1 (Petroselinum crispum) GI:14582200;	1e-50	UniRef90_Q6ZGX9	Putative immediate-early fungal elicitor protein CMPG1 related cluster	0
Os.51825.1.S1_at	1	11.0432	2.29072	25.2	2.28195	Os06g43130	AK073270	CDNA clone:001-122-G03, full insert sequence	protein expressed protein	1e-157		Os.51825	AT2G15290.1	expressed protein	6e-78	UniRef90_Q67WE9	Hypothetical protein P0523F01.19 related cluster	1e-156
Os.36473.1.S1_at	1	14.2996	2.29026	32.74	2.28958	Os01g44090	AK063308	Beta-1,3 glucanase-like protein	protein expressed protein	1e-159		Os.36473	AT1G29380.1	similar to glucan endo-1,3-beta-glucosidase-related [Arabidopsis thaliana] (TAIR:At1g09460.1); similar to unknown protein [Oryza	5e-41	UniRef90_Q8RZK0	Beta 1,3-glucanase-like related cluster	1e-158
OsAffx.18182.1.S1_at	1	3.25441	2.28934	7.45045	2.28934	Os10g09100			protein Cytochrome P450 76C4, putative	8e-85			AT2G45550.1	cytochrome P450 family protein	2e-19	UniRef90_Q33AN2	Hypothetical protein related cluster	1e-83
OsAffx.31648.1.S1_x_at	1	5.61246	2.28903	12.8471	2.28903	Os12g08700			protein expressed protein	3e-06						UniRef90_Q2QWP3	Hypothetical protein related cluster	1e-53
Os.53016.1.S1_at	1	159.26	2.2872	364.259	2.2872	Os03g16580	AK070454	CDNA clone:J023050K07, full insert sequence	protein expressed protein	1e-151		Os.53016				UniRef90_Q3HTK5	Pherophorin-C2 protein precursor related cluster	2e-28
Os.31886.1.S1_at	1	28.2228	2.28705	64.5468	2.28705	Os01g65240	AK106574	CDNA clone:002-111-B06, full insert sequence	protein transposon protein, putative, Pong sub-class, expressed	0		Os.31886	AT3G15310.1	expressed protein	1e-111	UniRef90_Q8RUP5	Simiar to ribosomal protein related cluster	0
Os.53557.1.S1_at	1	4.03565	2.28659	9.22786	2.28659	Os06g10910	AK073279	CDNA clone:J033024H19, full insert sequence	protein Galactoside 2-alpha-L-fucosyltransferase, putative, expressed	0		Os.53557	AT2G03220.1	galactoside 2-alpha-L-fucosyltransferase / xyloglucan alpha-(1,2)-fucosyltransferase (FUT1) (FT1), identical	1e-138	UniRef90_Q69TW2	Putative galactoside 2-alpha-L-fucosyltransferase related cluster	0
Os.7797.1.S1_at	1	2.64997	2.28292	6.04	2.27927	Os02g35080	AK073875	CDNA clone:J013083I21, full insert sequence	protein T-complex protein 11 containing protein, expressed	0		Os.7797	AT1G22930.1	T-complex protein 11, contains Pfam PF05794: T-complex protein 11	0	UniRef90_Q6ZI82	Putative T-complex protein 11 related cluster	0
OsAffx.14529.1.S1_x_at	1	388.769	2.28079	886.699	2.28079	Os05g03820			protein Glutamate-cysteine ligase, chloroplast precursor, putative, expressed	0			AT4G23100.1	glutamate-cysteine ligase / gamma-glutamylcysteine synthetase (GSH1), identical to glutamate-cysteine ligase SP:P46309 from (Arab	0	UniRef90_Q6XXZ2	Gamma-glutamylcysteine synthetase related cluster	0
Os.6615.1.S1_at	1	9.79953	2.28078	22.3506	2.28078	Os02g54770	AK073359	CDNA clone:J033005C22, full insert sequence	protein RNA recognition motif family protein, expressed	1e-104		Os.6615	AT4G31580.1	splicing factor RSZp22 (RSZP22) / 9G8-like SR protein (SRZ22), identical to RSZp22 protein (Arabidopsis thaliana)	4e-61	UniRef90_Q6K4N0	Putative Splicing factor, arginine/serine-rich 7 related cluster	1e-102
Os.14766.1.S1_at	1	3.94996	2.27865	9.00057	2.27865	Os04g42330	AK103837	CDNA clone:J033148G19, full insert sequence	protein Spc97/Spc98 family protein, expressed	0		Os.14766	AT5G17410.2	tubulin family protein, similar to spindle pole body protein (Homo sapiens)(GI:2801701)(PMID:9566	0	UniRef90_UPI000021C670	Cluster related to UPI000021C670; OSJNBa0029H02.21	0
OsAffx.21266.1.S1_at	1	3.94996	2.27865	9.00057	2.27865		NM_193271	B1166B08.10			NM_193271	Os.66746				UniRef90_UPI00000AE3F2	Cluster related to UPI00000AE3F2; B1166B08.10	7e-49
Os.17546.1.S2_at	1	3.94996	2.27865	9.00057	2.27865	Os05g48790	AK066149	CDNA clone:J013057B07, full insert sequence	protein expressed protein	2e-39		Os.17546				UniRef90_Q688Y0	Hypothetical protein OJ1115_B06.14 related cluster	7e-67
Os.50524.1.S1_at	1	3.94996	2.27865	9.00057	2.27865	Os08g42450	AK121614	CDNA clone:J033043O11, full insert sequence	protein expressed protein	5e-17		Os.50524	AT1G12810.1	proline-rich family protein, contains proline rich extensin domains, INTERPRO:IPR002	1e-15	UniRef90_Q6Z1G1	Proline-rich protein family-like related cluster	9e-16
OsAffx.11357.1.S1_at	1	5.74995	2.27835	13.1004	2.27835	Os01g36900			protein hypothetical protein	0			AT4G23160.1	protein kinase family protein, contains Pfam domain PF00069: Protein kinase domain	2e-09	UniRef90_Q53PT0	Retrotransposon protein, putative, unclassified related cluster	2e-44
OsAffx.15352.2.S1_at	1	5.74995	2.27835	13.1004	2.27835	Os06g10450			protein expressed protein	1e-175			AT2G29210.1	splicing factor PWI domain-containing protein, contains Pfam profile PF01480: PWI domain	6e-08	UniRef90_Q69TF9	Hypothetical protein P0529B09.4 related cluster	1e-127
Os.11066.1.S1_at	1	5.74995	2.27835	13.1004	2.27835	Os11g47040	AK071808	CDNA clone:J023112J03, full insert sequence	protein expressed protein	8e-07		Os.60653				UniRef90_Q53JZ4	Expressed protein related cluster	1e-05
OsAffx.28290.2.S1_at	1	5.74995	2.27835	13.1004	2.27835	Os07g05450			protein Sulfotransferase domain containing protein	2e-92			AT2G03750.1	sulfotransferase family protein, similar to similar to steroid sulfotransferase 3 (Brassica napus) GI:3420008, steroid sulfotransfe	9e-19	UniRef90_Q6ZF62	Putative flavonol 3-sulfotransferase related cluster	2e-91
OsAffx.2	1	5.74995	2.27835	13.1004	2.27835	Os08g41510			protein hypothetical protein	7e-98						UniRef90_Q6ZKY3	Hypothetical protein OJ1014_E06.12 related cluster	1E-
OsAffx.20065.1.S1_at	1	5.74995	2.27835	13.1004	2.27835	Os12g40990			protein hypothetical protein	6e-51						UniRef90_Q2QMJ0	Hypothetical protein related cluster	1e-49
OsAffx.9301.1.S1_at	1	60.2513	2.27804	137.255	2.27804		NM_191991	P0485G01.20			NM_191991	Os.66191				UniRef90_UPI000009EC91	Cluster related to UPI000009EC91; P0485G01.20	4e-70
Os.22827.1.A1_at	1	4.6999	2.27652	10.6994	2.27652	Os12g06280	AK064766	CDNA clone:J013000A01, full insert sequence	protein expressed protein	5e-70		Os.22827	AT5G11990.1	proline-rich family protein, contains proline-rich extensin domains, INTERPRO:IPR002	4e-06	UniRef90_Q2QXE9	Expressed protein related cluster	9e-69
OsAffx.17884.1.S1_at	1	4.6999	2.27652	10.6994	2.27652	Os09g24954			protein Double-stranded RNA binding motif family protein, expressed	1e-60			AT4G00420.1	double-stranded RNA-binding domain (DsRBD)-containing protein, contains Pfam profile PF00035: Double-stranded RNA binding motif	5e-17	UniRef90_Q6EQ11	Hypothetical protein P0014G10.14 related cluster	3e-67
Os.52872.1.S1_x_at	1	17.2504	2.2753	39.249	2.27525	Os08g28840	AK06	CDNA clone:J023030G02, full insert sequence	protein hydrolase, NUDIX family protein, expressed	1e-138		Os.52872	AT1G28	similar to MutT/nudix family protein [Arabidopsis thaliana] (TAIR:At2g33980.1); similar to unknown protein [Oryza	1e-68	UniRef90_Q7F188	Putative phosphohydrolase related cluster	1e-136
Os.6606.1.S1_at	1	7.4719	2.27317	16.9849	2.27317	Os11g14900	AK071495	Cysteine protease	protein Thiol protease SEN102 precursor, putative, expressed	0		Os.6606	AT5G50260.1	cysteine proteinase, putative, similar to cysteine endopeptidase precursor CysEP GI:2944446 from (Ricinus communis)	1e-116	UniRef90_Q40675	Cysteine protease precursor related cluster	0
Os.51403.1.S1_at	1	52.2468	2.27287	118.75	2.27287	Os06g40818	AK062719	CDNA clone:001-106-D02, full insert sequence	protein Eukaryotic aspartyl protease family protein, expressed	3e-41		Os.51403				UniRef90_Q69XG4	Putative nucleoid DNA-binding protein cnd41, chloroplast related cluster	5e-40
Os.30664.1.S1_at	1	9.00057	2.27196	20.4489	2.27196	Os01g12740	AK108512	Putative cytochrome P-450LXXIA1 (cyp71A1) family	protein Cytochrome P450 family protein, expressed	0		Os.30664	AT3G48290.1	cytochrome P450, putative, very strong similarity to Cytochrome P450 71A24 (SP:Q9STK9)(Arabidopsis thaliana);	1e-103	UniRef90_Q8W0B6	Putative Cytochrome P450 71A1 related cluster	0
Os.56736.1.S1_at	1	9.00057	2.27196	20.4489	2.27196	Os09g2	AK110359	CDNA clone:002-165-A05, full insert sequence	protein NOL1/NOP2/sun family protein, expressed	1e-112		Os.56736	AT2G22400.1	NOL1/NOP2/sun family protein, contains Pfam profile PF01189: NOL1/NOP2/sun family	1e-123	UniRef90_Q9SJZ4	Hypothetical protein At2g22400 related cluster	1e-136
OsAffx.14368.1.S1_at	1	5.15005	2.27196	11.7007	2.27196	Os04g51620	NM_187307	P0434A03.116 hypothetical protein	protein hypothetical protein	3e-73	NM_187307	Os.67395				UniRef90_Q8GVS6	Hypothetical protein P0434A03.116 related cluster	6e-56
Os.5049.1.S1_at	1	9.00057	2.27196	20.4489	2.27196	Os10g20470	AK069792	Putative transmembrane protein	protein MATE efflux family protein, expressed	0		Os.5049	AT5G52450.1	MATE efflux protein-related, strong similarity to unknown protein (pir::T02324); contains Pfam profile PF01554	1e-137	UniRef90_Q94HE8	Putative transmembrane protein related cluster	0
Os.4905.1.S1_a_at	1	3.50021	2.27135	7.95019	2.27135	Os01g09010	AK065131	Putative taxadien-5-alpha-ol O-acetyltransferase	protein Transferase family protein, expressed	0		Os.4905	AT1G44820.1	aminoacylase, putative / N-acyl-L-amino-acid amidohydrolase, putative, similar to aminoacylase-1 (N-acyl-L-amino-acid amidohydrol	1e-113	UniRef90_Q9LGQ6	Putative taxadien-5-alpha-ol O-acetyltransferase related cluster	0
Os.12357.1.S1_at	1	3.50021	2.27135	7.95019	2.27135	Os01g52490	AK063794	Putative 40S ribosomal protein S24	protein 40S ribosomal protein S24, putative, expressed	1e-73		Os.12357	AT3G04920.1	40S ribosomal protein S24 (RPS24A), similar to ribosomal protein S19 GB:445612 (Solanum tuberosum) and similar to ribosomal protein	3e-60	UniRef90_Q5Z9S4	Putative 40S ribosomal protein S24 related cluster	5e-70
Os.55417.1.S1_at	1	3.50021	2.27135	7.95019	2.27135	Os08g15420	AK108045	CDNA clone:002-137-E05, full insert sequence	protein glycosyl transferase family 2 protein, putative, expressed	0		Os.55417	AT4G31590.1	glycosyl transferase family 2 protein, similar to cellulose synthase from Agrobacterium tumeficiens (gi:710492) and Agrobacterium	0	UniRef90_Q7PC69	Cellulose synthase-like C3 related cluster	0
OsAffx.14173.1.S1_x_at	1	10.6994	2.27105	24.2989	2.27105	Os04g36890			protein peptidyl-prolyl cis-trans isomerase, FKBP-type family protein, expressed	0			AT4G25340.1	immunophilin-related / FKBP-type peptidyl-prolyl cis-trans isomerase-related, immunophilin FKBP46 - Spodoptera frugiperda (fall	8e-81	UniRef90_Q7XUX5	Peptidyl-prolyl cis-trans isomerase related cluster	0
Os.28160.1.S1_at	1	10.6994	2.27105	24.2989	2.27105	Os04g02820	AK101166	CDNA clone:001-046-F12, full insert sequence	protein Elongation factor 2, putative, expressed	0		Os.28160	AT1G56070.1	elongation factor 2, putative / EF-2, putative, similar to ELONGATION FACTOR 2 GB:O14460 from (Schizosaccharomyces pombe)	0	UniRef90_O23755	Elongation factor 2 related cluster	0
Os.7775.1.S1_at	1	8.19	2.26831	18.5993	2.27097	Os09g17930	AK063411	CDNA clone:001-115-B03, full insert sequence	protein transposon protein, putative, CACTA, En/Spm sub-class, expressed	0		Os.7775	AT2G18540.1	cupin family protein, contains Pfam profile PF00190: Cupin	1e-10	UniRef90_Q6ERZ8	Transposase-like related cluster	0
OsAffx.25463.1.S1_at	1	8.19	2.26831	18.5993	2.27097	Os03g41100			protein G2/mitotic-specific cyclin C13-1, putative, expressed	0			AT1G47230.1	cyclin, putative, similar to cyclin A-like protein (Nicotiana tabacum) GI:1064931, A-type cyclin (Catharanthus roseus)	1e-108	UniRef90_Q75I54	Putative A-type cyclin related cluster	0
OsAffx.5592.1.S1_at	1	4.84994	2.26801	10.9997	2.26801	Os07g41340			protein B12D protein, expressed	5e-46			AT3G29970.1	germination protein-related, similar to HvB12D (Hordeum vulgare subsp. vulgare) gi:471319:emb:CAA54065	2e-24	UniRef90_Q6Z4G5	Hypothetical protein OSJNBb0040H10.18 related cluster	8e-45
OsAffx.5605.1.S1_at	1	4.84994	2.26801	10.9997	2.26801	Os07g41980			protein C1-like domain containing protein	1e-103			AT2G37820.1	DC1 domain-containing protein, contains Pfam profile PF03107: DC1 domain	1e-13	UniRef90_Q94LM8	Hypothetical protein OSJNBb0024A20.2 related cluster	1e-102
OsAffx.27889.1.S1_at	1	2.80007	2.26771	6.34973	2.26771	Os06g30770			protein CAF1 family ribonuclease containing protein	3e-89			AT3G44260.1	CCR4-NOT transcription complex protein, putative, similar to SWISS-PROT:Q9UFF9 CCR4-NOT transcription complex, subunit 8 (CAF1-li	4e-19	UniRef90_Q654Y2	Hypothetical protein OJ1288_C01.3 related cluster	4e-88
Os.27821.1.S1_s_at	1	2.80007	2.26771	6.34973	2.26771	Os02g33580	AK120285	CDNA clone:J013049P04, full insert sequence	protein digalactosyldiacylglycerol synthase 1, putative, expressed	0		Os.27821	AT3G11670.1	digalactosyldiacylglycerol synthase 1 (DGD1) / MGDG:MGDG galactosyltransferase / galactolipid galactosyltransferase, identical to	0	UniRef90_Q6ER83	Putative digalactosyldiacylglycerol synthase related cluster	0
OsAffx.11499.1.S1_at	1	2.80007	2.26771	6.34973	2.26771	Os01g47190			protein phosphoglycerate/bisphosphoglycerate mutase family protein, putative, expressed	5e-98			AT5G62840.1	phosphoglycerate/bisphosphoglycerate mutase family protein, contains Pfam profile PF00300: phosphoglycerate	1e-99	UniRef90_Q9FM11	Arabidopsis thaliana genomic DNA, chromosome 5, P1 clone:MQB2 related cluster	5e-98
OsAffx.25485.1.S1_at	1	2.80007	2.26771	6.34973	2.26771	Os03g42240			protein B3 DNA binding domain containing protein, expressed	0			AT4G33280.1	similar to transcriptional factor B3 family protein [Arabidopsis thaliana] (TAIR:At3g18990.1); similar to putative auxin	3e-13	UniRef90_Q6AV21	Putative transcription factor related cluster	0
OsAffx.26942.2.S1_at	1	7.20357	2.2671	16.3312	2.2671	Os05g18130			protein hypothetical protein	1e-124			AT1G31810.1	similar to formin homology 2 domain-containing protein / FH2 domain-containing protein [Arabidopsis thaliana] (TAIR:At5g58160.1);	1e-05	UniRef90_Q2R2P0	Retrotransposon protein, putative, unclassified related cluster	1e-53
Os.49318.1.S1_at	1	5.35619	2.26543	12.1341	2.26543	Os09g39590	AK063384	CDNA clone:001-114-G05, full insert sequence	protein Cleavage and polyadenylation specificity factor, 100 kDa subunit, putative, expressed	0		Os.49318	AT5G23880.1	cleavage and polyadenylation specificity factor, identical to cleavage and polyadenylation specificity factor	0	UniRef90_Q652P4	Putative cleavage and polyadenylation specificity factor related cluster	0
Os.47781.1.S1_at	1	3.4001	2.26468	7.70013	2.26468	Os07g38410	AK072618	CDNA clone:J023130N03, full insert sequence	protein hypothetical protein	3e-61		Os.47781	AT1G23420.1	inner no outer protein (INO), identical to INNER NO OUTER (INO) (Arabidopsis thaliana) GI:6684816	2e-07	UniRef90_Q76KB9	Putative transcription factor related cluster	5e-09
Os.6541.1.A1_at	1	25.3002	2.26286	57.2509	2.26286		AU165153	Transcribed locus				Os.6541				UniRef90_UPI00005848D0	Cluster related to UPI00005848D0; PREDICTED: hypothetical protein XP_775138	1e-17
OsAffx.19490.1.S1_at	1	6.02425	2.2609	13.6202	2.26089	Os11g04680			protein Zinc finger, C3HC4 type family protein, expressed	1e-162			AT3G46620.1	zinc finger (C3HC4-type RING finger) family protein, contains Pfam domain, PF00097: Zinc finger, C3HC4 type (RING finger)	2e-14	UniRef90_Q2RAP7	Hypothetical protein related cluster	1e-161
OsAffx.16562.1.A1_x_at	1	41.2518	2.26044	93.2472	2.26044	Os12g08110	NM_185839	OJ1131_E05.105 hypothetical protein	protein transposon protein, putative, CACTA, En/Spm sub-class	3e-09	NM_185839	Os.67337	AT1G31810.1	similar to formin homology 2 domain-containing protein / FH2 domain-containing protein [Arabidopsis thaliana] (TAIR:At5g58160.1);	2e-09	UniRef90_Q8H5I0	Hypothetical protein OJ1131_E05.105 related cluster	1e-120
OsAffx.24057.1.S1_at	1	23.34	2.25923	52.7522	2.26016	Os02g01970			protein expressed protein	0			AT1G28530.2	expressed protein	3e-97	UniRef90_Q6Z900	Hypothetical protein P0501G04.5 related cluster	0
Os.28798.1.S1_at	1	2.8999	2.25863	6.54981	2.25863	Os01g58310	AK111059	P0699H05.9	protein expressed protein	7e-40		Os.28798	AT4G01985.1	expressed protein	0.0001	UniRef90_UPI00000A17	Cluster related to UPI00000A17	5e-42
Os.48071.2.S1_x_at	1	8.60858	2.25863	19.4436	2.25863	Os04g14130	AK122044	CDNA clone:J033113M07, full insert sequence	protein pentatricopeptide, putative, expressed	0		Os.48071	AT5G16860.1	pentatricopeptide (PPR) repeat-containing protein, contains Pfam profile PF01535: PPR repeat	0	UniRef90_Q7XX33	OSJNBa0060B20.9 protein related cluster	0
Os.20404.1.S1_at	1	5.0498	2.25742	11.3995	2.25742	Os01g16146	AK101084	Unnamed protein product	protein phenazine biosynthesis protein PhzF family protein, expressed	1e-169		Os.20404	AT4G02860.1	similar to phenazine biosynthesis PhzC/PhzF family protein [Arabidopsis thaliana] (TAIR:At1g03210.1); similar to phenazine	6e-70	UniRef90_Q9SDD7	Putative MAWD binding protein related cluster	1e-168
Os.22197.1.S1_at	1	2.54986	2.25501	5.74995	2.25501	Os06g20200	AK099262	CDNA clone:J023066M03, full insert sequence	protein serine hydrolase, putative, expressed	0		Os.22197	AT5G23530.1	expressed protein, contains similarity to PrMC3 (Pinus radiata) GI:5487873	3e-67	UniRef90_Q5Z4C9	Putative esterase related cluster	0
OsAffx.21172.1.S1_at	1	2.54986	2.25501	5.74995	2.25501	Os01g34000	NM_193682	P0516D04.28	protein hypothetical protein	2e-39	NM_193682	Os.66828	AT5G18980.1	expressed protein	1e-10	UniRef90_Q7EZN2	OJ1005_B10.24 protein related cluster	6e-77
Os.8413.2.A1_at	1	3.15015	2.2538	7.09982	2.2538	Os04g28520	CB641510	CDNA clone:J013044F22, full insert sequence	protein fatty acyl coA reductase, putative	1e-103		Os.8413	AT4G33790.1	acyl CoA reductase, putative, similar to acyl CoA reductase (Simmondsia chinensis) GI:5020215; contains Pfam profile PF03015:	2e-27	UniRef90_Q7XRZ6	OSJNBb0002N06.11 protein related cluster	4e-91
Os.1043.1.S1_at	1	3.15015	2.2538	7.09982	2.2538	Os01g42860	AK062495	P0410E01.29	protein subtilisin-chymotrypsin inhibitor 2, putative, expressed	4e-34		Os.1043	AT5G43580.1	protease inhibitor, putative, similar to SP:P19873 Inhibitor of trypsin and hageman factor (CMTI-V) {Cucurbita maxima}; contains	8e-05	UniRef90_Q5ZDX2	Protease inhibitor-like related cluster	7e-33
Os.50246.2.S1_x_at	1	24.2989	2.25319	54.7502	2.2532	Os02g49880	AK072346	CDNA clone:J013055L13, full insert sequence	protein CCT motif family protein, expressed	0		Os.50246	AT1G25440.1	zinc finger (B-box type) family protein, similar to zinc finger protein GI:3618318 from (Oryza sativa)	1e-65	UniRef90_Q6Z2L0	Zinc finger protein-like related cluster	0
Os.18009.1.S1_a_at	1	6.34973	2.25199	14.2996	2.25199	Os07g46440	AK100166	CDNA clone:J023022A05, full insert sequence	protein ribosomal protein S9 containing protein, expressed	0		Os.18009	AT3G49080.1	ribosomal protein S9 family protein, contains Pfam profile PF00380: ribosomal protein S9	2e-92	UniRef90_Q7XAM9	Putative 30S ribosomal protein S9 related cluster	0
OsAffx.17463.1.S1_at	1	4.23609	2.25124	9.53646	2.25124	Os08g41750			protein F-box domain containing protein	0						UniRef90_Q8L685	Pherophorin-dz1 protein precursor related cluster	3e-46
OsAffx.22603.1.S1_at	1	2.80625	2.25079	6.31628	2.25079	Os06g02290			protein hypothetical protein	1e-121						UniRef90_Q2RB83	Hypothetical protein related cluster	1e-92
OsAffx.28009.1.S1_at	1	2.1999	2.25019	4.95019	2.25019	Os06g39500			protein hypothetical protein	2e-32						UniRef90_Q69UD5	Hypothetical protein P0652A05.37 related cluster	4e-31
OsAffx.9036.1.S1_at	1	2.39999	2.24989	5.39	2.24585	Os03g07010	NM_193259	P0014E04.23	protein retrotransposon protein, putative, unclassified	9e-12	NM_193259	Os.66753				UniRef90_UPI000000459D	Cluster related to UPI000000459D; P0014E04.23	6e-70
OsAffx.8071.1.A1_at	1	3.32412	2.24898	7.4759	2.24899	Os10g31070	NM_1	OSJNBa0076M18.2 hypothetical protein	protein hypothetical protein	1e-107	NM_1	Os.63152				UniRef90_Q7XDX4	Hypothetical protein related cluster	1e-106
Os.50088.1.S1_at	1	3.13062	2.24868	7.03978	2.24868	Os04g01070	AK119844	CDNA clone:002-178-D02, full insert sequence	protein transposon protein, putative, CACTA, En/Spm sub-class	5e-05		Os.50088	AT1G68725.1	AGP19 is a lysine-rich arabinogalactan-protein (AGP) and part of a multi-gene family of glycoproteins with approx. 50 members. It	0.0002	UniRef90_Q64507	Serine 1 ultra high sulfur protein related cluster	1e-09
Os.6654.1.S1_at	1	13.8999	2.24808	31.2481	2.24808	Os11g04300	AU162389	Transcribed locus, weakly similar to XP_482937.1 phosphoglycerate mutase-like protein [Oryza sativa (japonica cultivar-group)]	protein phosphoglycerate mutase family protein, expressed	1e-112		Os.6654	AT3G50520.1	phosphoglycerate/bisphosphoglycerate mutase family protein, similar to SP:P00950 Phosphoglycerate mutase 1	2e-38	UniRef90_Q2RAT6	Transposable element protein, putative related cluster	3e-93
Os.20268.1.S2_at	1	3.84984	2.24808	8.65475	2.24808	Os02g52160	AK068256	CDNA clone:002-105-D03, full insert sequence	protein LMBR1 integral membrane family protein, putative, expressed	0		Os.20268	AT5G65290.1	LMBR1 integral membrane family protein, contains Pfam PF04791: LMBR1-like conserved region	0	UniRef90_Q6Z7V1	LMBR1 integral membrane protein-like related cluster	0
Os.56022.1.S1_at	1	3.83109	2.24703	8.60858	2.24703		AK109137	CDNA clone:002-155-E04, full insert sequence				Os.56022				UniRef90_UPI000021B46C	Cluster related to UPI000021B46C; hypothetical protein MG11091.4	1e-47
Os.9473.1.S1_a_at	1	4.25028	2.24688	9.54986	2.24688	Os05g51420	AK072258	CDNA clone:J013048N12, full insert sequence	protein hypersensitive-induced response protein, putative, expressed	1e-167		Os.9473	AT5G62740.1	band 7 family protein, strong similarity to hypersensitive-induced response protein (Zea mays) GI:7716470; contains Pfam profile	1e-142	UniRef90_Q9M582	Hypersensitive-induced response protein related cluster	1e-148
OsAffx.16025.1.S1_s_at	1	4.25028	2.24688	9.54986	2.24688	Os07g01214			protein transposon protein, putative, unclassified, expressed	1e-103			AT4G13420.1	potassium transporter (HAK5), identical to K+ transporter HAK5 (Arabidopsis thaliana) gi:7108597:gb:AAF36490; similar to	6e-48	UniRef90_Q69L87	Putative high-affinity potassium transporter related cluster	1e-132
Os.1173.1.S1_at	1	55.7475	2.24688	125.258	2.24688	Os01g15600	CB659887	Unnamed protein product	protein Purine-rich single-stranded DNA-binding protein, putative, expressed	1e-171		Os.1173	AT2G32080.1	PUR alpha-1 protein, identical to PUR alpha-1 GI:5081612 from (Arabidopsis thaliana); contains Pfam profile: PF04845 PurA ssDNA a	1e-115	UniRef90_UPI000009E034	Cluster related to UPI000009E034; unnamed protein product	1e-170
Os.52589.1.S1_at	1	7.09982	2.24658	15.9503	2.24658	Os11g40390	AK068193	CDNA clone:J013146L08, full insert sequence	protein expressed protein	0		Os.52589	AT4G19090.1	hypothetical protein, contains Pfam domain, PF04578: Protein of unknown function, DUF594	3e-13	UniRef90_Q2R146	Hypothetical protein related cluster	0
Os.5625.1.S1_at	1	7.09982	2.24658	15.9503	2.24658	Os11g40550	AK120	CDNA clone:J023040E06, full insert sequence	protein Receptor kinase, putative, expressed	0		Os.5625	AT3G42880.1	leucine-rich repeat transmembrane protein kinase, putative, receptor-like protein kinase PRK1, Lycopersicon esculentum, PIR:T0786	1e-114	UniRef90_Q9XEV0	Receptor kinase-like protein related cluster	0
Os.15194.1.S1_at	1	17.6991	2.24598	39.7518	2.24598	Os01g37130	AK106278	Putative protein phosphatase-2C	protein Protein phosphatase 2C PPH1, putative, expressed	0		Os.15194	AT4G27800.1	protein phosphatase 2C PPH1 / PP2C PPH1 (PPH1), identical to SP:P49599:P2C3_ARATH Protein phosphatase 2C PPH1 (EC	1e-121	UniRef90_Q5JKN1	Hypothetical protein OSJNBa0066C06.19 related cluster	0
OsAffx.2630.1.S1_at	1	4.50002	2.24448	10.1002	2.24448	Os02g15760			protein Helix-loop-helix DNA-binding domain containing protein	0			AT5G53210.1	similar to basic helix-loop-helix (bHLH) family protein [Arabidopsis thaliana] (TAIR:At3g06120.1); similar to basic	2e-69	UniRef90_Q6ETQ5	Basic helix-loop-helix-like related cluster	0
OsAffx.13127.1.S1_at	1	4.50002	2.24448	10.1002	2.24448	Os03g30420			protein Cytochrome P450 family protein	0			AT1G13710.1	cytochrome P450 family protein, similar to cytochrome P450 78A1 (SP:P48420) GI:349717 from (Zea mays)	1e-155	UniRef90_Q7Y1K4	Putative cytochrome P-450 related cluster	0
OsAffx.27359.1.S1_x_at	1	8.70001	2.24148	19.5009	2.24148	Os05g47780			protein CHY zinc finger family protein, expressed	0			AT3G18290.1	zinc finger protein-related, weak alignment to Pfam profiles: PF00097 Zinc finger, C3HC4 type (RING finger) (2 copies)	1e-144	UniRef90_Q6L4G5	Putative zinc finger protein related cluster	0
Os.16041.1.S1_at	1	9.54986	2.24088	21.4001	2.24088	Os03g16940	AK063650	CDNA clone:001-119-A11, full insert sequence	protein glyoxalase family protein, expressed	2e-85		Os.16041	AT1G07645.1	lactoylglutathione lyase family protein / glyoxalase I family protein, Contains Pfam profile PF00903:glyoxalase family protein	3e-50	UniRef90_Q9LQP1	F24B9.26 protein related cluster	1e-48
Os.17455.1.S1_at	1	2.70005	2.24057	6.04	2.23699		BI812884	Transcribed locus				Os.17455
Os.2363.1.S1_a_at	1	2.70005	2.24057	6.04	2.23699	Os09g35910	AK103160	Homeodomain leucine zipper protein (Oshox6)	protein Homeobox domain containing protein, expressed	1e-143		Os.2363	AT2G46680.1	homeobox-leucine zipper protein 7 (HB-7) / HD-ZIP transcription factor 7, identical to homeobox-leucine zipper protein ATHB-7	3e-34	UniRef90_Q651Z5	Putative homeodomain leucine zipper protein related cluster	1e-142
Os.27239.1.S1_at	1	2.70005	2.24057	6.04	2.23699	Os01g48830	AK060234	CDNA clone:001-003-B08, full insert sequence	protein expressed protein	9e-80		Os.27239	AT3G10810.1	zinc finger (C3HC4-type RING finger) family protein, contains Pfam profile: PF00097 Zinc finger, C3HC4 type (RING finger)	1e-05	UniRef90_Q5QLF5	Hypothetical protein P0019E03.11-3 related cluster	2e-78
Os.36176.1.S1_at	1	6.04	2.23	13.5494	2.24327	Os03g52360	AK064264	CDNA clone:002-105-D10, full insert sequence	protein hypothetical protein	2e-41		Os.36176				UniRef90_Q6AVT3	Hypothetical protein OSJNBa0027J18.18 related cluster	4e-40
OsAffx.16052.1.S1_at	1	6.04	2.23	13.5494	2.24327	Os07g02660			protein NB-ARC domain containing protein	1e-179			AT3G14470.1	disease resistance protein (NBS-LRR class), putative, domain signature NBS-LRR exists, suggestive of a disease resistance protein.	2e-12	UniRef90_Q8H5J3	Fusarium resistance protein I2C-5-like related cluster	0
Os.56178.1.S1_at	1	2.30007	2.23908	5.15005	2.23908	Os02g46130	AK109560	CDNA clone:002-126-D07, full insert sequence	protein Aspartyl-tRNA synthetase, putative, expressed	1e-102		Os.56178	AT4G26870.1	aspartyl-tRNA synthetase, putative / aspartate--tRNA ligase, putative, simialr to aspartate-tRNA ligase (EC 6.1.1.12) from	1e-104	UniRef90_Q4WKG3	Aspartyl-tRNA synthetase, cytoplasmic related cluster	0
Os.15554.1.S1_at	1	28.2511	2.23878	63.2481	2.23878		BM038659	Transcribed locus				Os.15554
Os.56076.1.S1_at	1	20.4489	2.23729	45.7501	2.23729	Os06g37680	AK109218	CDNA clone:002-156-E02, full insert sequence	protein expressed protein	7e-76		Os.56076				UniRef90_Q5Z605	Hypothetical protein P0612G07.4 related cluster	1e-74
Os.18993.2.S1_x_at	1	6.74986	2.23699	15.0994	2.23699	Os02g01100	AK074023	CDNA clone:006-207-E03, full insert sequence	protein amino acid transporter family protein, putative, expressed	0		Os.18993	AT2G39130.1	amino acid transporter family protein, belongs to INTERPRO:IPR002422 amino acid/polyamine transporter, family II	0	UniRef90_Q6YU97	Putative amino acid transport protein related cluster	0
OsAffx.21887.1.S1_s_at	1	6.74986	2.23699	15.0994	2.23699	Os01g71410	NM_189718	Putative beta 1,3-glucanase	protein Glucan endo-1,3-beta-glucosidase GII precursor, putative, expressed	0	NM_189718	Os.67040	AT3G57260.1	glycosyl hydrolase family 17 protein, similar to glucan endo-1,3-beta-glucosidase, acidic isoform precursor	6e-70	UniRef90_Q5JKL6	Putative beta-1,3-glucanase related cluster	0
Os.52637.1.S1_x_at	1	3.80022	2.23669	8.49991	2.23669	Os12g15314	AK068445	CDNA clone:J013152P05, full insert sequence	protein Staphylococcal nuclease homologue family protein, expressed	0		Os.52637	AT2G40410.2	Ca(2+)-dependent nuclease, putative, similar to Ca(2+)-dependent nuclease (Arabidopsis thaliana) GI:7684292	8e-74	UniRef90_Q2QUS0	Staphylococcal nuclease homologue, putative related cluster	0
Os.52401.1.S1_at	1	3.80022	2.23669	8.49991	2.23669	Os12g33670	AK066878	CDNA clone:J013088G14, full insert sequence	protein hypothetical protein	6e-06		Os.52401				UniRef90_Q2QPQ4	Hypothetical protein related cluster	0.0002
OsAffx.28983.1.S1_at	1	3.80022	2.23669	8.49991	2.23669	Os08g01820			protein hypothetical protein	4e-74						UniRef90_Q6ZC65	Hypothetical protein P0007D08.19 related cluster	7e-73
OsAffx.27435.1.S1_at	1	39.249	2.23579	87.7547	2.23585	Os06g03040			protein hypothetical protein	1e-123			AT5G23490.1	expressed protein	0.0001	UniRef90_Q5VQ91	Hypothetical protein P0660D08.29 related cluster	1e-121
OsAffx.17989.1.S1_s_at	1	15.0994	2.23519	33.75	2.23519	Os09g33860			protein Protein kinase domain containing protein, expressed	0			AT3G59350.3	similar to serine/threonine protein kinase, putative [Arabidopsis thaliana] (TAIR:At2g43230.1); similar to salt-inducible	1e-155	UniRef90_Q69IN5	Putative Pto kinase interactor 1 related cluster	0
Os.57033.1.S1_at	1	3.28853	2.23415	7.34707	2.23415	Os11g37980	AK110778	CDNA clone:002-171-B09, full insert sequence	protein Glycosyl transferase family 8 protein, expressed	0		Os.57033	AT5G47780.1	glycosyl transferase family 8 protein, contains Pfam profile: PF01501 glycosyl transferase family 8; strong similarity to	1e-128	UniRef90_Q2R1U9	Glycosyl transferase family 8, putative related cluster	0
OsAffx.27987.1.S1_at	1	37.2854	2.23221	83.2287	2.23221	Os06g38330			protein hypothetical protein	2e-69			AT1G14550.1	anionic peroxidase, putative, similar to anionic peroxidase GI:170202 from (Nicotiana sylvestris)	1e-06	UniRef90_Q5VPL6	Hypothetical protein P0566A10.34 related cluster	5e-68
Os.49143.1.S1_at	1	5.39	2.23161	12.05	2.23562	Os09g40000	AK072865	CDNA clone:J023142I04, full insert sequence	protein expressed protein	1e-146		Os.49143	AT3G03570.1	expressed protein, similar to hypothetical protein GB:CAB38918 (Arabidopsis thaliana)	7e-77
OsAffx.30025.1.S1_x_at	1	5.39	2.23161	12.05	2.23562	Os09g25890			protein trehalose-6-phosphate synthase, putative, expressed	0			AT1G23870.1	glycosyl transferase family 20 protein / trehalose-phosphatase family protein, contains Pfam profile: PF02358 trehalose-phosphatase	0	UniRef90_Q69PA5	Putative SL-TPS/P related cluster	0
Os.12149.1.S1_at	1	5.39	2.23161	12.05	2.23562	Os11g34790	AK101587	CDNA clone:001-036-B06, full insert sequence	protein expressed protein	0		Os.12149	AT1G16610.1	arginine/serine-rich protein, putative (SR45), similar to arginine/serine-rich protein GI:6601502 from	2e-07	UniRef90_Q2R2S8	Expressed protein related cluster	0
Os.21875.1.S1_at	1	4.14975	2.22892	9.24948	2.22892	Os01g74340	CA757906	Transcribed locus, weakly similar to NP_193121.1 glycine-rich RNA-binding protein (GRP2) [Arabidopsis thaliana]	protein RNA recognition motif family protein	4e-37		Os.21875	AT5G61030.1	RNA-binding protein, putative, similar to RNA-binding protein from (Solanum tuberosum) GI:15822705, (Nicotiana tabacum) GI:158227	2e-16	UniRef90_Q5JL21	Hypothetical protein P0459B04.11 related cluster	5e-57
Os.52714.1.S1_at	1	4.40006	2.22714	9.79953	2.22714	Os02g44490	AK068885	CDNA clone:J023002F11, full insert sequence	protein C2 domain containing protein, expressed	0		Os.52714	AT3G57880.1	C2 domain-containing protein, contains INTERPRO:IPR000008 C2 domain	0	UniRef90_Q6EUH5	Putative anthranilate phosphoribosyltransferase related cluster	0
OsAffx.22708.2.S1_x_at	1	7.95019	2.22624	17.6991	2.22624	Os10g18770	NM_195791	Putative retroelement	protein retrotransposon protein, putative, Ty1-copia subclass	0	NM_195791	Os.63754	AT4G23160.1	protein kinase family protein, contains Pfam domain PF00069: Protein kinase domain	9e-59	UniRef90_Q8LME6	Putative retroelement related cluster	0
Os.27079.1.A1_at	1	7.95019	2.22624	17.6991	2.22624	Os03g16910	AK058992	CDNA clone:001-020-F09, full insert sequence	protein SLT1 protein, putative, expressed	0		Os.27079	AT2G37570.1	expressed protein	1e-118	UniRef90_Q5ZEI0	Hypothetical protein P0009G03.17 related cluster	1e-132
Os.507	1	7.95019	2.22624	17.6991	2.22624	Os03g46150	AK058628	CDNA clone:001-018-C05, full insert sequence	protein Protease inhibitor/seed storage/LTP family protein, expressed	1e-138		Os.507	AT2G48130.1	protease inhibitor/seed storage/lipid transfer protein (LTP) family protein, contains Pfam protease inhibitor/seed storage/LTP fa	5e-12	UniRef90_Q75GY4	Expressed protein related cluster	1e-136
OsAffx.25995.1.S1_at	1	7.95019	2.22624	17.6991	2.22624	Os04g12140			protein expressed protein	0			AT1G08050.1	zinc finger (C3HC4-type RING finger) family protein, low similarity to SP:P79263 Inter-alpha-trypsin inhibitor heavy chain H4 precu	1e-11	UniRef90_Q5JQU3	OSJNBa0061C06.10 protein related cluster	0
OsAffx.17617.1.S1_at	1	7.95019	2.22624	17.6991	2.22624	Os09g09570			protein expressed protein	1e-163			AT3G22120.1	protease inhibitor/seed storage/lipid transfer protein (LTP) family protein, similar to SP:Q00451:PRF1_LYCES 36.4 kDa proline-rich	9e-10	UniRef90_Q6H4T1	Hypothetical protein B1008E06.29 related cluster	1e-162
OsAffx.21790.1.S1_at	1	78.7463	2.22535	175.238	2.22535	Os01g67540	NM_190316	Putative 4-coumarate-CoA ligase	protein AMP-binding enzyme family protein, expressed	0	NM_190316	Os.65143	AT5G63380.1	Encodes a peroxisomal protein involved in the activation of fatty acids through esterification with CoA. At5g63380	1e-137	UniRef90_Q8RU95	Putative 4-coumarate:CoA ligase related cluster	0
Os.45678.1.S1_at	1	7.55025	2.22505	16.7997	2.22505	Os01g22390	AK120216	P0537A05.12	protein Beige/BEACH domain containing protein, expressed	0		Os.45678	AT5G18530.1	beige/BEACH domain-containing protein, contains 5 WD-40 repeats (PF00400); contains Beige/BEACH domain (Pfam PF02138);	0	UniRef90_Q5ZDE5	BWF1-like protein related cluster	0
Os.46618.1.S1_at	1	7.55025	2.22505	16.7997	2.22505	Os10g41550	NM_197783	Putative chloroplast-targeted beta-amylase	protein Glycosyl hydrolase family 14 protein, expressed	0	NM_197783	Os.46618	AT4G17090.1	beta-amylase (CT-BMY) / 1,4-alpha-D-glucan maltohydrolase, identical to beta-amylase enzyme GI:6065749 from (Arabidopsis	0	UniRef90_Q9AY35	Putative chloroplast-targeted beta-amylase related cluster	0
Os.57274.1.S1_at	1	7.55025	2.22505	16.7997	2.22505	Os04g23890	AK111224	CDNA clone:002-179-C09, full insert sequence	protein Nonphototropic hypocotyl protein 1, putative, expressed	2e-24		Os.57274	AT5G58140.1	protein kinase family protein / non phototropic hypocotyl 1-like protein (NPL1), contains Pfam domains, PF00069: Protein kinase	9e-25	UniRef90_UPI0000219713	Cluster related to UPI0000219713; hypothetical protein MG07517.4	1e-155
Os.54129.2.S1_x_at	1	6.93514	2.22505	15.4311	2.22505	Os03g06180	AK106245	CDNA clone:J033082H02, full insert sequence	protein expressed protein	0		Os.54129	AT2G21720.1	expressed protein, contains Pfam profile: PF04842 plant protein of unknown function (DUF639)	1e-160	UniRef90_Q8LMQ8	Hypothetical protein OSJNBa0011L14.3 related cluster	0
Os.27212.1.A1_at	1	4.53658	2.22505	10.0941	2.22505	Os01g05030	CB649029	Transcribed locus, moderately similar to NP_910770.1 hypothetical protein [Oryza sativa (japonica cultivar-group)]	protein hAT family dimerisation domain containing protein	1e-20		Os.27212				UniRef90_Q65XS6	Hypothetical protein P0685E10.2 related cluster	1e-30
Os.22660.2.S1_at	1	5.11949	2.22372	11.3843	2.22372	Os06g46770	AK067024	Ubiquitin	protein polyubiquitin containing 7 ubiquitin monomers, putative, expressed	1e-162		Os.22660	AT5G20620.1	polyubiquitin (UBQ4), identical to GI:17677	1e-162	UniRef90_Q8L685	Pherophorin-dz1 protein precursor related cluster	4e-34
Os.57063.1.S1_at	1	42.3869	2.22193	94.1809	2.22193	Os11g14240	AK110848	CDNA clone:002-172-C02, full insert sequence	protein expressed protein	0		Os.57063	AT1G31810.1	similar to formin homology 2 domain-containing protein / FH2 domain-containing protein [Arabidopsis thaliana] (TAIR:At5g58160.1);	4e-12	UniRef90_Q53M54	Expressed protein related cluster	0
Os.33440.1.S1_at	1	4.53233	2.22134	10.0678	2.22134	Os01g19548	AK100563	P0682B08.20	protein pentatricopeptide, putative, expressed	0		Os.33440	AT1G02370.1	pentatricopeptide (PPR) repeat-containing protein, low similarity to DNA-binding protein (Triticum aestivum) GI:6958202; contains Pfa	9e-76	UniRef90_Q94CZ7	Putative DNA-binding protein related cluster	0
Os.8000.1.S1_at	1	3.4001	2.2206	7.55025	2.2206	Os08g06530	AK060121	P0577B11.138 gene product	protein Rubredoxin family protein, expressed	1e-143		Os.8000	AT5G17170.1	rubredoxin family protein, contains Pfam profile PF00301: Rubredoxin	6e-92	UniRef90_Q84SC5	Hypothetical protein P0577B11.138 related cluster	1e-141
Os.50410.1.S2_at	1	3.4001	2.2206	7.55025	2.2206	Os04g5	AK101528	CDNA clone:J023067I21, full insert sequence	protein pentatricopeptide, putative, expressed	0		Os.50410	AT2G32230.1	pentatricopeptide (PPR) repeat-containing protein, contains Pfam profile PF01535: PPR repeat	1e-148	UniRef90_Q8L685	Pherophorin-dz1 protein precursor related cluster	8e-22
Os.11240.1.S1_at	1	3.4001	2.2206	7.55025	2.2206	Os01g03914	AK060150	Putative cation diffusion facilitator 9	protein Metal tolerance protein C3, putative, expressed	0		Os.11240	AT1G16310.1	cation efflux family protein, contains cation efflux family protein domain, Pfam:PF01545	1e-142	UniRef90_Q9LDU0	Putative cation diffusion facilitator 9 related cluster	0
Os.12779.1.S1_at	1	14.2996	2.2203	31.7493	2.2203	Os09g30030	AK121447	CDNA clone:J023141K23, full insert sequence	protein expressed protein	2e-38		Os.12779	AT2G29210.1	splicing factor PWI domain-containing protein, contains Pfam profile PF01480: PWI domain	3e-06	UniRef90_Q651Y4	Hypothetical protein P0556A05.23 related cluster	3e-37
OsAffx.23268.1.S1_at	1	18.5993	2.21792	41.2518	2.21792	Os01g16210			protein Protein of unknown function, DUF614 containing protein, expressed	5e-86			AT2G40935.1	expressed protein, low similarity to PGPS/D12 (Petunia x hybrida) GI:4105794; contains Pfam profile PF04749: Protein of unknown	5e-54	UniRef90_UPI00000AB7B8	Cluster related to UPI00000AB7B8; unnamed protein product	9e-85
OsAffx.4488.1.S1_at	1	18.5993	2.21792	41.2518	2.21792	Os05g31310			protein hypothetical protein	3e-73						UniRef90_Q688G9	Hypothetical protein OSJNBa0039A21.3 related cluster	2e-73
Os.8347.1.S1_at	1	17.6991	2.21763	39.249	2.21757	Os09g35680	AK066620	CDNA clone:J013073O17, full insert sequence	protein F-box family protein, putative, expressed	1e-158		Os.8347	AT3G61060.1	F-box family protein / lectin-related, low similarity to PP2 lectin polypeptide (Cucurbita maxima) GI:410437; contains Pfam profi	1e-82	UniRef90_Q651M6	Hypothetical protein OSJNBa0047P18.29 related cluster	1e-156
OsAffx.4603.1.S1_at	1	17.6991	2.21763	39.249	2.21757	Os05g43090			protein GDSL-like Lipase/Acylhydrolase family protein	1e-166			AT1G28570.1	GDSL-motif lipase, putative, similar to lipase (Arabidopsis thaliana) GI:1145627; contains InterPro Entry IPR001087 Lipolytic	1e-48	UniRef90_Q65X51	Hypothetical protein OJ1123_F01.16 related cluster	1e-112
OsAffx.14912.1.S1_at	1	9.72057	2.21733	21.5537	2.21733	Os05g32100			protein hypothetical protein	1e-134			AT2G29210.1	splicing factor PWI domain-containing protein, contains Pfam profile PF01480: PWI domain	1e-10	UniRef90_Q60E71	Hypothetical protein OSJNBa0073E05.5 related cluster	1e-133
OsAffx.28345.1.S1_at	1	17.2504	2.21733	38.249	2.21728	Os07g08490			protein hypothetical protein	1e-81			AT2G30505.1	Expressed protein	7e-05	UniRef90_Q6ZL54	Hypothetical protein OJ1506_G02.14 related cluster	8e-74
OsAffx.21034.1.S1_at	1	42.7512	2.21644	94.7556	2.21644		XM_353951
Os.50793.1.S1_x_at	1	3	2.216	8.78241	2.92747	Os12g01900	AK058609	CDNA clone:001-018-A07, full insert sequence	protein retrotransposon protein, putative, unclassified, expressed	1e-98		Os.50793	AT3G10980.1	expressed protein	1e-24	UniRef90_Q2QYQ5	Retrotransposon protein, putative, unclassified related cluster	2e-97
Os.27706.1.S1_at	1	5.15005	2.21348	11.3995	2.21348	Os08g42980	AK074001	CDNA clone:002-108-D09, full insert sequence	protein La domain containing protein, expressed	0		Os.27706	AT2G43970.1	La domain-containing protein, contains Pfam profile PF05383: La domain	2e-90	UniRef90_Q6ZJG0	Putative RNA recognition motif (RRM)-containing protein related cluster	0
Os.1597.1.S1_at	1	5.15005	2.21348	11.3995	2.21348	Os01g51430	AK099559	P0456F08.26	protein expressed protein	1e-97		Os.1597	AT2G26070.1	expressed protein	6e-53	UniRef90_Q9ASD3	Hypothetical protein P0456F08.33 related cluster	2E-
OsAffx.25100.1.S1_x_at	1	3.04984	2.21318	6.74986	2.21318	Os03g15680	NM_187524	OJ1041F02.13 hypothetical protein	protein GRAS family transcription factor containing protein	0	NM_187524	Os.62243	AT4G08250.1	scarecrow transcription factor family protein, SCARECROW - Arabidopsis thaliana, PID:g1497987	6E-	UniRef90_Q84Q92	Hypothetical protein OJ1041F02.13 related cluster	0
Os.47481.1.A1_x_at	1	3.04984	2.21318	6.74986	2.21318	Os10g21550	BX899305	OSJNBb0076H04.6 hypothetical protein	protein hypothetical protein	9e-37		Os.47481				UniRef90_Q8W2W4	Hypothetical protein OSJNBb0076H04.6 related cluster	2e-35
Os.9832.1.S1_at	1	3.04984	2.21318	6.74986	2.21318	Os06g42720	AK073428	CDNA clone:J033042H02, full insert sequence	protein amino acid transporter family protein, putative, expressed	0		Os.9832	AT3G30390.2	similar to amino acid transporter family protein [Arabidopsis thaliana] (TAIR:At5g38820.1); similar to hypothetical protein	1e-162	UniRef90_Q67VL0	Putative system A transporter isoform 2 related cluster	0
Os.11033.1.S1_at	1	3.04984	2.21318	6.74986	2.21318	Os08g01180	AK064841	CDNA clone:J013000G03, full insert sequence	protein Nicalin precursor, putative, expressed	0		Os.11033	AT3G44330.1	expressed protein	1e-172	UniRef90_Q6Z1Y4	Hypothetical protein B1147B12.25 related cluster	0
Os.35398.1.S1_at	1	3.04984	2.21318	6.74986	2.21318	Os01g52560	AK067653	Putative ABC transporter	protein ABC transporter family protein, putative, expressed	0		Os.35398	AT3G16340.1	ABC transporter family protein, similar to PDR5-like ABC transporter GI:1514643 from (Spirodela polyrhiza); contains Pfam profile:	0	UniRef90_Q7FMW4	PDR-like ABC transporter related cluster	0
Os.20617.2.S1_x_at	1	6.21906	2.21274	13.7612	2.21274	Os07g46280	NM_185		protein Glycosyl hydrolase family 1 protein, expressed	0			AT3G18080.1	glycosyl hydrolase family 1 protein, contains Pfam PF00232 : Glycosyl hydrolase family 1 domain; TIGRFAM TIGR01233:	0	UniRef90_Q40025	Beta-glucosidase related cluster	0
Os.13587.1.S1_at	1	15.9834	2.21259	35.3647	2.21259	Os09g26190	CB619089	Transcribed locus, weakly similar to NP_568233.1 pentatricopeptide (PPR) repeat-containing protein / CBS domain-containing protein [Arabidopsis thaliana]	protein CBS domain containing protein, expressed	1e-26		Os.13587				UniRef90_Q69MJ6	Hypothetical protein OSJNBa0039E17.8 related cluster	2e-34
Os.27835.1.S1_at	1	12.254	2.21244	27.1112	2.21244	Os06g13660	AK066714	CDNA clone:J013088K03, full insert sequence	protein Alanyl-tRNA synthetase, putative, expressed	0		Os.27835	AT5G22800.1	aminoacyl-tRNA synthetase family protein, contains Pfam profiles: PF01411 tRNA synthetases class II (A), PF02272 DHHA1 domain	1e-162	UniRef90_UPI00000E3F33	Cluster related to UPI00000E3F33; Alanyl-tRNA synthetase	0
Os.25316.3.S1_at	1	13.8999	2.2122	30.7506	2.2123	Os03g56260	NM_1848	Putative kinesin-like protein	protein Kinesin motor domain containing protein, expressed	0	NM_1848	Os.25316	AT3G4	kinesin motor protein-related, several kinesin-like proteins	0	UniRef90_Q7XZX0	Putative kinesin-like protein related cluster	0
Os.11445.1.S1_at	1	23.8163	2.21215	52.6852	2.21215	Os06g35970	AK0608	CDNA clone:J033068F09, full insert sequence	protein meiosis 5, putative, expressed	1e-106		Os.11445	AT2G42840.1	protodermal factor 1 (PDF1), identical to protodermal factor 1 (Arabidopsis thaliana) gi:4929130:gb:AAD33869	1e-16	UniRef90_Q5Z9D5	Protodermal factor-like related cluster	1e-105
OsAffx.23303.1.S1_at	1	5.0915	2.212	11.2624	2.212	Os01g19240			protein Integral membrane protein DUF6 containing protein	0			AT1G09380.1	integral membrane family protein / nodulin MtN21-related, similar to MtN21 GI:2598575 (root nodule development) from (Medicago	2e-81	UniRef90_Q94IY3	Putative MtN21 related cluster	0
Os.487.1.S1_at	1	2	2.21185	6.5519	3.27595	Os01g15340	AK070626	P0462H08.5	protein FPF1 protein, putative, expressed	2e-53		Os.487	AT5G10625.1	expressed protein	2e-29	UniRef90_Q9LGE3	FPF1 protein-like related cluster	4e-52
OsAffx.4499.1.S1_at	1	2.60013	2.2114	5.74995	2.21141	Os05g32830			protein hypothetical protein	1e-108
Os.6305.1.S1_at	1	2.60013	2.2114	5.74995	2.21141	Os08g33390	AK101681	CDNA clone:J033058K22, full insert sequence	protein Regulator of chromosome condensation family protein, expressed	0		Os.6305	AT5G16040.1	regulator of chromosome condensation (RCC1) family protein, similar to UVB-resistance protein UVR8 (Arabidopsis thaliana)	1e-178	UniRef90_Q6ZKB8	Putative UVB-resistance protein UVR8 related cluster	0
Os.14813.1.S1_at	1	2.60013	2.2114	5.74995	2.21141	Os11g42790	AK066444	CDNA clone:J013066C13, full insert sequence	protein sodium/hydrogen exchanger 3 family protein, expressed	0		Os.14813	AT3G05030.1	sodium proton exchanger, putative (NHX2), similar to sodium proton exchanger Nhx1 GB:AAD16946 (Arabidopsis thaliana); Member of The	0	UniRef90_Q2R0E9	Sodium/hydrogen exchanger 3 related cluster	0
OsAffx.29056.1.S1_at	1	3.29095	2.21023	7.27375	2.21023	Os08g05900			protein hypothetical protein	2e-51			AT1G61750.1	expressed protein, contains Pfam profile: PF01657 domain of unknown function	4e-09	UniRef90_Q6ZJR4	Hypothetical protein OJ1177_E11.6 related cluster	2e-42
Os.52753.1.S1_at	1	26.0782	2.2	57.6234	2.20964	Os05g19500	AK069092	CDNA clone:J023007H06, full insert sequence	protein cation/hydrogen exchanger, putative, expressed	0		Os.52753	AT3G17630.1	cation/hydrogen exchanger, putative (CHX19), similar to putative Na+/H+-exchanging protein GB:CAA23036 from (Arabidopsis thaliana);	0	UniRef90_Q6ATD0	Putative sodium/hydrogen exchanger related cluster	0
Os.46881.1.S1_at	1	10.9997	2.20905	24.2989	2.20905	Os10g39770	AK105882	OSJNBa0001O14.25 hypothetical protein	protein Zinc finger, C3HC4 type family protein, expressed	1e-131		Os.46881	AT4G35840.1	zinc finger (C3HC4-type RING finger) family protein, contains a TG non-consensus donor splice site at exon 2; contains Pfam profi	8e-67	UniRef90_Q9AV43	Hypothetical protein OSJNBa0001O14.25 related cluster	1e-130
OsAffx.3718.1.S1_at	1	3.59989	2.20845	7.95019	2.20845	Os04g04300			protein hypothetical protein	1e-111			AT4G01720.1	WRKY family transcription factor, similar to wild oat DNA-binding protein ABF2, GenBank accession number Z48431	3e-09	UniRef90_Q7XS15	OSJNBa0095H06.3 protein related cluster	1e-110
OsAffx.30068.1.S1_at	1	2.39999	2.20845	5.30026	2.20845	Os09g28840			protein Serine carboxypeptidase family protein, expressed	0			AT3G63470.1	serine carboxypeptidase, putative, similar to SP:P52711 Serine carboxypeptidase II-3 precursor (EC 3.4.16.6) Hordeum vulgare; con	9e-97	UniRef90_Q69MD7	Putative serine carboxypeptidase related cluster	0
Os.31644.2.S1_at	1	3.84984	2.20786	8.49991	2.20786	Os07g45560	AK106984	CDNA clone:002-119-H11, full insert sequence	protein expressed protein	0		Os.57732	AT5G18980.1	expressed protein	8e-63	UniRef90_Q7XIB6	Putative BLE2 protein related cluster	0
Os.24073.1.S1_at	1	3.84984	2.20786	8.49991	2.20786	Os11g07030	AK107313	CDNA clone:002-124-F07, full insert sequence	protein expressed protein	1e-139		Os.24073	AT4G14590.1	expressed protein	8e-67	UniRef90_Q53P92	Expressed protein related cluster	1e-138
OsAffx.11078.1.S1_at	1	7.6014	2.20668	16.7739	2.20668	Os01g16390	NM_188043	Unnamed protein product	protein NB-ARC domain containing protein	0	NM_188043	Os.68134	AT3G07040.1	disease resistance protein RPM1 (CC-NBS-LRR class), putative, domain signature CC-NBS-LRR exists, suggestive of a disease resistanc	7e-69	UniRef90_Q5NBI3	NBS-LRR disease resistance protein-like related cluster	0
Os.57005.1.S1_at	1	3.65909	2.20654	8.07394	2.20654	Os01g04880	AK110732	CDNA clone:002-170-E11, full insert sequence	protein expressed protein	1e-06		Os.57005	AT4G18670.1	leucine-rich repeat family protein / extensin family protein, similar to extensin-like protein (Lycopersicon esculentum)	1e-06	UniRef90_Q2UP30	Predicted protein related cluster	7e-80
Os.32503.1.S1_at	1	4.84994	2.20609	10.6994	2.20609	Os07g08430	AK066734	CDNA clone:J013078I01, full insert sequence	protein Indole-3-glycerol phosphate lyase, chloroplast precursor, putative, expressed	1e-179		Os.32503	AT3G54640.1	tryptophan synthase, alpha subunit (TSA1), identical to gi:619753	1e-111	UniRef90_Q6ZL61	Putative tryptophan synthase alpha chain related cluster	1e-177
Os.9565.1.S1_x_at	1	4.84994	2.20609	10.6994	2.20609	Os12g18360	AK071926	CDNA clone:J013072N20, full insert sequence	protein NB-ARC domain containing protein, expressed	0		Os.9565	AT3G46730.1	disease resistance protein (CC-NBS class), putative, domain signature CC-NBS exists, suggestive of a disease resistance	1e-46	UniRef90_Q9AY26	Pi-ta protein related cluster	0
Os.15770.2.S1_at	1	32.74	2.20609	72.2488	2.20674	Os07g35720	AK064568	CDNA clone:002-112-D06, full insert sequence	protein expressed protein	1e-68		Os.15770				UniRef90_Q2R0U5	Transposon protein, putative, unclassified related cluster	5e-13
OsAffx.4378.1.S1_x_at	1	4.84994	2.20609	10.6994	2.20609	Os05g19300			protein hypothetical protein	6e-78			AT2G29210.1	splicing factor PWI domain-containing protein, contains Pfam profile PF01480: PWI domain	4e-06	UniRef90_Q5Z556	Hypothetical protein OSJNBa0085C03.17 related cluster	3e-51
Os.15088.1.S1_at	1	2.1999	2.20462	4.84994	2.20462		BI809990	Transcribed locus				Os.15088
Os.7876.1.S1_at	1	2.44992	2.20403	5.39	2.20007	Os02g06700	AK121223	CDNA clone:J023090I10, full insert sequence	protein 40S ribosomal protein S14, putative, expressed	7e-81		Os.7876	AT3G52580.1	40S ribosomal protein S14 (RPS14C), ribosomal protein S14 -Zea mays,PIR2:A30097	4e-77	UniRef90_P19950	40S ribosomal protein S14 related cluster	2e-76
OsAffx.17998.1.S1_at	1	6.15001	2.20315	13.5494	2.20315	Os09g35560			protein hypothetical protein	1e-68						UniRef90_Q651N8	Hypothetical protein OSJNBa0047P18.5 related cluster	3e-55
Os.27808.1.S1_s_at	1	3.94996	2.20256	8.70001	2.20256	Os03g53200	AK067697	CDNA clone:J013118D08, full insert sequence	protein Calmodulin, putative, expressed	2e-82		Os.27808	AT5G37780.1	calmodulin-1/4 (CAM1), identical to calmodulin 4 (Arabidopsis thaliana) GI:16223, SP:P25854 Calmodulin-1/4 {Arabidopsis	1e-53	UniRef90_Q84MN0	Putative calmodulin related cluster	3e-81
Os.53054.1.S1_at	1	3.94996	2.20256	8.70001	2.20256	Os02g45870	AK070614	CDNA clone:J023061N23, full insert sequence	protein tobamovirus multiplication protein 3, putative, expressed	1e-135		Os.53054	AT1G14530.2	tobamovirus multiplication protein 3, putative / TOM3, putative (THH1), identical to THH1 (GI:15706301) (Arabidopsis thaliana); sup	1e-82	UniRef90_Q6EU03	Tobamovirus multiplication protein 3-like related cluster	1e-134
Os.17663.1.S1_at	1	4.6999	2.20226	10.3504	2.20226	Os01g64860	AK099470	Putative subtilisin-like protease	protein Subtilisin N-terminal Region family protein, expressed	0		Os.17663	AT5G67360.1	cucumisin-like serine protease (ARA12), Asp48; almost identical to cucumisin-like serine protease (ARA12) GI:3176874 from	1e-154	UniRef90_Q8S1N3	Putative subtilisin-like protease related cluster	0
Os.8784.1.S1_at	1	4.6999	2.20226	10.3504	2.20226	Os04g52940	AK062688	CDNA clone:001-105-H12, full insert sequence	protein SIT4 phosphatase-associated family protein, putative, expressed	5e-45		Os.8784				UniRef90_Q7XTT5	OSJNBa0058K23.19 protein related cluster	9e-44
OsAffx.29173.2.S1_at	1	511.243	2.20108	1125.29	2.20108	Os08g12			protein MATH domain containing protein	1e-175			AT5G19000.1	similar to speckle-type POZ protein-related [Arabidopsis thaliana] (TAIR:At3g06190.1); similar to putative speckle-type POZ	3e-51	UniRef90_Q7F0Z0	Putative speckle-type POZ protein related cluster	1e-148
Os.9869.1.S1_at	1	2.24988	2.2002	4.95019	2.2002	Os08g23120	AK104999	CDNA clone:J033097J11, full insert sequence	protein RNA recognition motif family protein, expressed	0		Os.9869	AT3G13224.2	RNA recognition motif (RRM)-containing protein, contains InterPro entry IPR000504: RNA-binding region RNP-1 (RNA recognition	3e-95	UniRef90_Q6Z0P6	RNA recognition motif (RRM)-containing protein-like related cluster	0
Os.55413.1.S1_at	1	2.74997	2.19991	6.04	2.19639	Os04g53998	AK108040	CDNA clone:002-137-D02, full insert sequence	protein D-mannose binding lectin family protein, expressed	0		Os.55413	AT4G21380.1	S-locus protein kinase, putative (ARK3), identical to PIR:T05180:T05180 S-receptor kinase ARK3 precursor - (Arabidopsis thaliana)	8e-60	UniRef90_Q5JQW1	OSJNBb0015D13.18 protein related cluster	0
OsAffx.15024.1.A1_at	1	14.7166	2.19755	32.3406	2.19756	Os05g39400			protein expressed protein	0			AT2G29210.1	splicing factor PWI domain-containing protein, contains Pfam profile PF01480: PWI domain	2e-14
OsAffx.29402.1.S1_at	1	36.7508	2.19726	80.7511	2.19726	Os08g28550			protein hypothetical protein	1e-123			AT5G36905.1	RNase H domain-containing protein, low similarity to reverse transcriptase (Arabidopsis thaliana) GI:976278; contains	3e-08	UniRef90_Q2QQV8	Retrotransposon protein, putative, unclassified related cluster	5e-62
OsAffx.4931.1.S1_at	1	3.78602	2.1	8.31665	2.19667	Os06g24890			protein hypothetical protein	6e-46						UniRef90_Q69TU3	Hypothetical protein OSJNBa0021M10.10 related cluster	6e-32
Os.18524.2.S1_at	1	2.54986	2.1	5.59971	2.19609	Os03g01016	AK066383	CDNA clone:J013063O13, full insert sequence	protein expressed protein	1e-139		Os.18524	AT5G46560.1	expressed protein	1e-25	UniRef90_Q9LS27	Arabidopsis thaliana genomic DNA, chromosome 5, BAC clone:F10E10 related cluster	5e-24
OsAffx.25977.1.S1_at	1	2.54986	2.1	5.59971	2.19609	Os04g11110			protein hypothetical protein	1e-39						UniRef90_Q7XP14	OSJNBb0013J13.6 protein related cluster	3e-38
OsAffx.21655.1.S1_at	1	4.5998	2.19579	10.1002	2.19579	Os01g59710			protein hypothetical protein	1e-134			AT3G56190.1	alpha-soluble NSF attachment protein 2 / alpha-SNAP2 / ASNAP2, identical to alpha-soluble NSF attachment protein 2 / alpha-SNAP2	4e-09	UniRef90_Q8RUN4	Hypothetical protein P0425G02.28 related cluster	1e-132
Os.52368.1.S1_at	1	5.19848	2.19579	11.4148	2.19579	Os03g64370	AK066683	CDNA clone:J013072G24, full insert sequence	protein pentatricopeptide, putative	0		Os.52368	AT5G52850.1	pentatricopeptide (PPR) repeat-containing protein, contains INTERPRO:IPR002885 PPR repeats	1e-114	UniRef90_Q7Y1D6	Putative pentatricopeptide repeat containing protein related cluster	0
Os.12402.1.S1_at	1	2.30007	2.1955	5.0498	2.1955	Os05g44320	AK111856	CDNA clone:J033022A22, full insert sequence	protein Periodic tryptophan protein 2 WD repeat associated domain containing protein, expressed	0		Os.12402	AT1G15440.1	transducin family protein / WD-40 repeat family protein, Strong similarity to gb X95263 Periodic tryptophan protein 2 gene (PWP2) f	0	UniRef90_Q6F2Y8	Hypothetical protein P0483D07.1 related cluster	0
Os.56664.1.S1_at	1	3.18105	2.19491	6.98213	2.19491	Os04g34170	AK110267	CDNA clone:002-163-C02, full insert sequence	protein transposon protein, putative, CACTA, En/Spm sub-class, expressed	2e-10		Os.56664	AT2G29210.1	splicing factor PWI domain-containing protein, contains Pfam profile PF01480: PWI domain	1e-05	UniRef90_Q97P71	Cell wall surface anchor family protein related cluster	7e-27
OsAffx.11382.1.S1_at	1	4.08916	2.19374	8.97054	2.19374	Os01g38			protein expressed protein	1e-178			AT1G16610.1	arginine/serine-rich protein, putative (SR45), similar to arginine/serine-rich protein GI:6601502 from	1e-13	UniRef90_Q8S1A6	Hypothetical protein B1114B07.29 related cluster	1e-174
Os.53897.1.S1_at	1	3.68932	2.19344	8.09231	2.19344	Os07g32406	AK100690	CDNA clone:J023114F23, full insert sequence	protein calcineurin-like phosphoesterase family protein, putative, expressed	0		Os.53897	AT2G25010.1	expressed protein	9e-49	UniRef90_Q8H3F8	Serine/threonine phosphatase PP7-related-like protein related cluster	0
Os.56083.1.S1_at	1	45.2512	2.19344	99.256	2.19344	Os04g41800	AK109232	CDNA clone:002-156-F04, full insert sequence	protein expressed protein	7e-85		Os.56083	AT2G43540.1	expressed protein	4e-34	UniRef90_Q7XU55	OSJNBb0091E11.22 protein related cluster	7e-75
Os.27993.1.S1_at	1	159.75	2.19257	350.263	2.19257	Os12g12300	AK063569	CDNA clone:001-117-G03, full insert sequence	protein hydroxyproline-rich glycoprotein family protein, putative, expressed	0		Os.27993	AT5G55390.1	hydroxyproline-rich glycoprotein family protein	2e-62	UniRef90_Q2QVM6	Expressed protein related cluster	0
OsAffx.27803.1.S1_at	1	131.303	2.19227	287.853	2.19227	Os06g24300			protein hypothetical protein	3e-44						UniRef90_Q69LU3	Hypothetical protein OSJNBb0014G01.8 related cluster	2e-19
Os.15306.1.S1_a_at	1	19.5009	2.19227	42.7512	2.19227	Os08g32870	AK071221	Putative betaine-aldehyde dehydrogenase	protein Betaine-aldehyde dehydrogenase, chloroplast precursor, putative, expressed	0		Os.15306	AT1G74920.1	betaine-aldehyde dehydrogenase, putative, identical to betaine-aldehyde dehydrogenase, chloroplast precursor (BADH) (Arabidopsis	0	UniRef90_Q84LK3	Betaine aldehyde dehydrogenase related cluster	0
OsAffx.16606.1.A1_at	1	9.93012	2.19213	21.7681	2.19213	Os07g38020	NM_186364	OJ1092_A07.118 hypothetical protein	protein hypothetical protein	1e-139	NM_186364	Os.67287	AT2G29210.1	splicing factor PWI domain-containing protein, contains Pfam profile PF01480: PWI domain	2e-08	UniRef90_Q84SM1	Hypothetical protein OJ1092_A07.118 related cluster	0
Os.22640.1.A1_at	1	2.35013	2.19139	5.15005	2.19139	Os01g10830	AK067719	Unnamed protein product	protein enoyl-CoA hydratase/isomerase family protein, expressed	1e-137		Os.22640	AT4G14430.1	enoyl-CoA hydratase/isomerase family protein, low siimilarity to 2-cyclohexenylcarbonyl CoA isomerase (Streptomyces	5e-51	UniRef90_Q8L685	Pherophorin-dz1 protein precursor related cluster	8e-07
Os.53926.1.S1_at	1	18.5993	2.19081	40.7474	2.19081	Os09g08400	AK100866	CDNA clone:J023124C12, full insert sequence	protein hypothetical protein	1e-12		Os.53926	AT3G28780.1	similar to expressed protein [Arabidopsis thaliana] (TAIR:At3g28840.1); similar to unnamed protein product [Yarrowia lipolytica	0.0002
Os.35805.1.S1_at	1	2.09987	2.19051	4.5998	2.19051	Os12g07060	AK065706	CDNA clone:J013038P03, full insert sequence	protein DnaJ C terminal region family protein, expressed	0		Os.35805	AT5G48030.1	DNAJ heat shock protein, mitochondrially targeted (GFA2), 99.8% identical to mitochondrially targeted DnaJ protein GFA2 (Arabidop	1e-124	UniRef90_Q2QX63	DnaJ protein, putative related cluster	0
Os.35787.1.S1_at	1	5.64633	2.19051	12.3684	2.19051	Os03g63150	AK065798	Putative resistance complex protein	protein powdery mildew resistance protein PM3b, putative, expressed	0		Os.35787	AT3G14460.1	disease resistance protein (NBS-LRR class), putative, domain signature NBS-LRR exists, suggestive of a disease resistance protein.	1e-110	UniRef90_Q852D5	Putative resistance complex protein related cluster	0
OsAffx.31289.1.S1_at	1	9.9	2.19022	21.8951	2.21162	Os11g34140			protein expressed protein	0			AT1G54990.1	expressed protein	4e-64	UniRef90_Q2R2Z8	Hypothetical protein related cluster	0
OsAffx.25036.1.S1_at	1	2.8999	2.18	6.34973	2.18963	Os04g50192			protein retrotransposon protein, putative, LINE subclass	0			AT3G24255.1	similar to expressed protein [Arabidopsis thaliana] (TAIR:At3g23910.1); similar to OSJNBb0089B03.5 [Oryza sativa (japonica	2e-19	UniRef90_Q5VSW2	OSJNBa0009P12.14 protein related cluster	0
OsAffx.714.1.S1_x_at	1	2.8999	2.18	6.34973	2.18963		NM_193352	OSJNBa0026J14.22			NM_193352	Os.66688				UniRef90_UPI000009F224	Cluster related to UPI000009F224; OSJNBa0026J14.22	6e-67
OsAffx.15303.1.S1_s_at	1	2.8999	2.18	6.34973	2.18963	Os06g07780			protein Synaptobrevin family protein, expressed	1e-123			AT4G32150.1	synaptobrevin family protein, similar to Synaptobrevin-like protein 1 (SP:P51809) (Homo sapiens)	1e-93	UniRef90_Q9LWK1	Putative synaptobrevin 1 related cluster	1e-122
Os.9392.1.S1_at	1	6.34973	2.18905	13.8999	2.18905	Os11g05050	AK071762	CDNA clone:001-039-G04, full insert sequence	protein Stem-specific protein TSJT1, putative, expressed	1e-124		Os.9392	AT5G19140.1	auxin/aluminum-responsive protein, putative, strong similarity to auxin down-regulated protein ARG10 (Vigna radiata) GI:2970051,	3e-87	UniRef90_Q2QXS4	Aluminium-induced protein, putative related cluster	1e-110
OsAffx.19979.1.S1_at	1	18.9153	2.1889	41.4038	2.1889	Os12g35580			protein riboflavin synthase, alpha subunit family protein, expressed	1e-168			AT2G20690.1	lumazine-binding family protein, SP:P50854 Riboflavin synthase alpha chain (EC 2.5.1.9) {Actinobacillus pleuropneumoniae}; contains	3e-58	UniRef90_Q2QP59	Riboflavin synthase, alpha subunit, putative related cluster	1e-166
OsAffx.24046.3.S1_x_at	1	35.7523	2.18876	78.253	2.18876	Os06g14730			protein Transposase, putative	0			AT1G18560.1	hAT dimerisation domain-containing protein / BED zinc finger domain-containing protein / transposase-related, weak	9e-22	UniRef90_Q2QRD1	Hypothetical protein related cluster	0
OsAffx.2864.1.S1_at	1	3.45002	2.18846	7.55025	2.18846	Os02g34			protein pentatricopeptide, putative	0			AT2G22070.1	pentatricopeptide (PPR) repeat-containing protein, contains INTERPRO:IPR002885 PPR repeats	4e-97
Os.8181.1.S1_at	1	8.49991	2.18817	18.5993	2.18817	Os01g61910	CA762990	Putative kinase interacting protein	protein expressed protein	0		Os.8181	AT1G58210.1	kinase interacting family protein, similar to kinase interacting protein 1 (GI:13936326) {Petunia integrifolia}	1e-135	UniRef90_Q5QMF3	Putative kinase interacting protein 1 related cluster	0
Os.12658.1.S1_at	1	8.49991	2.18817	18.5993	2.18817	Os03g55620	AK073918	CDNA clone:J033074N13, full insert sequence	protein Serine/threonine-protein kinase 12, putative, expressed	1e-175		Os.12658	AT2G45490.1	Encodes a member of a family of Ser/Thr kinases whose activities peak during cell division. Transcripts are abundant in tissues	1e-101	UniRef90_Q7Y0C4	Putative aurora-related kinase related cluster	1e-152
Os.16249.1.S1_a_at	1	5.78988	2.18773	12.6667	2.18773	Os07g22640	AK060230	CDNA clone:001-002-H02, full insert sequence	protein calcium-dependent lipid-binding protein, putative, expressed	0		Os.16249	AT3G61050.2	similar to C2 domain-containing protein [Arabidopsis thaliana] (TAIR:At3g60950.1); similar to C2 domain-containing	0	UniRef90_Q7XAL6	Putative CLB1 protein (Calcium-dependent lipid binding) protein related cluster	0
Os.12706.1.S1_at	1	28.4692	2.18729	62.2704	2.18729	Os05g02530	AY074786	DHAR1 mRNA for GSH-dependent dehydroascorbate reductase 1	protein dehydroascorbate reductase, putative, expressed	1e-117		Os.12706	AT1G75270.1	dehydroascorbate reductase, putative, similar to GI:6939839 from (Oryza sativa)	4e-77	UniRef90_Q84UH5	Dehydroascorbate reductase related cluster	1e-115
Os.13897.1.S1_at	1	3.24984	2.18466	7.09982	2.18466	Os07g47530	AK119940	CDNA clone:002-184-B06, full insert sequence	protein AAA-type ATPase family protein, putative, expressed	1e-73		Os.13897	AT4G13340.1	leucine-rich repeat family protein / extensin family protein, similar to extensin-like protein (Lycopersicon esculentum)	2e-15	UniRef90_Q7X989	Putative MSP1(Mitochondrial sorting of proteins) protein related cluster	2e-72
OsAffx.31564.2.S1_at	1	3.24984	2.18466	7.09982	2.18466	Os12g03390			protein F-box domain containing protein, expressed	0			AT3G26920.1	F-box family protein, contains F-box domain Pfam:PF00646	8e-12	UniRef90_Q2QY97	F-box domain, putative related cluster	0
Os.778.1.S1_at	1	44.7517	2.18437	97.7544	2.18437	Os01g02700	AK066041	(japonica cultivar-group), predicted mRNA	protein TAK14, putative, expressed	0		Os.778	AT1G66910.1	protein kinase, putative, similar to receptor serine/threonine kinase PR5K gi:1235680:gb:AAC49208	1e-76	UniRef90_Q5ZE83	Putative rust resistance kinase Lr10 related cluster	0
Os.13478.1.S1_at	1	9.79953	2.18379	21.4001	2.18379	Os03g01030	AK072547	CDNA clone:J023131F13, full insert sequence	protein expressed protein	1e-114		Os.13478	AT5G51110.1	expressed protein	2e-44	UniRef90_Q9LU63	Arabidopsis thaliana genomic DNA, chromosome 5, P1 clone:MWD22 related cluster	9e-43
Os.10981.1.S1_at	1	7.09982	2.1832	15.5003	2.1832	Os11g34810	AK121457	CDNA clone:J023143I23, full insert sequence	protein expressed protein	2e-77		Os.10981				UniRef90_Q2R2S6	Expressed protein related cluster	4e-76
OsAffx.14408.1.S1_at	1	3.47084	2.18247	7.57502	2.18247	Os04g54120			protein D-mannose binding lectin family protein	0			AT1G65790.1	S-receptor protein kinase, putative, similar to similar to PIR:T05180:T05180 S-receptor kinase ARK3 precursor - (Arabidopsis thal	1e-174	UniRef90_Q7XQT9	OSJNBa0043L09.8 protein related cluster	0
Os.54993.1.S1_at	1	10.6994	2.18233	23.34	2.18143	Os06g34690	AK107266	CDNA clone:002-125-H06, full insert sequence	protein T-complex protein 1, gamma subunit, putative, expressed	0		Os.54993	AT5G26360.1	chaperonin, putative, similar to SWISS-PROT:P50143- T-complex protein 1, gamma subunit (TCP-1-gamma) (Xenopus laevis); contains	1e-175	UniRef90_Q872U9	Probable chaperonin of the TCP1 ring complex related cluster	0
Os.26794.1.S2_at	1	10.6994	2.18233	23.34	2.18143	Os12g40790	AK122147	CDNA clone:J033138G15, full insert sequence	protein zinc finger family protein, putative, expressed	0		Os.26794	AT2G30580.1	zinc finger (C3HC4-type RING finger) family protein, contains Pfam profile: PF00097 zinc finger, C3HC4 type (RING finger)	1e-71	UniRef90_Q2QML2	C3HC4 zinc finger protein, putative related cluster	0
Os.25062.1.A1_a_at	1	7.70013	2.18174	16.7997	2.18174	Os01g48300	AK120641	P0007F06.23	protein expressed protein	0		Os.25062	AT2G31040.1	ATP synthase protein I -related, contains weaks similarity to Swiss-Prot:P08443 ATP synthase protein I (Synechococcus sp.)	6e-98	UniRef90_Q5QMQ3	Hypothetical protein P0007F06.35-1 related cluster	0
OsAffx.18117.1.S1_x_at	1	54.2473	2.1797	118.243	2.1797	Os10g03920			protein zinc finger family protein, putative	1e-124			AT5G59550.1	zinc finger (C3HC4-type RING finger) family protein, contains Pfam domain, PF00097: Zinc finger, C3HC4 type (RING finger)	1e-25	UniRef90_Q8LSS0	Putative RING-H2 finger protein related cluster	1e-123
OsAffx.15051.1.S1_at	1	15.9503	2.17854	34.7483	2.17854	Os05g40840			protein hypothetical protein	2e-37						UniRef90_Q75KZ2	Hypothetical protein OJ1004_E02.10 related cluster	3e-12
Os.50328.2.S1_x_at	1	15.9503	2.17854	34.7483	2.17854	Os11g44750	AK070681	CDNA clone:J023006K02, full insert sequence	protein retrotransposon protein, putative, unclassified	1e-159		Os.50328	AT5G36905.1	RNase H domain-containing protein, low similarity to reverse transcriptase (Arabidopsis thaliana) GI:976278; contains	1e-22	UniRef90_Q5W649	Hypothetical protein OSJNBb0052F16.13 related cluster	0
Os.10238.1.S1_at	1	2.77806	2.17664	6.04685	2.17664	Os04g39814	AK066908	CDNA clone:J013092D04, full insert sequence	protein Cyanogenic beta-glucosidase precursor, putative, expressed	1e-104		Os.10238	AT5G44640.1	glycosyl hydrolase family 1 protein, contains Pfam PF00232 : Glycosyl hydrolase family 1 domain; TIGRFAM TIGR01233:	3e-43	UniRef90_Q7F9K4	OSJNBa0022H21.1 protein related cluster	7e-68
OsAffx.9832.1.S1_x_at	1	13.6102	2.17621	29.6186	2.17621	Os08g27780			protein Protein kinase domain containing protein, expressed	0			AT1G21230.1	wall-associated kinase, putative, similar to wall-associated kinase 1 (Arabidopsis thaliana) GI:354	6e-87	UniRef90_Q8H4V7	Putative wall-associated kinase related cluster	0
Os.31900.1.S1_at	1	4.25028	2.17621	9.24948	2.17621	Os07g23110	AK106540	CDNA clone:J033130E20, full insert sequence	protein Poly synthetase 1, putative, expressed	0		Os.31900	AT2G31320.1	poly (ADP-ribose) polymerase, putative / NAD(+) ADP-ribosyltransferase, putative / poly(ADP-ribose) synthetase, putative, similar	0	UniRef90_Q7EYV7	Putative poly(ADP)-ribose polymerase related cluster	0
OsAffx.13510.1.S1_at	1	4.1243	2.17272	8	1.93972	Os03g56714	NM_184982	OSJNBa0010I09.18 hypothetical protein	protein expressed protein	1e-148	NM_184982	Os.62332				UniRef90_Q8S7H4	Hypothetical protein OSJNBa0010I09.18 related cluster	1e-147
OsAffx.30821.1.S1_at	1	4.87432	2.17243	10.5891	2.17243	Os11g04970			protein hypothetical protein	6e-37						UniRef90_Q2RAL7	Hypothetical protein related cluster	2e-35
Os.11677.1.S1_x_at	1	3.91839	2.17127	8.50788	2.17127	Os05g03190	AK066395	CDNA clone:J013036H14, full insert sequence	protein IQ calmodulin-binding motif family protein, expressed	0		Os.11677	AT3G52290.1	calmodulin-binding family protein, similar to SF16 protein (Helianthus annuus) GI:560150; contains Pfam profile PF00612: IQ	4e-77	UniRef90_Q75L83	Putative SF16 protein related cluster	0
OsAffx.23584.1.S1_x_at	1	4.40006	2.1704	9.54986	2.1704	Os01g3	NM_192977	P0013G02.9	protein Programmed cell death protein 2, C-terminal domain containing protein	1e-170	NM_192977	Os.66505	AT4G02220.1	zinc finger (MYND type) family protein / programmed cell death 2 C-terminal domain-containing protein, similar to SP:Q16342	5e-53	UniRef90_Q9AWX6	Programmed cell death 2-like related cluster	0
Os.53982.1.S1_at	1	2.64997	2.16981	5.74995	2.16981	Os05g41880	AK101127	CDNA clone:J033025O14, full insert sequence	protein MutS domain V family protein, expressed	0		Os.53982	AT3G20475.1	similar to DNA mismatch repair protein MSH3 (MSH3) [Arabidopsis thaliana] (TAIR:At4g25540.1); similar to hypothetical protein	1e-126	UniRef90_Q6L4V0	Hypothetical protein P0010D04.9 related cluster	0
OsAffx.23987.1.S1_at	1	15.0994	2.16894	32.74	2.1683	Os01g70280			protein hypothetical protein	1e-168			AT2G36710.1	pectinesterase family protein, contains Pfam profile: PF01095 pectinesterase	2e-18	UniRef90_UPI000009DD4C	Cluster related to UPI000009DD4C; OSJNBa0093F16.24	1e-167
Os.49074.1.A1_at	1	5.39	2.16692	11.7007	2.17082	Os07g37290	CA756879	Transcribed locus, moderately similar to XP_478698.1 hypothetical protein [Oryza sativa (japonica cultivar-group)]	protein hypothetical protein	3e-10		Os.49074				UniRef90_Q6Z405	Hypothetical protein P0567H04.20 related cluster	7e-09
Os.9464.1.A1_at	1	5.39	2.16692	11.7007	2.17082	Os01g01890	AK102103	CDNA clone:J033084B06, full insert sequence	protein expressed protein	1e-134		Os.9464	AT1G23790.1	expressed protein	1e-51	UniRef90_Q9ZUB7	F5O8.34 related cluster	4e-50
OsAffx.15747.1.S1_at	1	9.00057	2.16663	19.5009	2.16663	Os06g34			protein Protein kinase domain containing protein, expressed	0			AT4G03230.1	S-locus lectin protein kinase family protein, contains Pfam domins, PF00069: Protein kinase domain, PF00954: S-locus glycoprotein	7e-74	UniRef90_Q84ZD7	Receptor-like protein kinase-like protein related cluster	2e-76
Os.55606.1.S1_at	1	4.86715	2.16561	10.5404	2.16561	Os07g01214	AK108405	CDNA clone:002-142-G08, full insert sequence	protein transposon protein, putative, unclassified, expressed	4e-08		Os.55606	AT1G62760.1	invertase/pectin methylesterase inhibitor family protein, low similarity to extensin (Volvox carteri) GI:21992	1e-09	UniRef90_Q2UGV9	Predicted protein related cluster	6e-76
OsAffx.12141.1.S1_at	1	6.04	2.16547	13.1004	2.16894	Os02g21009			protein Vacuolar cation/proton exchanger 1c, putative, expressed	4e-78			AT3G51860.1	cation exchanger, putative (CAX3), similar to high affinity calcium antiporter CAX1 (Arabidopsis thaliana)	7e-41	UniRef90_Q5KTQ9	Vacuolar cation/proton exchanger 1c (Ca(2+)/H(+) exchanger 1c) related cluster	7e-77
Os.11190.1.S1_s_at	1	6.04	2.16547	13.1004	2.16894	Os04g33000	AK058995	CDNA clone:001-020-G02, full insert sequence	protein expressed protein	1e-47		Os.11190				UniRef90_UPI00004BF72E	Cluster related to UPI00004BF72E	3e-05
Os.17676.1.S1_at	1	18.5993	2.16401	40.2492	2.16402	Os07g48880	AK09	CDNA clone:J013146I03, full insert sequence	protein Importin alpha-1b subunit, putative, expressed	0		Os.17676	AT1G09270.2	importin alpha-1 subunit, putative (IMPA4), similar to importin alpha-1 subunit (Karyopherin alpha-1 subunit, KAP alpha) (Arabidops	1e-130	UniRef90_Q8H5F4	Putative importin alpha 1 related cluster	0
Os.4299.1.S1_at	1	35.2491	2.16315	76.2491	2.16315	Os06g04000	AK105360	CDNA clone:001-119-D02, full insert sequence	protein Peptidyl-prolyl cis-trans isomerase-like 3, putative, expressed	3e-92		Os.4299	AT1G01940.1	peptidyl-prolyl cis-trans isomerase cyclophilin-type family protein, contains Pfam domain, PF00160: peptidyl-prolyl cis-trans isomera	2e-84	UniRef90_Q9SNN7	Putative CYP10L related cluster	6e-91
OsAffx.23807.1.S1_x_at	1	72.2488	2.16257	156.243	2.16257	Os01g56240	NM_191397	B1143G03.3	protein Auxin responsive protein, expressed	4e-47	NM_191397	Os.65722	AT2G29210.1	splicing factor PWI domain-containing protein, contains Pfam profile PF01480: PWI domain	2e-08	UniRef90_Q5ZAQ7	Hypothetical protein B1143G03.17 related cluster	6e-58
Os.50250.1.S1_at	1	17.6991	2.16113	38.2499	2.16113		AK109473	CDNA clone:J013059I04, full insert sequence				Os.50250				UniRef90_Q4NP69	Hypothetical protein related cluster	0.0001
Os.28578.1.S1_at	1	2.7	2.16069	6.0424	2.23793	Os01g52060	AK111346	P0480C01.14	protein expressed protein	5e-29		Os.28578				UniRef90_Q5JLA1	Hypothetical protein P0480C01.19 related cluster	3e-31
Os.52120.1.S1_x_at	1	2.80006	2.16055	6.04	2.15709	Os01g70580	AK064797	CDNA clone:J013000D02, full insert sequence	protein Thiamin pyrophosphokinase, catalytic domain containing protein, expressed	1e-153		Os.52120	AT1G02880.3	thiamin pyrophosphokinase, putative, similar to thiamin pyrophosphokinase (Mus musculus) gi:6468206:dbj:BAA87040	2e-93	UniRef90_Q5JK24	Putative thiamin pyrophosphokinase 1 related cluster	1e-152
Os.8994.1.S1_at	1	2.80006	2.16055	6.04	2.15709	Os05g41030	AK069135	CDNA clone:J023007E22, full insert sequence	protein Protease inhibitor/seed storage/LTP family protein, expressed	1e-105		Os.8994	AT3G43720.2	similar to protease inhibitor/seed storage/lipid transfer protein (LTP) family protein [Arabidopsis thaliana]	2e-25	UniRef90_Q6AVM8	Hypothetical protein OJ1119_H02.15 related cluster	1e-103
Os.12678.1.S1_at	1	2.80006	2.16055	6.04	2.15709	Os05g50810	AK070346	CDNA clone:J023054K20, full insert sequence	protein Calcium-dependent protein kinase, isoform 2, putative, expressed	0		Os.12678	AT5G12180.1	calcium-dependent protein kinase, putative / CDPK, putative	1e-121	UniRef90_Q6I587	Putative calcium-dependent protein kinase related cluster	0
Os.57477.1.A1_at	1	2.80006	2.16055	6.04	2.15709	Os11g47760	AU070261	CDNA clone:002-157-E11, full insert sequence	protein Heat shock cognate 70 kDa protein, putative, expressed	0		Os.14	AT5G02500.1	heat shock cognate 70 kDa protein 1 (HSC70-1) (HSP70-1), identical to SP:P22953 Heat shock cognate 70 kDa protein 1 (Hsc70.1)	0	UniRef90_P22954	Heat shock cognate 70 kDa protein 2 related cluster	0
Os.53678.2.S1_at	1	9.22786	2.16026	19.9346	2.16026	Os08g1	AK108463	CDNA clone:J033074F15, full insert sequence	protein NB-ARC domain containing protein, expressed	6e-65		Os.53678	AT1G50180.1	disease resistance protein (CC-NBS-LRR class), putative, domain signature CC-NBS-LRR exists, suggestive of a disease resistance	2e-08	UniRef90_Q84YX3	Putative disease resistance gene homolog 9N related cluster	1e-63
OsAffx.27508.111.S1_s_at	1	2.49989	2.15997	5.39	2.15609	Os08g41300	AK119175	Oryza sativa (japonica cultivar-group) cDNA clone:001-037-F05, full insert sequence.	protein 60S ribosomal protein L32, putative, expressed	6e-73			AT4G18100.1	60S ribosomal protein L32 (RPL32A), ribosomal protein L32, human, PIR1:R5HU32	2e-61	UniRef90_Q3MST7	Ribosomal L32 related cluster	8e-69
OsAffx.24403.1.S1_at	1	34.6323	2.15	74.7949	2.15968
[truncated: 1,653 more rows]
