# Supplementary material for: Heterologous oligonucleotide microarrays for transcriptomics in a non-model species; a proof-of-concept study of drought stress in Musa
Source: BMC Genomics. 2009 Sep 16;10:436. doi: 10.1186/1471-2164-10-436 (PMC2761422; doi:10.1186/1471-2164-10-436)
Supplement: Additional file 2 — Davey, Table 2 - MapMan mappings for ATH drought homologues. List of the MapMan mappings for available Arabidopsis homologues of the list of drought-responsive Musa transcripts. [file 1471-2164-10-436-S2.zip]

## Sheet: Sheet1
Davey et al - Additional file Table 2 - List of MapMan mappings for available Arabidopsis homologues of the list of drought-responsive Musa transcripts
bin	name	elements	p-value
1.1	PS.lightreaction	6	0.15561
1.2	PS.photorespiration	4	0.22246
1.3	PS.calvin cyle	6	0.51958
10.1	cell wall.precursor synthesis	6	0.3212
10.2	cell wall.cellulose synthesis	6	0.30963
10.3	cell wall.hemicellulose synthesis	3	0.46417
10.5.1	cell wall.cell wall proteins.AGPs	3	0.51183
10.5.3	cell wall.cell wall proteins.LRR	6	0.27133
10.5.4	cell wall.cell wall proteins.HRGP	2	0.46662
10.6.1	cell wall.degradation.cellulases and beta -1,4-glucanases	3	0.366
10.6.2	cell wall.degradation.mannan-xylose-arabinose-fucose	4	0.06876
10.6.3	cell wall.degradation.pectate lyases and polygalacturonases	6	0.41679
10.7	cell wall.modification	7	0.35967
10.8	cell wall.pectin*esterases	3	0.83523
11.1.10	lipid metabolism.FA synthesis and FA elongation.beta ketoacyl CoA synthase	1	0.65416
11.3	lipid metabolism.Phospholipid synthesis	4	0.4593
11.8	lipid metabolism.'exotics' (steroids, squalene etc)	9	0.99681
11.9.3	lipid metabolism.lipid degradation.lysophospholipases	7	0.85401
11.9.4	lipid metabolism.lipid degradation.beta-oxidation	3	0.88866
12.1	N-metabolism.nitrate metabolism	2	0.2766
13.1.1.1	amino acid metabolism.synthesis.central amino acid metabolism.GABA	2	0.90448
13.1.3.4	amino acid metabolism.synthesis.aspartate family.methionine	1	0.22705
13.1.3.6.1	amino acid metabolism.synthesis.aspartate family.misc.homoserine	1	0.182861
13.1.4.1	amino acid metabolism.synthesis.branched chain group.common	2	0.57821
13.1.5.2	amino acid metabolism.synthesis.serine-glycine-cysteine group.glycine	1	0.09218
13.1.5.3	amino acid metabolism.synthesis.serine-glycine-cysteine group.cysteine	1	0.40767
13.1.6.1	amino acid metabolism.synthesis.aromatic aa.chorismate	2	0.92987
13.1.6.2	amino acid metabolism.synthesis.aromatic aa.phenylalanine and tyrosine	1	0.18418
13.1.6.3	amino acid metabolism.synthesis.aromatic aa.phenylalanine	1	0.23326
13.2.3.1	amino acid metabolism.degradation.aspartate family.asparagine	2	0.72484
13.2.3.2	amino acid metabolism.degradation.aspartate family.threonine	1	0.090647
13.2.3.5	amino acid metabolism.degradation.aspartate family.lysine	2	0.91399
13.2.4.1	amino acid metabolism.degradation.branched-chain group.shared	2	0.95853
13.2.5.1	amino acid metabolism.degradation.serine-glycine-cysteine group.serine	1	0.20337
13.2.5.2	amino acid metabolism.degradation.serine-glycine-cysteine group.glycine	1	0.20337
13.2.6.2	amino acid metabolism.degradation.aromatic aa.tyrosine	1	0.18683
13.2.6.3	amino acid metabolism.degradation.aromatic aa.tryptophan	1	0.86344
16.1	secondary metabolism.simple phenols	1	0.186836
16.2	secondary metabolism.phenylpropanoids	6	0.45205
16.4	secondary metabolism.N misc	2	0.199142
16.7	secondary metabolism.wax	1	0.193602
16.8	secondary metabolism.flavonoids	10	0.56732
19	tetrapyrrole synthesis	5	0.1936
2.1.1	major CHO metabolism.synthesis.sucrose	2	0.33304
2.2.1	major CHO metabolism.degradation.sucrose	1	0.2048
2.2.2	major CHO metabolism.degradation.starch	2	0.81965
20.1	stress.biotic	25	0.190874
20.2	stress.abiotic	27	0.76113
20.2.1	stress.abiotic.heat	18	0.99681
20.2.2	stress.abiotic.cold	1	0.5379
20.2.3	stress.abiotic.drought/salt	1	0.5379
20.2.4	stress.abiotic.touch/wounding	1	0.68621
20.2.99	stress.abiotic.unspecified	6	0.76418
21.1	redox.thioredoxin	3	0.46662
21.2	redox.ascorbate and glutathione	4	0.25429
21.2	redox.ascorbate and glutathione	4	0.25429
21.4	redox.glutaredoxins	1	0.4593
21.6	redox.dismutases and catalases	2	0.020999
23.1.2	nucleotide metabolism.synthesis.purine	3	0.11781
23.3	nucleotide metabolism.salvage	2	0.11319
23.4	nucleotide metabolism.phosphotransfer and pyrophosphatases	2	0.073777
23.5	nucleotide metabolism.deoxynucleotide metabolism	1	0.14429
25	C1-metabolism	2	0.15678
27.3.1	RNA.regulation of transcription.ABI3/VP1-related B3-domain-containing transcription factor family	1	0.133615
27.3.10	RNA.regulation of transcription.C2C2(Zn) YABBY family	1	0.74594
27.3.11	RNA.regulation of transcription.C2H2 zinc finger family	9	0.131555
27.3.12	RNA.regulation of transcription.C3H zinc finger family	1	0.96491
27.3.17	RNA.regulation of transcription.CPP(Zn),CPP1-related transcription factor family	1	0.59196
27.3.19	RNA.regulation of transcription.EIN3-like(EIL) transcription factor family	1	0.55118
27.3.21	RNA.regulation of transcription.GRAS transcription factor family	3	0.28015
27.3.22	RNA.regulation of transcription.HB,Homeobox transcription factor family	6	0.59473
27.3.23	RNA.regulation of transcription.HSF,Heat-shock transcription factor family	2	0.46907
27.3.24	RNA.regulation of transcription.MADS box transcription factor family	3	0.82276
27.3.25	RNA.regulation of transcription.MYB domain transcription factor family	7	0.10437
27.3.26	RNA.regulation of transcription.MYB-related transcription factor family	3	0.21945
27.3.27	RNA.regulation of transcription.NAC domain transcription factor family	9	0.74291
27.3.28	RNA.regulation of transcription.SBP,Squamosa promoter binding protein family	1	0.16032
27.3.3	RNA.regulation of transcription.AP2/EREBP, APETALA2/Ethylene-responsive element binding protein family	6	0.15561
27.3.30	RNA.regulation of transcription.Trihelix, Triple-Helix transcription factor family	2	0.60586
27.3.32	RNA.regulation of transcription.WRKY domain transcription factor family	5	0.86344
27.3.34	RNA.regulation of transcription.Orphan family	1	0.43775
27.3.35	RNA.regulation of transcription.bZIP transcription factor family	4	0.1855
27.3.37	RNA.regulation of transcription.AS2,Lateral Organ Boundaries Gene Family	2	0.1751
27.3.39	RNA.regulation of transcription.AtSR Transcription Factor family	1	0.33907
27.3.4	RNA.regulation of transcription.ARF, Auxin Response Factor family	1	0.70098
27.3.40	RNA.regulation of transcription.Aux/IAA family	2	0.86029
27.3.41	RNA.regulation of transcription.B3 transcription factor family	2	0.083989
27.3.44	RNA.regulation of transcription.Chromatin Remodeling Factors	3	0.33304
27.3.5	RNA.regulation of transcription.ARR	3	0.103526
27.3.50	RNA.regulation of transcription.General Transcription	3	0.16759
27.3.51	RNA.regulation of transcription.General Transcription, TBP-binding protein	1	0.17766
27.3.52	RNA.regulation of transcription.Global transcription factor group	2	0.77335
27.3.55	RNA.regulation of transcription.HDA	3	0.65127
27.3.59	RNA.regulation of transcription.Methyl binding domain proteins	1	0.73989
27.3.6	RNA.regulation of transcription.bHLH,Basic Helix-Loop-Helix family	9	0.27484
27.3.60	RNA.regulation of transcription.NIN-like bZIP-related family	1	0.49651
27.3.62	RNA.regulation of transcription.Nucleosome/chromatin assembly factor group	1	0.90132
27.3.64	RNA.regulation of transcription.PHOR1	1	0.58369
27.3.65	RNA.regulation of transcription.Polycomb Group (PcG)	3	0.66574
27.3.67	RNA.regulation of transcription.putative DNA-binding protein	22	0.47894
27.3.68	RNA.regulation of transcription.PWWP domain protein	1	0.126513
27.3.7	RNA.regulation of transcription.C2C2(Zn) CO-like, Constans-like zinc finger family	1	0.98085
27.3.9	RNA.regulation of transcription.C2C2(Zn) GATA transcription factor family	1	0.69506
27.3.99	RNA.regulation of transcription.unclassified	22	0.06876
28.1.3	DNA.synthesis/chromatin structure.histone	4	0.49146
3.2.3	minor CHO metabolism.trehalose.potential TPS/TPP	2	0.87288
3.4	minor CHO metabolism.myo-inositol	1	0.57821
3.6	minor CHO metabolism.callose	1	0.09612
31.2	cell.division	4	0.82587
31.3	cell.cycle	10	0.12356
33	development	40	0.5379
34.1	transport.p- and v-ATPases	1	0.3767
34.1	transport.nucleotides	1	0.25429
34.12	transport.metal	5	0.96809
34.13	transport.peptides and oligopeptides	6	0.38103
34.14	transport.unspecified cations	4	0.0190785
34.15	transport.potassium	4	0.57004
34.16	transport.ABC transporters and multidrug resistance systems	11	0.5379
34.19.2	transport.Major Intrinsic Proteins.TIP	2	0.30773
34.19.3	transport.Major Intrinsic Proteins.NIP	1	0.33304
34.2	transporter.sugars	5	0.91717
34.21	transport.calcium	1	0.47153
34.22	transport.cyclic nucleotide or calcium regulated channels	2	0.29464
34.3	transport.amino acids	8	0.54585
34.4	transport.nitrate	1	0.59473
34.6	transport.sulphate	1	0.34927
34.7	transport.phosphate	2	0.4145
34.8	transport.metabolite transporters at the envelope membrane	2	0.76113
34.9	transport.metabolite transporters at the mitochondrial membrane	4	0.86029
34.99	transport misc	8	0.66865
4	glycolysis	9	0.85715
5	fermentation	1	0.52739
6	gluconeogenese/ glyoxylate cycle	2	0.51699
7.1	OPP.oxidative PP	2	0.85401
7.2	OPP.non-reductive PP	2	0.27837
8.1	TCA / org. transformation.TCA	2	0.4593
8.2	TCA / org. transformation.other organic acid transformations	3	0.44012
	bin - MapMan functional gene category code
	elements - are the number of transcripts assigned to a particular bin
	p-value - is the significance of the distribution mappings using a Wilcox Ranks sum test, and as calculated by the MapMan software
