# Supplementary material for: Heterologous oligonucleotide microarrays for transcriptomics in a non-model species; a proof-of-concept study of drought stress in Musa
Source: BMC Genomics. 2009 Sep 16;10:436. doi: 10.1186/1471-2164-10-436 (PMC2761422; doi:10.1186/1471-2164-10-436)
Supplement: Additional file 3 — Davey, Table 3 - List common drought responsive genes. List of the 330, >2-fold drought-responsive genes common to Musa 3-week chronic drought stress experiment and rice seedling dehydration stress experiment (GEO GSE6901 Rice drought). Differentially expressed Musa transcripts identified using a hybridisation intensity threshold value (CDF value) of 550. [file 1471-2164-10-436-S3.zip]

## Sheet: Davey et al  Suppl Table 2
Davey et al - Additional file Table 3 - List of 330 >2-fold differentially regulated genes common to Musa 3-week chronic drought stress experiment and rice seedling dehydration stress experiment (GEO GSE6901 Rice drought). Differential Musa transcripts identified using a hybridisation intensity value of 550.
Rice GeneChip Probe set i.d.	Control Raw	Drought Raw	Fold Difference	Common	Genbank Accn	Harvest Rice Description	Harvest Rice E-Score	Arabidopsis TAIR Accn	Arabidopsis TAIR Description	Ath E-Score	Uniprot Accn	Uniprot Description	Uniprot E-Score
Os.9464.1.A1_at	61.643	25.4422	0.412734	Os01g01890	AK102103	protein expressed protein	1e-134	AT1G23790.1	expressed protein	1e-51	UniRef90_Q9ZUB7	F5O8.34 related cluster	4e-50
Os.11240.1.S1_at	18.6769	98.3788	5.2674	Os01g03914	AK060150	protein Metal tolerance protein C3, putative, expressed	0	AT1G16310.1	cation efflux family protein, contains cation efflux family protein domain, Pfam:PF01545	1e-142	UniRef90_Q9LDU0	Putative cation diffusion facilitator 9 related cluster	0
Os.37558.1.S1_at	8.27758	18.5074	2.23585	Os01g06630	AK064055	protein Small hydrophilic plant seed protein	3e-40	AT3G51810.1	Em-like protein GEA1 (EM1), identical to SP:Q07187 Em-like protein GEA1 (EM1) {Arabidopsis thaliana}; contains Pfam profile PF004	0.0002	UniRef90_Q7F7Z3	Similar to Zea mays late embryogenesis abundant protein EMB564 &S16249 related cluster	3e-39
Os.1665.2.S1_x_at	73.1647	493.581	6.74616	Os01g07300	AK120073	protein expressed protein	0	AT1G16610.2	arginine/serine-rich protein, putative (SR45), similar to arginine/serine-rich protein GI:6601502 from	3e-10	UniRef90_Q7GC66	Ribosome inactivating protein 1 related cluster	1e-152
Os.20276.1.S1_at	214.209	105.043	0.490377	Os01g07570	AK106837	protein Carboxyl-terminal proteinase, putative, expressed	0	AT1G23340.2	expressed protein, similar to At1g70550, At1g10750 contains Pfam profile PF03080: Arabidopsis proteins of unknown function	1e-142	UniRef90_Q5VQM6	Putative ZmEBE-1 protein related cluster	0
Os.4905.1.S1_a_at	891.625	2092.47	2.3468	Os01g09010	AK065131	protein Transferase family protein, expressed	0	AT1G44820.1	aminoacylase, putative / N-acyl-L-amino-acid amidohydrolase, putative, similar to aminoacylase-1 (N-acyl-L-amino-acid amidohydrol	1e-113	UniRef90_Q9LGQ6	Putative taxadien-5-alpha-ol O-acetyltransferase related cluster	0
Os.623.1.S1_x_at	84.5895	519.033	6.13591	Os01g09640	AK062458	protein myb-like DNA-binding domain, SHAQKYF class family protein, expressed	5e-66	AT5G47390.1	myb family transcription factor, contains Pfam profile: PF00249 myb-like DNA-binding domain	1e-27	UniRef90_Q5SNG6	Putative MCB2 protein related cluster	1e-64
Os.53609.1.S1_s_at	1650.27	606.032	0.367232	Os01g10490	AK073568	protein expressed protein	0	AT2G42840.1	protodermal factor 1 (PDF1), identical to protodermal factor 1 (Arabidopsis thaliana) gi:4929130:gb:AAD33869	8e-32	UniRef90_Q5QN39	VsaA-like related cluster	1e-180
Os.37093.1.S1_at	185.158	64.1111	0.34625	Os01g11340	AK060710	protein cytochrome P450 family protein, putative, expressed	0	AT2G34500.1	cytochrome P450 family protein, similar to Cytochrome P450 61 (C-22 sterol desaturase) (SP:P54781) {Saccharomyces cerevisiae}	0	UniRef90_Q9LDQ4	Sterol C-22 desaturase-like related cluster	0
AFFX-Os_28SrRNA_at	52.0102	296.76	5.70581	Os01g11620	AFFX-Os_28SrRNA	protein GDSL-like Lipase/Acylhydrolase family protein, expressed	0	AT5G26780.1	glycine hydroxymethyltransferase, putative / serine hydroxymethyltransferase, putative / serine/threonine	1e-155	UniRef90_Q5QNJ0	Putative esterase related cluster	0
Os.30664.1.S1_at	103.753	39.0119	0.376009	Os01g12740	AK108512	protein Cytochrome P450 family protein, expressed	0	AT3G48290.1	cytochrome P450, putative, very strong similarity to Cytochrome P450 71A24 (SP:Q9STK9)(Arabidopsis thaliana);	1e-103	UniRef90_Q8W0B6	Putative Cytochrome P450 71A1 related cluster	0
Os.487.1.S1_at	210.995	722.052	3.42212	Os01g15340	AK070626	protein FPF1 protein, putative, expressed	2e-53	AT5G10625.1	expressed protein	2e-29	UniRef90_Q9LGE3	FPF1 protein-like related cluster	4e-52
Os.7126.1.S1_at	2487.27	1190.65	0.478695	Os01g18050	AK122127	protein Tubulin beta-4 chain, putative, expressed	0	AT5G12250.1	tubulin beta-6 chain (TUB6), nearly identical to SP:P29514 Tubulin beta-6 chain {Arabidopsis thaliana}	0	UniRef90_Q9ZRB2	Tubulin beta-1 chain related cluster	0
OsAffx.21972.1.S1_at	8.91239	45.9118	5.15146	Os01g19330		protein Cpm7, putative, expressed	1e-177	AT3G06490.1	myb family transcription factor (MYB108), identical to transcription factor MYB108 GI:15375290 from (Arabidopsis thaliana)	1e-67	UniRef90_Q93V35	Putative typical P-type R2R3 Myb protein related cluster	1e-176
Os.33440.1.S1_at	26.2206	12.0243	0.458582	Os01g19548	AK100563	protein pentatricopeptide, putative, expressed	0	AT1G02370.1	pentatricopeptide (PPR) repeat-containing protein, low similarity to DNA-binding protein (Triticum aestivum) GI:6958202; contains Pfa	9e-76	UniRef90_Q94CZ7	Putative DNA-binding protein related cluster	0
Os.28438.1.S1_x_at	7681.88	3738.82	0.486707	Os01g31690	AK119188	protein Oxygen-evolving enhancer protein 1, chloroplast precursor, putative, expressed	1e-176	AT3G50820.1	Encodes a protein which is an extrinsic subunit of photosystem II and which has been proposed to play a central role in stabiliza	1e-137	UniRef90_P27665	Oxygen-evolving enhancer protein 1, chloroplast precursor related cluster	1e-147
Os.10115.1.S1_at	138.135	62.7893	0.454552	Os01g36460	AK065915	protein Myb-related protein Hv33, putative, expressed	0	AT5G26660.1	myb family transcription factor (MYB4) (MYB86), contains Pfam profile: PF00249 myb-like DNA-binding domain; identical to cDNA putat	4e-57	UniRef90_UPI00000A73FC	Cluster related to UPI00000A73FC; OSJNBa0051H17.23	0
Os.15194.1.S1_at	339.505	148.243	0.436645	Os01g37130	AK106278	protein Protein phosphatase 2C PPH1, putative, expressed	0	AT4G27800.1	protein phosphatase 2C PPH1 / PP2C PPH1 (PPH1), identical to SP:P49599:P2C3_ARATH Protein phosphatase 2C PPH1 (EC	1e-121	UniRef90_Q5JKN1	Hypothetical protein OSJNBa0066C06.19 related cluster	0
Os.55279.1.S1_at	16.252	223.178	13.7324	Os01g37200	AK107790	protein expressed protein	3e-60				UniRef90_Q5JKM8	Hypothetical protein OSJNBa0066C06.25 related cluster	4e-59
Os.19755.2.S1_a_at	543.95	144.55	0.265741	Os01g37690	AF489111	protein Vacuolar cation/proton exchanger 1a, putative, expressed	0	AT3G51860.1	cation exchanger, putative (CAX3), similar to high affinity calcium antiporter CAX1 (Arabidopsis thaliana)	1e-147	UniRef90_Q769E5	Vacuolar cation/proton exchanger 1a (Ca(2+)/H(+) exchanger 1a) related cluster	0
Os.1043.1.S1_at	27.3499	169.329	6.19121	Os01g42860	AK062495	protein subtilisin-chymotrypsin inhibitor 2, putative, expressed	4e-34	AT5G43580.1	protease inhibitor, putative, similar to SP:P19873 Inhibitor of trypsin and hageman factor (CMTI-V) {Cucurbita maxima}; contains	8e-05	UniRef90_Q5ZDX2	Protease inhibitor-like related cluster	7e-33
Os.36473.1.S1_at	75.8992	161.154	2.12326	Os01g44090	AK063308	protein expressed protein	1e-159	AT1G29380.1	similar to glucan endo-1,3-beta-glucosidase-related [Arabidopsis thaliana] (TAIR:At1g09460.1); similar to unknown protein [Oryza	5e-41	UniRef90_Q8RZK0	Beta 1,3-glucanase-like related cluster	1e-158
Os.5690.1.S1_at	43.7833	1367.65	31.2369	Os01g46760	AK068272	protein Protein phosphatase 2C containing protein, expressed	0	AT5G59220.1	protein phosphatase 2C, putative / PP2C, putative, ABA induced protein phosphatase 2C, Fagus sylvatica, EMBL:FSY277743	2e-61	UniRef90_Q5SN75	Protein phosphatase 2C-like related cluster	0
Os.13615.4.S1_x_at	106.715	365.495	3.42495	Os01g47256	NM_192490	protein Exosome complex exonuclease RRP40, putative, expressed	4e-93	AT2G25355.1	exonuclease-related, similar to Exosome complex exonuclease RRP40 (EC 3.1.13.-) (Ribosomal RNA processing protein 40) (p10)	2e-62	UniRef90_UPI00000A27C9	Cluster related to UPI00000A27C9; P0445H04.34	0
Os.10006.1.S1_at	606.5	1895.6	3.12547	Os01g47400	AK071667	protein mannan endo-1,4-beta-mannosidase, putative, expressed	0	AT5G66460.1	(1-4)-beta-mannan endohydrolase, putative, similar to (1-4)-beta-mannan endohydrolase (Coffea arabica) GI:10178872; contains	1e-126	UniRef90_Q8LR27	Putative (1-4)-beta-mannan endohydrolase related cluster	0
Os.25062.1.A1_a_at	481.307	207.804	0.431749	Os01g48300	AK120641	protein expressed protein	0	AT2G31040.1	ATP synthase protein I -related, contains weaks similarity to Swiss-Prot:P08443 ATP synthase protein I (Synechococcus sp.)	6e-98	UniRef90_Q5QMQ3	Hypothetical protein P0007F06.35-1 related cluster	0
Os.27239.1.S1_at	133.674	346.187	2.58978	Os01g48830	AK060234	protein expressed protein	9e-80	AT3G10810.1	zinc finger (C3HC4-type RING finger) family protein, contains Pfam profile: PF00097 Zinc finger, C3HC4 type (RING finger)	1e-05	UniRef90_Q5QLF5	Hypothetical protein P0019E03.11-3 related cluster	2e-78
Os.2019.1.S1_at	190.482	57.6995	0.302913	Os01g50460	AK059	protein MtN3/saliva family protein, expressed	1e-127	AT3G14770.1	nodulin MtN3 family protein, similar to MtN3 GI:1619602 (root nodule development) from (Medicago truncatula)	3e-66	UniRef90_Q5N8J1	MtN3-like related cluster	1e-126
Os.1597.1.S1_at	154.64	745.303	4.81959	Os01g51430	AK099559	protein expressed protein	1e-97	AT2G26070.1	expressed protein	6e-53	UniRef90_Q9ASD3	Hypothetical protein P0456F08.33 related cluster	2e-96
Os.4159.1.S1_at	431.111	193.578	0.449021	Os01g51570	AF030167	protein Glucan endo-1,3-beta-glucosidase GII precursor, putative, expressed	1e-117	AT3G57260.1	glycosyl hydrolase family 17 protein, similar to glucan endo-1,3-beta-glucosidase, acidic isoform precursor	3e-74	UniRef90_P15737	Glucan endo-1,3-beta-glucosidase GII precursor (EC 3.2.1.39) ((1->3)- beta-glucan endohydrolase GII) ((1->3)-beta-glucanase isoenzyme GII) related cluster	1e-120
Os.11023.1.S1_a_at	56.6441	502.795	8.87639	Os01g51890	AK101771	protein inositol polyphosphate 5-phosphatase, putative, expressed	0	AT1G71710.1	inositol polyphosphate 5-phosphatase, putative, similar to inositol polyphosphate 5-phosphatase I (Arabidopsis thaliana)	1e-176	UniRef90_UPI00000A9535	Cluster related to UPI00000A9535; P0683B11.14	0
Os.11450.1.S2_a_at	203.912	2165.54	10.62	Os01g52110	AK070809	protein CHY zinc finger family protein, expressed	0	AT5G25560.1	zinc finger (C3HC4-type RING finger) family protein, contains Pfam domain PF00097: Zinc finger, C3HC4 type (RING finger)	1e-123	UniRef90_Q5JL96	Zinc finger protein ZFP-like related cluster	0
Os.12357.1.S1_at	725.84	317.154	0.436948	Os01g52490	AK063794	protein 40S ribosomal protein S24, putative, expressed	1e-73	AT3G04920.1	40S ribosomal protein S24 (RPS24A), similar to ribosomal protein S19 GB:445612 (Solanum tuberosum) and similar to ribosomal protein	3e-60	UniRef90_Q5Z9S4	Putative 40S ribosomal protein S24 related cluster	5e-70
Os.19385.1.S1_at	109.297	1563.9	14.3087	Os01g52720	AK107206	protein auxin-induced, putative, expressed	3e-73	AT1G17350.1	auxin-induced-related / indole-3-acetic acid induced-related, similar to auxin-induced protein TGSAUR22 (GI:10185820) (Tulipa	3e-22	UniRef90_Q5JM48	Auxin-induced-related / indole-3-acetic acid induced-related- like related cluster	6e-72
Os.9011.1.S1_at	112.329	47.2738	0.420852	Os01g53620	AK062424	protein expressed protein	2e-51	AT1G70350.1	expressed protein	7e-12	UniRef90_Q5JND2	Hypothetical protein OSJNBb0021A09.23 related cluster	4e-50
Os.13102.1.S1_at	87.4259	280.843	3.21235	Os01g55650	AK120818	protein patatin, putative, expressed	0	AT5G04040.1	patatin-related, contains Patatin domain PF01734	0	UniRef90_Q94DR5	P0460E08.35 protein related cluster	0
Os.38258.2.S1_at	89.0316	285.639	3.20829	Os01g56070	AK069471	protein Zinc finger, C3HC4 type family protein, expressed	1e-132	AT1G19310.1	zinc finger (C3HC4-type RING finger) family protein, contains Pfam profile: PF00097 zinc finger, C3HC4 type (RING finger)	9e-65	UniRef90_Q5ZAN7	Putative RING finger protein related cluster	1e-131
Os.38258.1.S1_x_at	202.674	504.754	2.49048	Os01g56070	AK070278	protein Zinc finger, C3HC4 type family protein, expressed	1e-137	AT1G19310.1	zinc finger (C3HC4-type RING finger) family protein, contains Pfam profile: PF00097 zinc finger, C3HC4 type (RING finger)	3e-68	UniRef90_Q5ZAN7	Putative RING finger protein related cluster	1e-136
Os.32625.2.S1_x_at	101.017	247.651	2.45156	Os01g56550	NM_191431	protein Transcription initiation factor IIF, beta subunit family protein, expressed	1e-148	AT1G75510.1	transcription initiation factor IIF beta subunit (TFIIF-beta) family protein, contains Pfam profile: PF02270 transcription initia	4e-82	UniRef90_Q5N8X8	Putative transcription initiation factor IIF beta subunit related cluster	1e-146
Os.28798.1.S1_at	205.567	1175.86	5.7201	Os01g58310	AK111059	protein expressed protein	7e-40	AT4G01985.1	expressed protein	0.0001	UniRef90_UPI00000A1796	Cluster related to UPI00000A1796; Hypothetical protein P0699H05.13	5e-42
OsAffx.21650.1.S1_x_at	89.3855	24.3968	0.272939	Os01g60060	NM_191078	protein Protein kinase domain containing protein, expressed	0	AT1G79620.1	leucine-rich repeat transmembrane protein kinase, putative, similar to receptor protein kinase GI:1389566 from (Arabidopsis	0	UniRef90_UPI00000A3D16	Cluster related to UPI00000A3D16; putative receptor protein kinase	0
Os.50062.1.S1_at	532.977	198.356	0.372167	Os01g60670	AK119808	protein Leucine Rich Repeat family protein, expressed	0	AT3G56370.1	leucine-rich repeat transmembrane protein kinase, putative, leucine-rich receptor-like protein kinase - Malus domestica,	0	UniRef90_Q8RUT5	Putative receptor-like protein kinase related cluster	0
Os.49787.1.S1_at	178.256	3299.11	18.5077	Os01g64360	AK111571	protein Myb-like DNA-binding domain containing protein, expressed	7e-54	AT3G11280.2	myb family transcription factor, contains Pfam profile: PF00249 Myb-like DNA-binding domain	2e-32	UniRef90_Q5N7G4	Putative I-box binding factor related cluster	7e-82
Os.26484.1.S1_at	245.249	94.9331	0.387089	Os01g65440	BX899873	protein universal stress protein family protein, expressed	2e-75	AT1G69080.1	universal stress protein (USP) family protein, contains Pfam profile PF00582: universal stress protein family	1e-16	UniRef90_Q8RYY1	P0648C09.19 protein related cluster	3e-74
Os.42681.1.S1_at	86.1865	29.5076	0.342369	Os01g65560	CA753737	protein SnRK1-interacting protein 1, putative, expressed	1e-104	AT1G71310.1	expressed protein	4e-57	UniRef90_Q8L4C2	Putative SnRK1-interacting protein 1 related cluster	1e-103
Os.10972.1.S1_at	163.269	438.148	2.6836	Os01g65670	AK121636	protein amino acid permease 6, putative, expressed	0	AT1G44100.1	amino acid permease 5, putative (AAP5), nearly identical to amino acid permease (AAP5) GI:608673 from (Arabidopsis thaliana)	1e-136	UniRef90_Q5N9H2	Putative amino acid carrier related cluster	0
Os.28114.1.S1_at	525.213	258.454	0.492094	Os01g66300	AK065093	protein KH domain-containing quaking protein, putative, expressed	1e-161	AT1G09660.1	KH domain-containing quaking protein, putative, similar to GB:AAC67357	6e-89	UniRef90_Q5N8G9	QUAKING isoform 5-like related cluster	1e-160
Os.27007.1.A1_at	38.6656	11.1359	0.288005	Os01g67200	CB633209	protein ribosomal protein L13 family protein, putative	4e-31	AT3G01790.2	ribosomal protein L13 family protein, similar to putative ribosomal protein L13 GB:AAC07691 (Aquifex aeolicus)	3e-19	UniRef90_Q5N864	Ribosomal protein-like related cluster	7e-30
Os.11696.2.S1_x_at	181.748	434.449	2.39039	Os01g70270	NM_189992	protein Auxin response factor 2, putative, expressed	0	AT5G62000.3	transcriptional factor B3 family protein / auxin-responsive factor, putative (ARF1), contains Pfam profile: PF02362 B3 DNA bindin	0	UniRef90_Q5JK20	Auxin response factor 2 related cluster	0
Os.9796.1.S1_at	359.565	155.705	0.433038	Os01g70380	AK120617	protein Serine palmitoyltransferase 2, putative, expressed	0	AT5G23670.2	similar to serine C-palmitoyltransferase, putative [Arabidopsis thaliana] (TAIR:At3g48780.1); similar to putative serine	0	UniRef90_Q2R3K3	Serine palmitoyltransferase related cluster	0
Os.15295.3.S1_x_at	134.149	66.1203	0.492886	Os01g70460	AK065852	protein expressed protein	6e-80	AT3G44020.1	thylakoid lumenal P17.1 protein, contains Pfam PF00684 : DnaJ central domain (4 repeats); SP:Q9LXV9; PMID:11719511; supported by	1e-33	UniRef90_Q5JK29	Kinesin heavy chain-like related cluster	1e-92
Os.33625.3.S1_at	15.3211	6.32852	0.413059	Os01g70840	AK072603	protein Esterase PIR7B, putative, expressed	1e-148	AT2G23610.1	esterase, putative, similar to ethylene-induced esterase (Citrus sinensis) GI:14279437, polyneuridine aldehyde esterase (Rauvolfi	5e-50	UniRef90_Q5JMQ8	Putative pir7b protein related cluster	1e-147
Os.18922.2.S1_at	115.019	2261.66	19.6633	Os01g72530	AK062671	protein EF hand family protein, expressed	5e-66	AT1G76650.1	calcium-binding EF hand family protein, similar to regulator of gene silencing calmodulin-related protein GI:12963415 from (Nicot	4e-23	UniRef90_Q8RYK0	Putative regulator of gene silencing related cluster	8e-65
Os.10378.1.A1_at	21.0721	146.611	6.9576	Os01g72570	CB619949	protein expressed protein	6e-16	AT5G19380.1	expressed protein	3e-11	UniRef90_UPI00000A0215	Cluster related to UPI00000A0215; B1139B11.13	5e-29
Os.7330.1.S1_at	113.41	253.013	2.23096	Os02g05450	AK106225	protein PHD-finger family protein, expressed	0	AT4G29940.1	pathogenesis-related homeodomain protein (PRHA), identical to Pathogenesis-related homeodomain protein (PRHA)	8e-87	UniRef90_P48785	Pathogenesis-related homeodomain protein related cluster	4e-85
OsAffx.11919.1.S1_s_at	20.3935	103.329	5.06677	Os02g06530		protein Armadillo/beta-catenin-like repeat family protein, expressed	0	AT1G61350.1	armadillo/beta-catenin repeat family protein, armadillo/beta-catenin-like repeats, Pfam:PF00514	7e-83	UniRef90_Q6H7U7	Armadillo/beta-catenin repeat protein-like related cluster	0
Os.22940.1.S1_at	117.137	361.702	3.08785	Os02g07010	AK069371	protein expressed protein	3e-70				UniRef90_Q6H4W7	Hypothetical protein OSJNBa0085K21.22 related cluster	5e-69
Os.6105.1.S1_at	277.219	128.343	0.462967	Os02g10220	AK101350	protein Chaperone protein dnaJ 6, putative, expressed	1e-158	AT5G06910.1	DNAJ heat shock protein, putative (J6), identical to DnaJ homologue (Arabidopsis thaliana) GI:2689720; contains Pfam profile PF0022	7e-98	UniRef90_Q6H7N3	Putative DnaJ homolog, subfamily C, member 9 related cluster	1e-157
Os.52183.1.S1_at	76.5547	36.0662	0.471117	Os02g10400	AK065498	protein expressed protein	1e-137	AT1G11760.1	expressed protein, weak similarity to Pfam PF01648: 4'-phosphopantetheinyl transferase superfamily	3e-21	UniRef90_Q6H745	Hypothetical protein P0026H03.4 related cluster	1e-136
Os.55448.1.S1_at	13.1856	44.8808	3.40377	Os02g11870	AK108109	protein expressed protein	1e-100	AT2G29210.1	splicing factor PWI domain-containing protein, contains Pfam profile PF01480: PWI domain	5e-10	UniRef90_Q6H8D3	Hypothetical protein OJ1006_A02.27 related cluster	1e-98
Os.11250.1.S1_at	69.8192	986.992	14.1364	Os02g13800	AK106488	protein HSF-type DNA-binding domain containing protein, expressed	1e-143	AT3G24520.1	heat shock transcription factor family protein, contains Pfam profile: PF00447 HSF-type DNA-binding domain	1e-49	UniRef90_Q6EUG4	Putative heat stress protein related cluster	1e-142
Os.5133.1.S1_at	311.601	960.103	3.0812	Os02g13960	AK062592	protein U-box domain containing protein, expressed	0	AT1G29340.1	armadillo/beta-catenin repeat family protein / U-box domain-containing protein, contains Pfam domain, PF00514:	1e-148	UniRef90_Q6EUK7	Putative Avr9/Cf-9 rapidly elicited protein related cluster	0
Os.26810.1.A1_s_at	23.4504	9.89767	0.422068	Os02g16940	CB618623	protein Subtilisin N-terminal Region family protein, expressed	0	AT1G32940.1	subtilase family protein, contains similarity to subtilase; SP1 GI:9957714 from (Oryza sativa)	1e-180	UniRef90_Q6ERT3	Putative subtilisin-like serine proteinase related cluster	0
Os.33238.2.S1_at	159.865	1923.55	12.0323	Os02g20970	AK101258	protein C2 domain containing protein, expressed	0	AT1G53590.1	C2 domain-containing protein	0	UniRef90_Q6Z6R6	C2 domain-containing protein-like related cluster	0
Os.11736.1.S1_at	658.599	54.8392	0.0832664	Os02g22100	AK064977	protein Rhomboid family protein, expressed	0	AT5G38510.1	rhomboid family protein, contains Pfam profile PF01694: Rhomboid family	5e-40	UniRef90_Q6YWF4	Rhomboid family protein-like related cluster	0
Os.4748.1.S1_at	2194.59	993.488	0.452699	Os02g28810	D38010	protein 40S ribosomal protein S8, putative, expressed	1e-121	AT5G20290.1	40S ribosomal protein S8 (RPS8A), ribosomal protein S8 - Zea mays, PIR:T04088	1e-105	UniRef90_Q8L685	Pherophorin-dz1 protein precursor related cluster	2e-29
Os.9930.1.S1_at	125.806	34.5598	0.274707	Os02g33060	CB670805	protein expressed protein	1e-43	AT2G29210.1	splicing factor PWI domain-containing protein, contains Pfam profile PF01480: PWI domain	0.0001	UniRef90_Q6EPY4	Hypothetical protein B1136H02.5 related cluster	2e-42
Os.27821.1.S1_s_at	350.908	710.072	2.02353	Os02g33580	AK120285	protein digalactosyldiacylglycerol synthase 1, putative, expressed	0	AT3G11670.1	digalactosyldiacylglycerol synthase 1 (DGD1) / MGDG:MGDG galactosyltransferase / galactolipid galactosyltransferase, identical to	0	UniRef90_Q6ER83	Putative digalactosyldiacylglycerol synthase related cluster	0
Os.23942.1.A1_at	176.577	51.616	0.292314	Os02g35180	AK070645	protein response regulator 7, putative, expressed	1e-140	AT1G59940.1	two-component responsive regulator / response regulator 3 (ARR3), identical to response regulator 3 GI:3953595 from (Arabidopsis	8e-28	UniRef90_Q4GZK9	Type A response regulator 2 related cluster	1e-139
Os.10767.2.S1_x_at	130.05	37.2423	0.286369	Os02g42810	AK067764	protein oxidoreductase, short chain dehydrogenase/reductase family protein, expressed	1e-175	AT1G01800.1	short-chain dehydrogenase/reductase (SDR) family protein, similar to carbonyl reductase GI:1049108 from (Mus musculus)	4e-64	UniRef90_Q6H7C9	Short-chain dehydrogenase/reductase protein-like related cluster	1e-174
Os.30691.1.S1_at	1789.96	851.628	0.47578	Os02g45820	AK108470	protein Mitochondrial import inner membrane translocase subunit Tim13, putative, expressed	3e-41	AT1G61570.1	mitochondrial import inner membrane translocase (TIM13), identical to mitochondrial import inner membrane translocase subunit	1e-25	UniRef90_Q9XGY5	Mitochondrial import inner membrane translocase subunit Tim13 related cluster	2e-38
Os.53054.1.S1_at	372.972	180.545	0.484071	Os02g45870	AK070614	protein tobamovirus multiplication protein 3, putative, expressed	1e-135	AT1G14530.2	tobamovirus multiplication protein 3, putative / TOM3, putative (THH1), identical to THH1 (GI:15706301) (Arabidopsis thaliana); sup	1e-82	UniRef90_Q6EU03	Tobamovirus multiplication protein 3-like related cluster	1e-134
OsAffx.2974.1.S1_s_at	203.054	41.6941	0.205335	Os02g45890		protein Sulfotransferase domain containing protein, expressed	0	AT2G03770.1	sulfotransferase family protein, similar to steroid sulfotransferase 3 (Brassica napus) GI:3420008; contains Pfam profile PF00685:	2e-68	UniRef90_Q6EU01	Putative steroid sulfotransferase related cluster	0
Os.7117.2.S1_a_at	434.724	202.415	0.465618	Os02g49080	CB645017	protein KH domain-containing protein, putative, expressed	1e-161	AT5G56140.1	KH domain-containing protein	1e-111	UniRef90_Q6Z5M7	Putative KH domain protein related cluster	1e-138
Os.10379.1.S1_at	12.6475	26.4303	2.08976	Os02g49860	AU075971	protein ABA induced plasma membrane protein PM 19, putative	3e-60	AT1G04560.1	AWPM-19-like membrane family protein, contains Pfam PF05512: AWPM-19-like family; similar to late embryogenesis abundant protein,	1e-13	UniRef90_Q6Z6W0	Putative ABA-induced plasma membrane protein related cluster	2e-40
Os.49577.1.S1_at	33.8253	281.748	8.32951	Os02g50340	AK099700	protein MAC/Perforin domain containing protein, expressed	0	AT1G14780.1	expressed protein	1e-120	UniRef90_Q6Z745	Hypothetical protein P0487D09.21 related cluster	0
Os.11915.1.S1_at	941.441	3579.08	3.80171	Os02g51750	AK101787	protein Annexin-like protein RJ4, putative, expressed	1e-176	AT5G10230.1	annexin 7 (ANN7), nearly identical to calcium-binding protein annexin 7 (Arabidopsis thaliana) GI:12667522	1e-105	UniRef90_Q6Z6A7	Putative annexin P35 related cluster	1e-175
Os.9194.1.S1_at	320.277	151.089	0.471743	Os02g52040	AK070419	protein phosphate-induced protein 1, putative, expressed	1e-115	AT1G35140.1	phosphate-responsive protein, putative, similar to phi-1 (phosphate-induced gene) (Nicotiana tabacum) GI:3759184; contains Pfam	1e-72	UniRef90_Q6Z7W3	Putative phi-1 related cluster	1e-114
Os.12257.1.S1_at	112.481	547.54	4.86785	Os02g52150	AK074003	protein Hsp20/alpha crystallin family protein, expressed	1e-115	AT5G51440.1	23.5 kDa mitochondrial small heat shock protein (HSP23.5-M), similar to heat shock 22 kDa protein, mitochondrial precursor SP:Q96	5e-39	UniRef90_Q6Z7V2	Putative low molecular weight heat shock protein related cluster	1e-114
Os.12689.1.S1_at	221.205	102.618	0.463906	Os02g53720	AK060260	protein Protein kinase domain containing protein, expressed	0	AT2G26330.1	leucine-rich repeat protein kinase, putative (ERECTA), identical to uncharacterized receptor protein kinase ERECTA	1e-174	UniRef90_Q6ZGC7	Receptor protein kinase PERK1-like related cluster	0
Os.13781.1.S1_at	204.329	1305.77	6.39055	Os02g54254	AK120371	protein lysine ketoglutarate reductase/saccharopine dehydrogenase, putative, expressed	0	AT4G33150.2	lysine-ketoglutarate reductase/saccharopine dehydrogenase bifunctional enzyme, identical to lysine-ketoglutarate reductase/saccha	0	UniRef90_O04709	Lysine-ketoglutarate reductase/saccharopine dehydrogenase bifunctional enzyme related cluster	0
Os.55090.1.S1_at	65.4115	29.4474	0.450188	Os02g54540	AK107467	protein Pathogenesis-related protein PR-1 precursor, putative, expressed	1e-103	AT4G30320.1	allergen V5/Tpx-1-related family protein, similar to SP:Q40374 Pathogenesis-related protein PR-1 precursor {Medicago	1e-51	UniRef90_Q6K4Q5	Putative Pathogenesis-related protein PR-1 related cluster	1e-102
Os.53009.3.S1_at	8.63559	52.8504	6.12006	Os02g54640	AK070412	protein Receptor family ligand binding region containing protein, expressed	0	AT2G24720.1	glutamate receptor family protein (GLR2.2), plant glutamate receptor family, PMID:11379626	1e-93	UniRef90_Q6K4P7	Putative glutamate receptor subunit kainate subtype related cluster	0
Os.51208.1.S1_s_at	2059.18	810.118	0.393418	Os02g57020	AK061607	protein expressed protein	2e-78	AT4G13340.1	leucine-rich repeat family protein / extensin family protein, similar to extensin-like protein (Lycopersicon esculentum)	7e-18	UniRef90_Q6K6C3	Hypothetical protein P0643F09.2 related cluster	4e-77
Os.49640.1.S1_at	44.492	20.4486	0.459601	Os02g57480	AK100771	protein Transferase family protein, expressed	0	AT1G03940.1	transferase family protein, similar to anthocyanin 5-aromatic acyltransferase from Gentiana triflora GI:4185599,	5e-63	UniRef90_Q6K714	Putative anthocyanin acyltransferase related cluster	0
Os.13478.1.S1_at	1125.3	334.649	0.297387	Os03g01030	AK072547	protein expressed protein	1e-114	AT5G51110.1	expressed protein	2e-44	UniRef90_Q9LU63	Arabidopsis thaliana genomic DNA, chromosome 5, P1 clone:MWD22 related cluster	9e-43
Os.11553.1.S1_at	55.8962	18.5732	0.332281	Os03g02920	AK064633	protein Peroxidase family protein, expressed	4e-76	AT1G05260.1	peroxidase 3 (PER3) (P3) / rare cold-inducible protein (RCI3A) (PRC), identical to SP:O23044 Peroxidase 3 precursor (EC 1.11.1.7) (	4e-60	UniRef90_Q8LMR6	Putative peroxidase related cluster	1e-143
Os.56075.1.S1_at	92.4721	26.479	0.286346	Os03g03520	AK109217	protein hypothetical protein	6e-50	AT1G61080.1	proline-rich family protein	4e-12	UniRef90_Q8S5V8	Hypothetical protein OJ1015F07.9 related cluster	1e-48
Os.27166.1.A1_s_at	14.251	28.343	1.98884	Os03g04130	CB661795	protein AMP-dependent synthetase and ligase family protein, putative, expressed	0	AT1G20560.1	AMP-dependent synthetase and ligase family protein, similar to AMP-binding protein GI:1903034 from (Brassica napus); contains Pfam	0	UniRef90_Q8H8C9	Putative AMP-binding protein related cluster	0
Os.49591.1.S1_at	166.82	922.68	5.53098	Os03g05750	AK102357	protein heavy metal-associated domain containing protein, expressed	0	AT5G03380.1	heavy-metal-associated domain-containing protein, similar to farnesylated protein ATFP2 (GI:4097545); contains Pfam profile	4e-46	UniRef90_Q7XE25	Hypothetical protein related cluster	8e-72
Os.27069.1.A1_at	27.2403	58.2045	2.13671	Os03g06400	AK068259	protein expressed protein	5e-61
Os.10754.1.S1_at	383.032	859.179	2.2431	Os03g06520	AK066932	protein Sulfate transporter 3.1, putative, expressed	0	AT3G51895.1	sulfate transporter (ST1), identical to sulfate transporter (Arabidopsis thaliana) GI:2285885	0	UniRef90_Q8H7X7	Putative sulfate transporter ATST1 related cluster	0
Os.13559.1.S1_at	835.856	351.846	0.420941	Os03g06940	AF508799	protein Beta-galactosidase precursor, putative, expressed	0	AT4G36360.1	beta-galactosidase, putative / lactase, putative, similar to beta-galactosidase precursor SP:P48980 from (Lycopersicon	0	UniRef90_Q8L3P5	Beta-galactosidase related cluster	0
Os.25146.1.A1_at	83.1504	236.615	2.84562	Os03g10220	AK063273	protein Methyladenine glycosylase family protein, expressed	0	AT1G75090.1	methyladenine glycosylase family protein, similar to SP:P05100 DNA-3-methyladenine glycosylase I (EC 3.2.2.20)	2e-72	UniRef90_Q94CA9	Putative DNA-3-methyladenine glycosylase I related cluster	8e-71
Os.24224.1.A1_at	136.594	44.1705	0.323371	Os03g10600	AK102234	protein expressed protein	0	AT4G30150.1	expressed protein	1e-141	UniRef90_Q9SZW8	Hypothetical protein F6G3.180 related cluster	1e-102
Os.47373.1.S1_at	448.283	121.307	0.270605	Os03g11110	AK121902	protein zinc finger family protein, putative, expressed	0	AT1G69420.1	zinc finger (DHHC type) family protein, contains Pfam profile: PF01529: DHHC zinc finger domain	1e-171	UniRef90_Q8H055	Putative DHHC-type zinc finger protein related cluster	0
Os.10150.1.S1_at	496.154	1828.39	3.68513	Os03g12890	CB674575	protein Branched-chain-amino-acid aminotransferase 5, chloroplast precursor, putative, expressed	0	AT5G65780.1	branched-chain amino acid aminotransferase 5 / branched-chain amino acid transaminase 5 (BCAT5), nearly identical to SP:Q9FYA6	1e-136	UniRef90_Q8GRH8	Hypothetical protein OJ1017C11.6 related cluster	0
Os.8251.1.S1_at	464.511	86.5078	0.186234	Os03g13010	AK068218	protein U-box domain containing protein, expressed	0	AT3G49810.1	U-box domain-containing protein, contains Pfam profile PF04564: U-box domain	1e-133	UniRef90_Q8S5X3	Hypothetical protein OJ1175C11.15 related cluster	0
Os.51174.1.S1_at	353.874	141.058	0.398612	Os03g13570	AK061284	protein xyloglucan endotransglucosylase/hydrolase protein 28precursor, putative, expressed	0	AT2G01850.1	xyloglucan:xyloglucosyl transferase / xyloglucan endotransglycosylase / endo-xyloglucan transferase (EXGT-A3), identical to	1e-105	UniRef90_Q8W5L7	Putative xyloglucan endo-transglycosylase related cluster	1e-112
OsAffx.12869.1.S1_s_at	105.944	307.149	2.89917	Os03g14950		protein Patatin-like phospholipase family protein, expressed	0	AT2G39220.1	patatin family protein, similar to patatin-like latex allergen (Hevea brasiliensis)(PMID:10589016); contains patatin domain	1e-128	UniRef90_O80959	Similar to latex allergen from Hevea brasiliensis related cluster	1e-126
Os.48014.1.S1_x_at	120.329	54.7796	0.455249	Os03g15540	NM_187512	protein HEAT repeat family protein, expressed	1e-158	AT4G27640.1	importin beta-2 subunit family protein, low similarity to importin 4 GI:18700635 from (Homo sapiens)	0	UniRef90_Q84QA4	Hypothetical protein OJ1041F02.1 related cluster	0
Os.9942.1.S1_x_at	299.792	120.652	0.402451	Os03g15540	AK100569	protein HEAT repeat family protein, expressed	1e-167	AT4G27640.1	importin beta-2 subunit family protein, low similarity to importin 4 GI:18700635 from (Homo sapiens)	1e-113	UniRef90_Q84QA4	Hypothetical protein OJ1041F02.1 related cluster	1e-160
Os.15593.1.S1_at	676.356	296.252	0.438012	Os03g15740	AK121215	protein calcium-binding EF hand family protein, putative, expressed	0	AT1G05150.1	calcium-binding EF hand family protein, low similarity to O-linked GlcNAc transferase (Homo sapiens) GI:2266994; contains Pfam	0	UniRef90_O23052	YUP8H12.24 protein related cluster	0
Os.12244.1.S1_at	506.882	2148.29	4.23824	Os03g15960	AB110191	protein 17.4 kDa class I heat shock protein, putative, expressed	2e-89	AT3G46230.1	17.4 kDa class I heat shock protein (HSP17.4-CI), identical to 17.4 kDa class I heat shock protein SP:P19036 from (Arabidopsis	4e-59	UniRef90_Q8W007	Class I low-molecular-weight heat shock protein 17.9 related cluster	4e-88
Os.22731.1.S1_at	74.4448	496.911	6.67488	Os03g16020	D12635	protein 17.4 kDa class I heat shock protein, putative, expressed	1e-81	AT5G59720.1	18.1 kDa class I heat shock protein (HSP18.1-CI), identical to 18.2 kDa class I heat shock protein (HSP 18.2) (SP:P19037)(Arabido	3e-56	UniRef90_P31673	17.4 kDa class I heat shock protein related cluster	1e-79
Os.11756.1.S1_at	1259.16	452.43	0.359311	Os03g16050	AK062233	protein Fructose-1,6-bisphosphatase, chloroplast precursor, putative, expressed	0	AT3G54050.1	fructose-1,6-bisphosphatase, putative / D-fructose-1,6-bisphosphate 1-phosphohydrolase, putative	1e-180	UniRef90_O64422	Fructose-1,6-bisphosphatase, chloroplast precursor related cluster	0
Os.53016.1.S1_at	319.487	157.137	0.491843	Os03g16580	AK070454	protein expressed protein	1e-151				UniRef90_Q3HTK5	Pherophorin-C2 protein precursor related cluster	2e-28
Os.16041.1.S1_at	11.2443	24.6453	2.1918	Os03g16940	AK063650	protein glyoxalase family protein, expressed	2e-85	AT1G07645.1	lactoylglutathione lyase family protein / glyoxalase I family protein, Contains Pfam profile PF00903:glyoxalase family protein	3e-50	UniRef90_Q9LQP1	F24B9.26 protein related cluster	1e-48
OsAffx.3268.1.S1_x_at	22.8661	50.5105	2.20897	Os03g18360		protein Ethylene-overproduction protein 1, putative, expressed	0	AT3G51770.2	similar to tetratricopeptide repeat (TPR)-containing protein [Arabidopsis thaliana] (TAIR:At5g58550.1); similar to	0	UniRef90_O65020	Ethylene-overproduction protein 1 related cluster	0
OsAffx.25262.1.S1_at	21.5997	59.5338	2.75623	Os03g27980		protein Glucan endo-1,3-beta-glucosidase 5 precursor, putative, expressed	0	AT5G20870.1	glycosyl hydrolase family 17 protein, similar to elicitor inducible chitinase Nt-SubE76 GI:11071974 (Nicotiana tabacum)	1e-166	UniRef90_Q84MU5	Putative 1,3-beta-glucanase related cluster	0
Os.315.1.S1_at	51.6663	133.213	2.57834	Os03g39710	AK071180	protein Sugar carrier protein C, putative, expressed	0	AT1G11260.1	glucose transporter (STP1), nearly identical to glucose transporter GB:P23586 SP:P23586 from (Arabidopsis thaliana)	1e-172	UniRef90_Q9FRT6	Monosaccharide transporter 2 related cluster	0
Os.18490.1.S1_x_at	167.27	46.1353	0.275814	Os03g47610	AK120238	protein Thiamine biosynthesis protein thiC, putative, expressed	0	AT2G29630.1	thiamine biosynthesis family protein / thiC family protein, contains Pfam profile: PF01964 ThiC family	0	UniRef90_Q9AXS1	Putative thiamine biosythesis protein ThiC related cluster	0
Os.9674.1.S1_at	355.287	167.584	0.471685	Os03g49520	AK068404	protein pinin/SDK/memA/ protein conserved region containing protein, expressed	0	AT1G15200.1	protein-protein interaction regulator family protein, contains Pfam PF04696: pinin/SDK/memA/ protein conserved region	2e-72	UniRef90_Q75I82	Expressed protein related cluster	0
OsAffx.3569.1.S1_x_at	993.894	2020.23	2.03264	Os03g50960		protein Protease inhibitor/seed storage/LTP family protein, expressed	4e-65	AT2G45180.1	protease inhibitor/seed storage/lipid transfer protein (LTP) family protein, similar to 14 kDa polypeptide (Catharanthus roseus)	3e-17	UniRef90_Q852G9	Putative root-specific protein related cluster	6e-64
Os.27392.1.S1_at	65.3227	142.867	2.18709	Os03g51380	AK067666	protein expressed protein	0	AT1G26150.1	similar to protein kinase family protein [Arabidopsis thaliana] (TAIR:At5g38560.1); similar to putative receptor protein	1e-26	UniRef90_Q75GU4	Expressed protein related cluster	0
Os.36176.1.S1_at	62.5236	18.936	0.302861	Os03g52360	AK064264	protein hypothetical protein	2e-41				UniRef90_Q6AVT3	Hypothetical protein OSJNBa0027J18.18 related cluster	4e-40
Os.27808.1.S1_s_at	536.74	1805.21	3.36329	Os03g53200	AK067697	protein Calmodulin, putative, expressed	2e-82	AT5G37780.1	calmodulin-1/4 (CAM1), identical to calmodulin 4 (Arabidopsis thaliana) GI:16223, SP:P25854 Calmodulin-1/4 {Arabidopsis	1e-53	UniRef90_Q84MN0	Putative calmodulin related cluster	3e-81
Os.15989.1.S1_at	14.999	307.576	20.5064	Os03g53900	AK071321	protein universal stress protein family protein, expressed	1e-43	AT3G11930.4	similar to universal stress protein (USP) family protein [Arabidopsis thaliana] (TAIR:At3g58450.1); similar to putative	5e-22	UniRef90_Q75LL0	Putative stress-related protein related cluster	4e-37
Os.26695.1.S1_at	1765.33	9312.49	5.27522	Os03g60080	AY5	protein NAC-domain containing protein 19, putative, expressed	0	AT5G63790.1	no apical meristem (NAM) family protein, contains Pfam PF02365: No apical meristem (NAM) domain; contains similarity to NAC-domai	2e-72	UniRef90_Q75HE5	Putative NAC-domain protein related cluster	0
Os.11897.1.S1_at	203.096	2426.22	11.9462	Os03g61150	AK065702	protein expressed protein	6e-81	AT1G19530.1	expressed protein	9e-14	UniRef90_Q94GF4	Hypothetical protein OJ1111_B11.6 related cluster	1e-79
Os.4857.1.S1_at	965.731	464.053	0.480519	Os03g62090	AK100877	protein Cellulose synthase A catalytic subunit 6, putative, expressed	0	AT4G39350.1	cellulose synthase, catalytic subunit (Ath-A), identical to gi:2827141	0	UniRef90_Q9LLI3	Cellulose synthase-7 related cluster	0
Os.37320.2.S1_x_at	111.633	26.6518	0.238744	Os03g62950	NM_185210	protein expressed protein	7e-50				UniRef90_Q84SP1	Hypothetical protein OSJNBb0043P23.15 related cluster	1e-103
Os.53673.1.S1_at	73.9779	173.884	2.35049	Os04g01310	AK073860	protein D-mannose binding lectin family protein, expressed	0	AT2G19130.1	S-locus lectin protein kinase family protein, contains Pfam domains PF00954: S-locus glycoprotein family, PF00069: Protein kinase	1e-173	UniRef90_Q7XMR2	OSJNBa0094O15.4 protein related cluster	0
Os.56163.1.S1_at	131.579	63.7703	0.484652	Os04g04000	AK109511	protein YT521-B-like family protein, expressed	0	AT1G55500.1	expressed protein, contains Pfam profile PF04146: YT521-B-like family	8e-70	UniRef90_Q7XP24	OSJNBa0027H09.15 protein related cluster	0
Os.26587.1.A1_at	2092.84	510.802	0.244072	Os04g11400	AK060268	protein expressed protein	4e-56				UniRef90_Q7XSK6	OSJNBa0059D20.12 protein related cluster	7e-55
OsAffx.13783.1.S1_at	782.51	152.474	0.194853	Os04g11970		protein O-methyltransferase family protein	1e-162	AT4G35160.1	O-methyltransferase family 2 protein, similar to caffeic acid O-methyltransferase, Pinus taeda, gb:U39301	4e-33	UniRef90_Q7XPB2	OSJNBb0026E15.9 protein related cluster	1e-180
Os.8241.1.S1_at	233.599	1675.1	7.17083	Os04g24140	AK103443	protein ribose 5-phosphate isomerase, putative, expressed	1e-153	AT1G71100.1	ribose 5-phosphate isomerase-related, similar to ribose-5-phosphate isomerase GI:18654317 from (Spinacia oleracea)	2e-67	UniRef90_Q7XVP0	OSJNBa0023J03.8 protein related cluster	1e-152
Os.53129.1.S1_x_at	43.4438	20.1346	0.463462	Os04g28300	AK070947	protein Rf1 protein, mitochondrial precursor, putative, expressed	0	AT1G74580.1	pentatricopeptide (PPR) repeat-containing protein, contains Pfam profile: PF01535 PPR repeat	2e-65	UniRef90_Q7X919	OSJNBa0038P21.16 protein related cluster	0
OsAffx.3952.1.S1_s_at	325.574	1410.68	4.3329	Os04g30420		protein Chloroplastic quinone-oxidoreductase homolog, putative, expressed	0	AT4G13010.1	oxidoreductase, zinc-binding dehydrogenase family protein, low similarity to probable NADP-dependent oxidoreductase (zeta-crystalli	1e-117	UniRef90_Q7XVK0	OSJNBa0069D17.1 protein related cluster	0
Os.55650.1.A1_at	10.1542	44.5358	4.38597	Os04g31300	AK108489	protein transposon protein, putative, unclassified	5e-65				UniRef90_Q7XUI9	OSJNBb0103I08.14 protein related cluster	3e-73
Os.11530.1.S1_at	493.564	89.7372	0.181815	Os04g31820	AK063862	protein hypothetical protein	5e-33	AT3G48660.1	expressed protein	2e-22	UniRef90_Q7XLP1	OSJNBa0044M19.15 protein related cluster	8e-32
Os.21228.1.S1_at	835.073	413.506	0.495173	Os04g33060	AK103149	protein NAD dependent epimerase/dehydratase family protein, expressed	1e-175	AT1G32220.1	expressed protein	1e-113	UniRef90_Q7XVF8	OSJNBb0118P14.7 protein related cluster	1e-173
Os.37710.1.S1_at	947.248	246.244	0.259958	Os04g33310	AK066299	protein expressed protein	3e-33				UniRef90_Q7XLY4	OSJNBa0042I15.6 protein related cluster	7e-32
Os.25734.2.S1_a_at	1448.68	3471.32	2.3962	Os04g34170	AK064039	protein transposon protein, putative, CACTA, En/Spm sub-class, expressed	0	AT2G27380.1	proline-rich family protein, contains proline-rich extensin domains, INTERPRO:IPR002965	3e-57	UniRef90_Q40692	Hydroxyproline-rich glycoprotein related cluster	0
Os.51564.1.S1_s_at	56.1364	164.503	2.93041	Os04g35070	AK063076	protein expressed protein	1e-105	AT1G31810.1	similar to formin homology 2 domain-containing protein / FH2 domain-containing protein [Arabidopsis thaliana] (TAIR:At5g58160.1);	0.0001	UniRef90_Q7XT85	OSJNBa0042L16.17 protein related cluster	3e-31
Os.5869.1.S1_a_at	11009	4472.54	0.406261	Os04g38410	AK066070	protein Chlorophyll a-b binding protein CP24 10B, chloroplast precursor, putative, expressed	1e-131	AT1G15820.1	chlorophyll A-B binding protein, chloroplast (LHCB6), nearly identical to Lhcb6 protein (Arabidopsis thaliana) GI:4741960; contains	5e-98	UniRef90_Q7XV11	OSJNBa0036B21.6 protein related cluster	1e-130
Os.50575.1.S1_at	109.809	284.682	2.59253	Os04g40700	AK069389	protein expressed protein	0	AT5G40640.1	expressed protein	1e-175	UniRef90_Q7FAW5	OSJNBa0081L15.3 protein related cluster	0
Os.52097.1.S1_at	22.1257	6.40158	0.289328	Os04g44440	AK064708	protein TCP family transcription factor containing protein, expressed	1e-113	AT5G08330.1	TCP family transcription factor, putative, similar to PCF1 (GI:2580438) and PCF2 ((GI:2580440) Oryza sativa) ; auxin-induced basic	4e-32	UniRef90_Q7XKJ6	OSJNBa0038O10.11 protein related cluster	1e-111
Os.6205.1.S1_a_at	475.212	1098.64	2.31191	Os04g44820	AK070732	protein Zinc finger, C3HC4 type family protein, expressed	1e-145	AT4G03510.2	zinc finger (C3HC4-type RING finger) family protein (RMA1), identical to RING zinc finger protein RMA1 gi:3164222	5e-23	UniRef90_Q7X7L7	OSJNBa0074L08.21 protein related cluster	1e-144
Os.49838.1.S1_at	16.4415	159.703	9.71342	Os04g47720	AK111866	protein Cis-zeatin O-glucosyltransferase 1, putative, expressed	0	AT2G15490.1	UDP-glucoronosyl/UDP-glucosyl transferase family protein, contains Pfam profile: PF00201 UDP-glucoronosyl	1e-38	UniRef90_Q7XQJ9	OSJNBa0017B10.9 protein related cluster	0
Os.25240.1.S1_at	536.084	259.642	0.484331	Os04g48790	AK101984	protein rac GTPase activating protein 2, putative, expressed	0	AT2G46710.1	rac GTPase activating protein, putative, similar to rac GTPase activating protein 2 (Lotus japonicus) GI:3695061; contains Pfam	1e-108	UniRef90_Q7XUH1	OSJNBa0020J04.11 protein related cluster	0
Os.7095.1.S1_at	136.323	742.235	5.44468	Os04g49210	AK100853	protein oxidoreductase, 2OG-Fe oxygenase family protein, expressed	0	AT4G10500.1	oxidoreductase, 2OG-Fe(II) oxygenase family protein, similar to hyoscyamine 6 beta-hydroxylase (Atropa belladona)(GI:4996123);	1e-120	UniRef90_Q7XUN0	OSJNBa0064M23.15 protein related cluster	0
Os.36109.1.A1_at	145.921	58.6968	0.40225	Os04g52200	AK064469	protein RNA recognition motif family protein, expressed	0	AT4G19610.1	RNA recognition motif (RRM)-containing protein, contains InterPro entry IPR000504: RNA-binding region RNP-1 (RNA recognition	1e-153	UniRef90_Q7X8Z7	OSJNBa0085I10.19 protein related cluster	0
Os.8784.1.S1_at	127.053	52.6006	0.414006	Os04g52940	AK062688	protein SIT4 phosphatase-associated family protein, putative, expressed	5e-45				UniRef90_Q7XTT5	OSJNBa0058K23.19 protein related cluster	9e-44
Os.21263.1.S1_at	24.8534	9.18363	0.369513	Os04g53700	AK065665	protein MYND finger family protein, expressed	0	AT3G21820.1	SET domain-containing protein, contains Pfam profile PF00856: SET domain	1e-161	UniRef90_Q7XN70	OSJNBa0089N06.12 protein related cluster	0
Os.9269.1.S1_at	581.437	255.804	0.439951	Os04g57590	AK100753	protein intracellular protease, PfpI family protein, expressed	0	AT3G02720.1	DJ-1 family protein / protease-related, similar to Intracellular Protease (Pyrococcus horikoshii) GI:11513902; contains Pfam	0	UniRef90_Q7XPI5	OSJNBb0004A17.4 protein related cluster	0
Os.34882.1.S1_at	13.8758	38.6994	2.78898	Os04g58100	AK069752	protein expressed protein	0	AT5G23390.1	expressed protein, contains Pfam profile: PF04842 plant protein of unknown function (DUF639)	1e-155	UniRef90_Q7XKB6	OSJNBa0064G10.15 protein related cluster	0
Os.12363.1.S1_at	1397.15	532.327	0.381011	Os04g58200	AK065236	protein Protochlorophyllide reductase A, chloroplast precursor, putative, expressed	0	AT5G54190.1	protochlorophyllide reductase A, chloroplast / PCR A / NADPH-protochlorophyllide oxidoreductase A (PORA),	1e-146	UniRef90_P13653	Protochlorophyllide reductase A, chloroplast precursor related cluster	1e-159
OsAffx.26676.1.S1_at	30.0643	12.3811	0.41182	Os05g01370		protein Leucine Rich Repeat family protein, expressed	0	AT5G06870.1	polygalacturonase inhibiting protein 2 (PGIP2), identical to polygalacturonase inhibiting protein 2 (PGIP2)	4e-70	UniRef90_UPI000035850F	Cluster related to UPI000035850F; unknown protein	4e-94
Os.20884.1.S1_at	187.373	459.709	2.45344	Os05g01760	AK065445	protein expressed protein	0	AT1G67850.2	expressed protein, contains Pfam profile PF05212: Protein of unknown function (DUF707)	1e-164	UniRef90_Q94HL2	Hypothetical protein related cluster	0
Os.17844.1.S2_at	571.583	269.052	0.470714	Os05g04560	AK100428	protein expressed protein	1e-33	AT4G23100.1	glutamate-cysteine ligase / gamma-glutamylcysteine synthetase (GSH1), identical to glutamate-cysteine ligase SP:P46309 from (Arab	0.0003	UniRef90_Q75L41	Hypothetical protein OJ1127_B08.5 related cluster	8e-52
Os.18996.1.S1_at	141.404	54.7911	0.387479	Os05g05450	AK064493	protein MA3 domain-containing protein, putative, expressed	0	AT5G17930.1	similar to MIF4G domain-containing protein / MA3 domain-containing protein [Arabidopsis thaliana] (TAIR:At1g80930.1); similar to	1e-162	UniRef90_Q6ASR2	Hypothetical protein OSJNBa0077J22.10 related cluster	0
Os.16903.1.A1_at	89.3041	37.8092	0.423376	Os05g06920	AK058438	protein RelA/SpoT containing protein, expressed	0	AT3G17470.1	RelA/SpoT domain-containing protein / calcium-binding EF-hand family protein, contains INTERPRO:IPR002048	1e-142	UniRef90_Q6ATB2	Hypothetical protein OSJNBa0034O12.17 related cluster	0
Os.53192.1.S1_s_at	1008.83	451.148	0.447199	Os05g08360	AK071291	protein Fibrillarin-2, putative, expressed	0	AT5G52470.1	fibrillarin 1 (FBR1) (FIB1) (SKIP7), identical to fibrillarin 1 GI:9965653 from (Arabidopsis thaliana); C-terminus identical to	1e-141	UniRef90_Q6AT27	Putative fibrillarin related cluster	1e-172
Os.49162.1.S1_at	74.33	238.752	3.21205	Os05g08610	AK071804	protein Zinc finger, C3HC4 type family protein, expressed	0	AT1G80400.1	zinc finger (C3HC4-type RING finger) family protein, low similarity to SP:Q90972 RING finger protein 13 {Gallus gallus}; contains	1e-109	UniRef90_UPI0000376BF9	Cluster related to UPI0000376BF9; putative zinc finger protein	0
Os.9145.1.S1_at	35.2957	111.504	3.15915	Os05g09440	AY435404	protein NADP-dependent malic enzyme, chloroplast precursor, putative, expressed	0	AT5G25880.1	The malic enzyme (EC 1.1.1.40) encoded by the ATNADP-ME3 is presumably cytosolic and restricted in its expression by both	0	UniRef90_Q6T5D1	NADP malic enzyme related cluster	0
Os.55253.1.S1_at	6.08337	585.976	96.3242	Os05g11610	AK107740	protein expressed protein	2e-56				UniRef90_Q5W6I8	Hypothetical protein OSJNBb0115F21.6 related cluster	4e-55
Os.54267.1.S1_at	131.759	37.5227	0.284783	Os05g14590	AK102937	protein DNA replication licensing factor MCM6, putative, expressed	0	AT5G44635.1	minichromosome maintenance family protein / MCM family protein, similar to SP:P97311 DNA replication licensing factor MCM6 {Mus	0	UniRef90_Q5I285	Minichromosome maintenance protein related cluster	0
OsAffx.26942.2.S1_at	34.0518	15.5873	0.457754	Os05g18130		protein hypothetical protein	1e-124	AT1G31810.1	similar to formin homology 2 domain-containing protein / FH2 domain-containing protein [Arabidopsis thaliana] (TAIR:At5g58160.1);	1e-05	UniRef90_Q2R2P0	Retrotransposon protein, putative, unclassified related cluster	1e-53
Os.8041.1.S1_at	193.914	95.9978	0.495052	Os05g23430	AK111812	protein expressed protein	1e-178	AT1G75550.1	glycine-rich protein	5e-20	UniRef90_UPI0000607E1D	Cluster related to UPI0000607E1D; PREDICTED: hypothetical protein XP_899416	4e-23
Os.18927.1.S1_at	293.111	102.051	0.348164	Os05g25450	AK120223	protein protein kinase family protein, putative, expressed	0	AT3G51550.1	protein kinase family protein, contains protein kinase domain, Pfam:PF00069	0	UniRef90_Q5W6W0	Hypothetical protein OSJNBb0059K16.2 related cluster	0
OsAffx.24022.1.S1_x_at	97.0007	336.083	3.46475	Os05g27304		protein POT family protein, expressed	1e-139	AT3G45680.1	proton-dependent oligopeptide transport (POT) family protein, contains Pfam profile: PF00854 POT family	1e-121	UniRef90_Q94DP0	Putative nitrite transporter related cluster	0
Os.8428.1.S1_at	431.654	210.651	0.488008	Os05g30530	AK071862	protein 40S ribosomal protein S4, putative, expressed	1e-122	AT5G58420.1	40S ribosomal protein S4 (RPS4D), ribosomal protein S4, Arabidopsis thaliana, PIR:T48480	1e-109	UniRef90_O22424	40S ribosomal protein S4 related cluster	1e-112
Os.12854.1.S1_at	1490.42	581.734	0.390315	Os05g31000	AB110178	protein Nascent polypeptide-associated complex alpha subunit, putative, expressed	1e-109	AT3G12390.1	nascent polypeptide associated complex alpha chain protein, putative / alpha-NAC, putative, similar to alpha-NAC, non-muscle	6e-78	UniRef90_Q7XXR8	Nascent polypeptide associated complex alpha chain related cluster	1e-108
Os.15515.1.S1_at	175.147	422.508	2.41231	Os05g32850	AK066212	protein CBS domain-containing protein, putative, expressed	0	AT4G14240.1	expressed protein, contains Pfam profile PF01595: Domain of unknown function	0	UniRef90_Q6AU71	Hypothetical protein OSJNBa0014C03.12 related cluster	0
Os.18468.1.S1_at	622.105	2072.1	3.33078	Os05g33730	AK074026	protein serine hydrolase, putative, expressed	0	AT5G27320.1	expressed protein, similar to PrMC3 (Pinus radiata) GI:5487873	1e-126	UniRef90_Q6L545	Gibberellin receptor GID1 related cluster	0
Os.38581.1.S1_s_at	64.185	379.744	5.91639	Os05g38530	AU075856	protein Heat shock cognate 70 kDa protein, putative, expressed	0	AT3G12580.1	heat shock protein 70, putative / HSP70, putative, strong similarity to heat shock protein GI:425194 (Spinacia oleracea)	0	UniRef90_O65719	Heat shock cognate 70 kDa protein 3 related cluster	0
Os.55283.1.S1_at	412.818	4103.25	9.93961	Os05g38660	AK1077	protein expressed protein	2e-47	AT4G22580.1	exostosin family protein, contains Pfam profile: PF03016 Exostosin family	8e-14	UniRef90_Q6L4Z9	Hypothetical protein OJ1281_H05.15 related cluster	4e-46
Os.51950.1.S1_at	301.433	1177.15	3.90519	Os05g38830	AK064382	protein HECT-domain family protein, expressed	0	AT5G02880.1	HECT-domain-containing protein / ubiquitin-transferase family protein / armadillo/beta-catenin-like repeat-containing protein,	1e-167	UniRef90_Q60EQ3	Hypothetical protein OJ1280_A04.10 related cluster	0
OsAffx.15019.1.S1_s_at	243.44	1207.25	4.95912	Os05g39060		protein expressed protein	1e-85	AT4G08330.1	expressed protein	1e-32	UniRef90_Q6I5J1	Hypothetical protein OSJNBa0009E21.14 related cluster	2e-84
Os.8994.1.S1_at	358.427	863.752	2.40984	Os05g41030	AK069135	protein Protease inhibitor/seed storage/LTP family protein, expressed	1e-105	AT3G43720.2	similar to protease inhibitor/seed storage/lipid transfer protein (LTP) family protein [Arabidopsis thaliana]	2e-25	UniRef90_Q6AVM8	Hypothetical protein OJ1119_H02.15 related cluster	1e-103
Os.12402.1.S1_at	193.873	56.6829	0.29237	Os05g44320	AK111856	protein Periodic tryptophan protein 2 WD repeat associated domain containing protein, expressed	0	AT1G15440.1	transducin family protein / WD-40 repeat family protein, Strong similarity to gb X95263 Periodic tryptophan protein 2 gene (PWP2) f	0	UniRef90_Q6F2Y8	Hypothetical protein P0483D07.1 related cluster	0
Os.8618.1.S1_at	124.317	400.342	3.22034	Os05g44810	AK071192	protein AUX/IAA family protein, expressed	1e-124	AT3G16500.1	auxin-responsive AUX/IAA family protein, similar to SP:O24408:AXII_ARATH Auxin-responsive protein IAA18 (Indoleacetic	1e-21	UniRef90_Q5W670	Auxin-responsive protein IAA18 related cluster	1e-122
OsAffx.4628.1.S1_s_at	41.8179	11.9043	0.28467	Os05g45760		protein pentatricopeptide, putative, expressed	0	AT3G49240.1	pentatricopeptide (PPR) repeat-containing protein, contains Pfam profile PF01535: PPR repeat	1e-106	UniRef90_Q53NS3	Expressed protein related cluster	1e-179
Os.9759.1.S1_x_at	81.6203	514.38	6.30211	Os05g46510	AK106049	protein Polygalacturonase family protein, expressed	0	AT1G80170.1	polygalacturonase, putative / pectinase, putative, similar to polygalacturonase GI:7381227 from (Lycopersicon	1e-107	UniRef90_Q65XN6	Hypothetical protein OJ1288_A07.4 related cluster	0
OsAffx.15137.1.S1_at	29.3751	185.119	6.3019	Os05g47650		protein DNA-binding protein RAV1, putative, expressed	0	AT1G68840.1	DNA-binding protein RAV2 (RAV2) / AP2 domain-containing protein RAP2.8, identical to RAV2 GI:3868859 from (Arabidopsis thaliana),	4e-91	UniRef90_Q6L4H4	Putative AP2 domain protein related cluster	0
Os.47912.1.S1_at	266.69	90.7031	0.340107	Os05g49610	AK068658	protein membrane associated salt-inducible protein, putative, expressed	0	AT5G62990.1	expressed protein	2e-66	UniRef90_Q65XL5	Hypothetical protein OJ1735_C10.3 related cluster	0
Os.51338.1.S1_at	46.4837	112.376	2.41754	Os05g50250	AK062591	protein NAD dependent epimerase/dehydratase family protein, expressed	0	AT5G14700.1	cinnamoyl-CoA reductase-related, similar to cinnamoyl-CoA reductase from Pinus taeda (GI:17978649), Saccharum officinarum	5e-81	UniRef90_Q6L5E8	Putative cinnamoyl CoA reductase related cluster	0
Os.12678.1.S1_at	416.104	1160.73	2.78952	Os05g50810	AK070346	protein Calcium-dependent protein kinase, isoform 2, putative, expressed	0	AT5G12180.1	calcium-dependent protein kinase, putative / CDPK, putative	1e-121	UniRef90_Q6I587	Putative calcium-dependent protein kinase related cluster	0
Os.10294.1.S1_at	218.192	477.133	2.18675	Os05g51590	AK106130	protein B2 protein, putative, expressed	1e-161	AT5G42050.1	expressed protein, similar to gda-1 (Pisum sativum) GI:2765418	6e-74	UniRef90_Q5TKG4	Hypothetical protein OSJNBa0030I14.2 related cluster	1e-160
Os.4506.3.S1_x_at	2240.48	845.569	0.377406	Os06g02370	AK061817	protein expressed protein	0	AT4G13340.1	leucine-rich repeat family protein / extensin family protein, similar to extensin-like protein (Lycopersicon esculentum)	9e-05	UniRef90_Q9LWT7	Hypothetical protein P0541H01.18-1 related cluster	0
Os.4453.1.S1_at	280.782	82.9521	0.295432	Os06g03520	AK102200	protein expressed protein	5e-32	AT4G17670.1	senescence-associated protein-related, similar to senescence-associated protein SAG102 (GI:22331931) (Arabidopsis thaliana);	2e-10	UniRef90_Q5VS44	Hypothetical protein P0425F02.24 related cluster	9e-31
Os.606.1.S1_at	65.1097	608.247	9.34188	Os06g04220	AU076248	protein expressed protein	2e-40	AT2G29210.1	splicing factor PWI domain-containing protein, contains Pfam profile PF01480: PWI domain	6e-06	UniRef90_Q84ZY6	Hypothetical protein 134P10.8 related cluster	3e-38
Os.54353.1.S1_at	45.7828	12.3139	0.268963	Os06g04370	AK103589	protein leucine-rich repeat transmembrane protein kinase, putative, expressed	0	AT5G51560.1	leucine-rich repeat transmembrane protein kinase, putative	0	UniRef90_Q5VNV2	Putative somatic embryogenesis protein kinase 1 related cluster	0
Os.49411.1.S1_at	41.929	83.3492	1.98787	Os06g05050	AK103263	protein Protein kinase domain containing protein, expressed	0	AT1G16120.1	wall-associated kinase, putative, contains similarity to wall-associated kinase 4 GI:3355308 from (Arabidopsis thaliana)	2e-73	UniRef90_Q5VSC1	Putative wall-associated kinase related cluster	0
Os.27626.1.S1_at	382.041	126.8	0.331901	Os06g05950	AK099578	protein expressed protein	0	AT3G14830.2	expressed protein, similar to expressed protein [Arabidopsis thaliana] (TAIR:At1g53450.2); similar to expressed protein	1e-102
Os.4222.1.S1_at	305.555	99.394	0.32529	Os06g07210	AK068858	protein Ribonucleoside-diphosphate reductase large subunit, putative, expressed	0	AT2G21790.1	ribonucleoside-diphosphate reductase small chain, putative / ribonucleotide reductase, putative, similar to ribonucleotide reductas	0	UniRef90_Q5VRF5	Putative ribonucleotide reductase related cluster	0
Os.50933.2.S1_x_at	147.888	54.5126	0.368606	Os06g09280	AK059545	protein Helicase associated domain family protein, expressed	0	AT1G26370.1	RNA helicase, putative, similar to SP:Q14562 ATP-dependent helicase DDX8 (RNA helicase HRH1) (DEAH-box protein 8) {Homo sapiens};	0	UniRef90_Q9FZC3	T1K7.25 protein related cluster	0
Os.11476.1.S1_at	465.87	209.456	0.449602	Os06g10230	AK073793	protein Leucine Rich Repeat family protein, expressed	0	AT2G26330.1	leucine-rich repeat protein kinase, putative (ERECTA), identical to uncharacterized receptor protein kinase ERECTA	0	UniRef90_Q69SP5	Putative receptor protein kinase related cluster	0
OsAffx.3058.1.S1_x_at	218.93	97.2547	0.444228	Os06g10230		protein Leucine Rich Repeat family protein, expressed	0	AT2G26330.1	leucine-rich repeat protein kinase, putative (ERECTA), identical to uncharacterized receptor protein kinase ERECTA	0	UniRef90_Q69SP5	Putative receptor protein kinase related cluster	0
OsAffx.27604.1.S1_x_at	38.2698	81.1684	2.12095	Os06g13180		protein Matrixin family protein, expressed	0	AT1G70170.1	matrixin family protein, similar to SP:P29136 Metalloendoproteinase 1 precursor (EC 3.4.24.-) (SMEP1) {Glycine max}; contains Int	3e-86	UniRef90_Q67VB1	Putative metalloproteinase related cluster	0
Os.9950.1.S1_at	26.3929	58.7889	2.22745	Os06g14240	AK105317	protein Hsp20/alpha crystallin family protein, expressed	6e-78	AT5G37670.1	15.7 kDa class I-related small heat shock protein-like (HSP15.7-CI), contains Pfam profile: PF00011 Hsp20/alpha crystallin family	1e-27	UniRef90_Q652V8	Putative heat shock protein related cluster	1e-76
Os.49407.1.S1_at	105.534	43.6325	0.413445	Os06g19370	AK071459	protein expressed protein	0	AT4G11000.1	ankyrin repeat family protein, contains ankyrin repeats, Pfam:PF00023	1e-11	UniRef90_Q5Z6I7	Embryogenesis transmembrane protein-like related cluster	0
Os.57373.1.S1_at	9.33225	290.692	31.1492	Os06g19630	AK111400	protein expressed protein	0	AT4G12680.1	expressed protein, ; expression supported by MPSS	1e-172	UniRef90_Q5ZA36	Hypothetical protein P0501G08.34 related cluster	0
Os.22197.1.S1_at	42.9331	363.415	8.46467	Os06g20200	AK099262	protein serine hydrolase, putative, expressed	0	AT5G23530.1	expressed protein, contains similarity to PrMC3 (Pinus radiata) GI:5487873	3e-67	UniRef90_Q5Z4C9	Putative esterase related cluster	0
Os.16218.1.S1_at	62.7694	1167.52	18.6002	Os06g30370	AK107056	protein MOTHER of FT and TF1 protein, putative, expressed	2e-70	AT1G18100.1	mother of FT and TF1 protein (MFT), identical to SP:Q9XFK7 MOTHER of FT and TF1 protein {Arabidopsis thaliana}; contains Pfam	1e-40	UniRef90_Q656A5	Putative terminal flower 1 related cluster	4e-69
Os.50104.1.S1_at	103.846	221.554	2.1335	Os06g40180	AK119861	protein Phospholipase D alpha 2, putative, expressed	0	AT3G15730.1	phospholipase D alpha 1 / PLD alpha 1 (PLDALPHA1) (PLD1) / choline phosphatase 1, identical to SP:Q38882 Phospholipase D alpha 1 (E	0	UniRef90_Q69X21	Phospholipase D related cluster	0
Os.50002.1.S1_at	68.7919	164.683	2.39393	Os06g43030	AK119586	protein protein kinase, putative, expressed	0	AT1G62400.1	protein kinase, putative, similar to protein kinase gi:170047:gb:AAA34002; contains protein kinase domain,	1e-145	UniRef90_Q67V13	Hypothetical protein OSJNBa0019I19.51 related cluster	0
Os.50015.1.S1_at	58.7569	404.921	6.89146	Os06g44010	AK106282	protein WRKY2 protein, putative, expressed	0	AT1G80840.1	WRKY family transcription factor, similar to WRKY transcription factor GB:BAA87058 GI:6472585 from (Nicotiana tabacum)	3e-45	UniRef90_Q6IEQ3	WRKY transcription factor 28 related cluster	0
Os.51814.1.S1_at	383.58	186.427	0.486019	Os06g44180	AK063834	protein NAD dependent epimerase/dehydratase family protein, expressed	0	AT4G27250.1	dihydroflavonol 4-reductase family / dihydrokaempferol 4-reductase family, similar to dihydrokaempferol 4-reductase,	3e-47	UniRef90_Q67UQ2	Putative NADPH HC toxin reductase related cluster	0
Os.27277.2.S1_s_at	19.3681	52.7544	2.72377	Os06g46240	CB630068	protein BTB/POZ domain containing protein, expressed	0	AT1G04390.1	expressed protein	1e-58	UniRef90_Q651H7	Hypothetical protein P0778G11.11 related cluster	0
Os.27451.1.S1_at	178.55	65.1261	0.364749	Os06g46670	AK099745	protein Glutamate receptor 3.4 precursor, putative, expressed	0	AT1G05200.2	similar to glutamate receptor family protein (GLR3.6) [Arabidopsis thaliana] (TAIR:At3g51480.1); similar to glutamate receptor fami	0	UniRef90_Q653Y6	Putative ionotropic glutamate receptor ortholog GLR6 related cluster	0
Os.22660.2.S1_at	73.8428	221.187	2.99538	Os06g46770	AK067024	protein polyubiquitin containing 7 ubiquitin monomers, putative, expressed	1e-162	AT5G20620.1	polyubiquitin (UBQ4), identical to GI:17677	1e-162	UniRef90_Q8L685	Pherophorin-dz1 protein precursor related cluster	4e-34
Os.25748.1.S1_at	18.5548	52.9087	2.85148	Os06g46770	AF216530	protein polyubiquitin containing 7 ubiquitin monomers, putative, expressed	2e-31	AT5G20620.1	polyubiquitin (UBQ4), identical to GI:17677	3e-31	UniRef90_UPI00000A5599	Cluster related to UPI00000A5599; Putative ubiquitin / ribosomal protein CEP52	1e-29
Os.52555.1.S1_at	31.0296	374.955	12.0838	Os06g46920	AK067955	protein NAD dependent epimerase/dehydratase family protein, expressed	0	AT4G27250.1	dihydroflavonol 4-reductase family / dihydrokaempferol 4-reductase family, similar to dihydrokaempferol 4-reductase,	9e-80	UniRef90_Q653W0	Putative dihydroflavonol-4-reductase DFR1 related cluster	0
Os.12652.1.S1_at	111.165	243.764	2.19282	Os06g47530	AK064280	protein Protein kinase domain containing protein, expressed	0	AT4G11530.1	protein kinase family protein, contains Pfam PF00069: Protein kinase domain	5e-75	UniRef90_Q5Z661	Receptor protein kinase-like related cluster	0
Os.50234.1.S1_at	126.553	60.4882	0.477966	Os06g47930	AK120261	protein expressed protein	1e-139	AT1G69360.1	expressed protein	2e-07	UniRef90_Q5Z8I6	Hypothetical protein P0622F03.3 related cluster	1e-137
OsAffx.5148.1.S1_x_at	13.7413	35.6851	2.59693	Os06g48790		protein hypothetical protein	0	AT1G23540.1	protein kinase family protein, contains Pfam domain, PF00069: Protein kinase domain	2e-08	UniRef90_Q5Z8Y1	Hypothetical protein P0596H10.7 related cluster	0
Os.8114.1.A1_x_at	158.138	453.023	2.86474	Os07g03070	AK099926	protein TPR Domain containing protein, expressed	0	AT5G42720.1	glycosyl hydrolase family 17 protein, similar to glucan endo-1,3-beta-glucosidase precursor SP:P52409 from (Triticum aestivum)	1e-110	UniRef90_Q6Z4S6	Tetratricopeptide repeat-containing protein-like related cluster	0
Os.51287.1.S1_at	110.409	30.1186	0.272791	Os07g05820	AK062433	protein expressed protein	6e-21	AT3G14420.2	(S)-2-hydroxy-acid oxidase, peroxisomal, putative / glycolate oxidase, putative / short chain alpha-hydroxy acid oxidase, putative,	2e-18	UniRef90_Q6YT72	Hypothetical protein B1364A02.33-2 related cluster	5e-23
Os.49080.1.S1_at	461.937	226.615	0.490576	Os07g09450	AK103333	protein DNAJ protein, putative, expressed	2e-58	AT2G35795.1	DNAJ heat shock N-terminal domain-containing protein, contains Pfam profile PF00226 DnaJ domain	7e-46	UniRef90_Q5ZCC4	Putative DNAJ domain-containing; methylation-controlled J protein related cluster	3e-52
Os.51134.2.S1_x_at	33.0069	16.4856	0.49946	Os07g10190	AK105137	protein UDP-rhamnose:rhamnosyltransferase, putative, expressed	0	AT5G49690.1	UDP-glucoronosyl/UDP-glucosyl transferase family protein, contains Pfam profile: PF00201 UDP-glucoronosyl	9e-87	UniRef90_Q6Z4L0	Putative UDP-glucosyltransferase related cluster	0
Os.10247.1.S1_a_at	428.071	1027.68	2.40072	Os07g11290	AK062273	protein expressed protein	1e-147	AT4G33690.1	similar to RNA recognition motif (RRM)-containing protein [Arabidopsis thaliana] (TAIR:At3g23900.1); similar to unknown protein	2e-40	UniRef90_Q7XIH0	Hypothetical protein OJ1116_C08.104 related cluster	1e-146
Os.33741.1.S1_at	31.9562	12.4831	0.390631	Os07g12320	AK111745	protein expressed protein	0	AT2G47990.1	transducin family protein / WD-40 repeat family protein, similar to Vegetatible incompatibility protein HET-E-1 (SP:Q00808)	1e-119	UniRef90_Q8LH68	Transducin /WD-40 repeat protein family-like protein related cluster	0
Os.30670.1.S1_at	14.7525	40.8229	2.76719	Os07g22730	AK108503	protein AP2 domain containing protein	5e-80	AT2G31230.1	encodes a member of the ERF (ethylene response factor) subfamily B-3 of ERF/AP2 transcription factor family. The protein contains	2e-35	UniRef90_Q7EYP8	Hypothetical protein P0710F09.107 related cluster	1e-112
Os.31900.1.S1_at	58.6013	28.6716	0.489265	Os07g23110	AK106540	protein Poly synthetase 1, putative, expressed	0	AT2G31320.1	poly (ADP-ribose) polymerase, putative / NAD(+) ADP-ribosyltransferase, putative / poly(ADP-ribose) synthetase, putative, similar	0	UniRef90_Q7EYV7	Putative poly(ADP)-ribose polymerase related cluster	0
OsAffx.16409.1.S1_s_at	46.7907	314.392	6.71912	Os07g25700		protein TLD family protein, expressed	1e-150	AT2G05590.2	expressed protein, similar to nucleolar protein C7C (GI:13540302) (Rattus norvegicus)	9e-54	UniRef90_Q6Z157	Oxidation resistance 1-like protein related cluster	1e-149
Os.52278.1.S1_s_at	1199.44	231.524	0.193027	Os07g29410	AK066045	protein thioredoxin family protein, putative, expressed	1e-170	AT1G76080.1	thioredoxin family protein, low similarity to thioredoxin (TRX) (Fasciola hepatica) GI:6687568; contains Pfam profile PF00085:	1e-100	UniRef90_Q84NN4	Putative thioredoxin-like protein CDSP32 related cluster	1e-169
Os.52588.1.S1_at	269.829	103.346	0.383007	Os07g30670	AK068191	protein 2Fe-2S iron-sulfur cluster binding domain containing protein, expressed	1e-107	AT3G16250.1	ferredoxin-related, contains Pfam profile: PF00111 2Fe-2S iron-sulfur cluster binding domains	1e-54	UniRef90_Q7XHS1	2Fe-2S iron-sulfur cluster protein-like related cluster	1e-106
Os.24598.1.S1_at	231.695	86.9232	0.375162	Os07g32390	AK102722	protein Targeting protein for Xklp2 containing protein, expressed	1e-103	AT1G03780.2	targeting protein-related, similar to microtubule-associated protein / targeting protein for Xklp2 ((TPX2) GI:8926138) {Homo sapiens}	2e-96	UniRef90_Q56XS5	Hypothetical protein At1g03780 related cluster	1e-107
Os.33604.1.S1_a_at	32.8359	14.4408	0.439789	Os07g33480	AK099924	protein Cytochrome P450 family protein, expressed	0	AT5G36110.1	cytochrome P450 family protein, similar to taxane 13-alpha-hydroxylase (GI:17148242) {Taxus cuspidata}; contains Pfam profile:	2e-88	UniRef90_Q84LG7	Putative taxane 10-beta-hydroxylase related cluster	0
Os.31858.3.S1_x_at	21.7652	48.1487	2.21218	Os07g35540	NM_185888	protein Protein kinase domain containing protein, expressed	0	AT4G23180.1	receptor-like protein kinase 4, putative (RLK4), nearly identical to receptor-like protein kinase 4 (Arabidopsis thaliana)	1e-119	UniRef90_Q7F1L5	Serine/threonine kinase receptor-like protein related cluster	0
Os.44710.1.S1_at	32.1244	8.43548	0.262588	Os07g36390	NM_185739	protein CRP1, putative, expressed	0	AT5G42310.1	pentatricopeptide (PPR) repeat-containing protein, contains Pfam profile PF01535: PPR repeat	0	UniRef90_O81397	CRP1 related cluster	0
Os.52482.1.S1_at	259.414	33.0009	0.127214	Os07g36630	AK067424	protein Cellulose synthase family protein, expressed	0	AT5G16910.1	cellulose synthase family protein, similar to gi:2827143 cellulose synthase catalytic subunit, Arabidopsis thaliana, gi:9622886	0	UniRef90_Q84S18	Putative cellulose synthase-like protein OsCslF1 related cluster	0
Os.49074.1.A1_at	276.049	712.094	2.57959	Os07g37290	CA756879	protein hypothetical protein	3e-10				UniRef90_Q6Z405	Hypothetical protein P0567H04.20 related cluster	7e-09
Os.44475.1.S1_at	11.405	302.847	26.5539	Os07g37730	AK121213	protein Rotenone-insensitive NADH-ubiquinone oxidoreductase, mitochondrial precursor, putative, expressed	0	AT1G07180.1	Internal NAD(P)H dehydrogenase in mitochondria. The predicted protein sequence has high homology with other designated NAD(P)H	0	UniRef90_Q8H5X6	Putative NADH dehydrogenase related cluster	0
Os.10322.1.S1_s_at	683.173	2797.27	4.09453	Os07g38170	CR286877	protein Remorin, C-terminal region family protein, expressed	1e-174	AT2G41870.1	remorin family protein, contains Pfam domain, PF03763: Remorin, C-terminal region	1e-52	UniRef90_Q7XII4	Remorin-like protein related cluster	1e-172
OsAffx.27508.54.S1_s_at	232.759	564.817	2.42662	Os07g38380	AK105438	protein transmembrane protein 49, putative, expressed	0	AT4G14950.1	expressed protein	1e-133	UniRef90_Q5ZCF3	Putative vacuole membrane protein 1 related cluster	1e-143
Os.17201.1.S1_at	76.437	30.4544	0.398425	Os07g38810	AK105111	protein lectin protein kinase, putative, expressed	0	AT2G37710.1	lectin protein kinase, putative, similar to receptor lectin kinase 3 (Arabidopsis thaliana) gi:4100060:gb:AAD00733; contains	0	UniRef90_Q7F226	Putative receptor-type protein kinase LRK1 related cluster	0
Os.18307.1.S1_at	169.426	79.072	0.466704	Os07g38950	AK100831	protein expressed protein	1e-160	AT3G29075.1	glycine-rich protein	2e-06	UniRef90_Q6ZL96	Hypothetical protein OJ1065_B06.18 related cluster	1e-158
Os.26904.1.A1_at	75.709	271.836	3.59054	Os07g40510	CB627704	protein transposon protein, putative, CACTA, En/Spm sub-class, expressed	4e-12	AT5G58160.1	formin homology 2 domain-containing protein / FH2 domain-containing protein, low similarity to SP:Q05858 Formin (Limb	6e-12	UniRef90_Q6H6Q0	Hypothetical protein P0475F05.13 related cluster	8e-55
Os.10373.1.S1_at	1126.65	325.953	0.28931	Os07g41410	AK068670	protein expressed protein	4e-56	AT2G29210.1	splicing factor PWI domain-containing protein, contains Pfam profile PF01480: PWI domain	2e-07	UniRef90_Q6Z4F5	Hypothetical protein OSJNBb0040H10.32 related cluster	7e-55
Os.56189.1.S1_at	76.1752	167.507	2.19897	Os07g41590	AK109579	protein expressed protein	0	AT5G23530.1	expressed protein, contains similarity to PrMC3 (Pinus radiata) GI:5487873	1e-63	UniRef90_Q69J38	Putative PrMC3 related cluster	0
Os.12778.1.S2_at	2372.38	845.152	0.356246	Os07g42714	AK100302	protein retrotransposon protein, putative, Ty1-copia subclass, expressed	9e-47				UniRef90_Q94LH2	Putative calmodulin-like protein related cluster	2e-19
OsAffx.28902.1.S1_s_at	136.482	50.7276	0.371679	Os07g44630		protein Thymidylate kinase family protein, expressed	1e-145	AT5G59440.1	thymidylate kinase family protein, similar to thymidylate kinase GI:291900	4e-82	UniRef90_Q8GVF4	Putative thymidylate kinase related cluster	1e-119
OsAffx.28906.1.S1_x_at	48.3651	199.455	4.12396	Os07g44850	NM_188837	protein PrMC3, putative, expressed	0	AT5G23530.1	expressed protein, contains similarity to PrMC3 (Pinus radiata) GI:5487873	2e-60	UniRef90_Q8GS14	Carboxylesterase-like protein related cluster	0
Os.20617.2.S1_x_at	195.941	841.676	4.29555	Os07g46280	NM_185	protein Glycosyl hydrolase family 1 protein, expressed	0	AT3G18080.1	glycosyl hydrolase family 1 protein, contains Pfam PF00232 : Glycosyl hydrolase family 1 domain; TIGRFAM TIGR01233:	0	UniRef90_Q40025	Beta-glucosidase related cluster	0
Os.18009.1.S1_a_at	322.287	149.697	0.464485	Os07g46440	AK100166	protein ribosomal protein S9 containing protein, expressed	0	AT3G49080.1	ribosomal protein S9 family protein, contains Pfam profile PF00380: ribosomal protein S9	2e-92	UniRef90_Q7XAM9	Putative 30S ribosomal protein S9 related cluster	0
Os.11719.1.S2_at	6.96444	24.512	3.5196	Os07g46670	AK107202	protein expressed protein	2e-82	AT2G41430.2	dehydration-induced protein (ERD15), identical to dehydration-induced protein ERD15 GI:710626 from (Arabidopsis thaliana)	4e-14	UniRef90_Q7EZY8	Hypothetical protein P0496C02.128 related cluster	3e-81
Os.28282.2.S1_s_at	55.0804	18.9897	0.344764	Os07g46846	NM_186054	protein oxidoreductase, short chain dehydrogenase/reductase family protein, expressed	1e-165	AT4G03140.1	short-chain dehydrogenase/reductase (SDR) family protein, similar to stem secoisolariciresinol dehydrogenase GI:13752458 from	2e-67	UniRef90_Q7XAN4	Putative sex determination protein tasselseed 2 related cluster	1e-127
Os.8736.2.S1_x_at	42.9681	14.4878	0.337176	Os07g47040	NM_186080	protein expressed protein	1e-155				UniRef90_Q8H491	Hypothetical protein P0450A04.114 related cluster	0
Os.2237.1.S1_at	431.423	96.3279	0.22328	Os07g48010	AF014468	protein Peroxidase 2 precursor, putative, expressed	1e-165	AT5G05340.1	peroxidase, putative, similar to peroxidase (Nicotiana tabacum) gi:5381253:dbj:BAA82306; similar to Peroxidase P7	1e-101	UniRef90_O22439	Peroxidase related cluster	1e-165
Os.11068.3.S1_at	135.337	282.938	2.09062	Os07g48290	AK066191	protein Serine/threonine-protein kinase AtPK19, putative, expressed	0	AT3G08720.2	serine/threonine protein kinase (PK19), identical to serine/threonine-protein kinase AtPK19 (Ribosomal-protein S6 kinase homolog)	1e-173	UniRef90_Q6TQF8	Ribosomal protein S6 kinase related cluster	0
Os.25298.1.S1_at	365.953	133.367	0.364436	Os07g48370	AK103213	protein Glycosyl transferase family 8 protein, expressed	0	AT2G38650.1	glycosyl transferase family 8 protein, contains Pfam profile: PF01501 glycosyl transferase family 8	1e-150	UniRef90_Q7XHW0	Putative glycosyl transferase protein A related cluster	0
Os.10423.1.S1_s_at	821.281	3099.57	3.77406	Os07g48630	AB074972	protein ETHYLENE-INSENSITIVE3-like 1 protein, putative, expressed	0	AT2G27050.1	ethylene-insensitive3-like1 (EIL1), identical to ethylene-insensitive3-like1 GI:2224927 from (Arabidopsis	1e-136	UniRef90_Q8W3L9	Ethylene-insensitive-3-like protein related cluster	0
OsAffx.17522.1.S1_at	166.364	78.9399	0.474501	Os08g05870		protein Oxysterol-binding protein, expressed	0	AT4G22540.1	oxysterol-binding family protein, similar to SP:P16258 Oxysterol-binding protein 1 {Oryctolagus cuniculus}; contains Pfam profile	0	UniRef90_Q6ZJR8	Putative oxysterol binding protein related cluster	0
Os.8000.1.S1_at	1748.81	422.41	0.241541	Os08g06530	AK060121	protein Rubredoxin family protein, expressed	1e-143	AT5G17170.1	rubredoxin family protein, contains Pfam profile PF00301: Rubredoxin	6e-92	UniRef90_Q84SC5	Hypothetical protein P0577B11.138 related cluster	1e-141
Os.51132.1.S1_at	463.651	163.118	0.351812	Os08g07060	AK061061	protein expressed protein	1e-145	AT2G47910.1	expressed protein	1e-76	UniRef90_Q6ZCP8	Putative ubiquinone oxidoreductase subunit 1 related cluster	1e-144
OsAffx.32332.1.S1_x_at	2009.94	4064.28	2.02209	Os08g15250	X15901	protein DNA-directed RNA polymerase alpha chain, putative	1e-148	ATCG00740.1	RNA polymerase alpha subunit	1e-112	UniRef90_P12073	DNA-directed RNA polymerase alpha chain related cluster	1e-162
Os.9800.1.S1_at	75.0231	35.201	0.469201	Os08g18920	AK064847	protein Protein kinase domain containing protein, expressed	0	AT4G32000.1	protein kinase family protein, contains protein kinase domain, Pfam:PF00069	1e-88	UniRef90_Q6H7Z9	Hypothetical protein OJ1297_C09.32 related cluster	1e-113
Os.49742.1.S1_at	204.02	678.335	3.32484	Os08g19210	AK106365	protein expressed protein	1e-170	AT1G26150.1	similar to protein kinase family protein [Arabidopsis thaliana] (TAIR:At5g38560.1); similar to putative receptor protein	5e-16	UniRef90_Q6Z2C4	Hypothetical protein OJ1034_C08.13-1 related cluster	1e-169
Os.20657.1.S1_at	595.952	251.636	0.422243	Os08g27040	AK073298	protein Lipid phosphate phosphatase 2, putative, expressed	1e-177	AT1G15080.1	phosphatidic acid phosphatase family protein / PAP2 family protein, similar to phosphatidic acid phosphatase 2a2 (Cavia	1e-114	UniRef90_Q6YZK2	Hypothetical protein P0488B06.38-1 related cluster	1e-175
Os.51874.1.S1_at	47.7752	125.699	2.63105	Os08g32100	AK064144	protein transposon protein, putative, CACTA, En/Spm sub-class, expressed	0	AT1G60200.1	splicing factor PWI domain-containing protein / RNA recognition motif (RRM)-containing protein, contains Pfam profiles PF01480:	6e-95	UniRef90_Q8L685	Pherophorin-dz1 protein precursor related cluster	9e-30
OsAffx.6013.1.S1_at	45.158	267.137	5.9156	Os08g33140		protein F-box domain containing protein, expressed	0	AT2G01620.1	expressed protein	1e-44	UniRef90_Q7EY67	F-box protein family-like protein related cluster	1e-180
Os.56875.1.S1_at	24.5513	730.823	29.7672	Os08g34390	AK110520	protein transposon protein, putative, CACTA, En/Spm sub-class, expressed	1e-127	AT5G46730.1	glycine-rich protein	4e-38	UniRef90_Q6Z8R3	Putative glycine-rich cell wall structural protein related cluster	1e-126
Os.20317.1.S1_at	54.0758	130.721	2.41737	Os08g34900	AK058651	protein Pectinesterase PPE8B precursor, putative, expressed	0	AT3G43270.1	pectinesterase family protein, contains Pfam profile: PF01095 pectinesterase	1e-103	UniRef90_Q6ZLF6	Putative pectinesterase related cluster	0
Os.46404.1.S1_x_at	467.245	2209.9	4.72964	Os08g35420	AU165140	protein Photosystem Q, putative, expressed	0	ATCG00020.1	Encodes chlorophyll binding protein D1, a part of the photosystem II reaction center core	0	UniRef90_P83755	Photosystem Q(B) protein related cluster	0
Os.12724.1.S1_a_at	334.237	750.599	2.24571	Os08g36320	AB056060	protein Glutamate decarboxylase, putative, expressed	0	AT5G17330.1	glutamate decarboxylase 1 (GAD 1), sp:Q42521	0	UniRef90_Q7XZU7	GAD1 related cluster	0
Os.23397.1.S2_at	10.4318	106.773	10.2353	Os08g37874	AK068155	protein 2-nitropropane dioxygenase family, putative, expressed	0	AT5G64250.2	2-nitropropane dioxygenase family / NPD family, contains Pfam profile PF03060: oxidoreductase, 2-nitropropane dioxygenase	1e-127	UniRef90_Q6YTR9	2-nitropropane dioxygenase-related protein-like related cluster	1e-112
Os.10254.1.S1_at	50.3942	115.486	2.29166	Os08g38600	AK066150	protein Copine family protein, expressed	6e-73	AT3G01650.1	copine-related, low similarity to SP:Q99829 Copine I {Homo sapiens}	1e-109	UniRef90_Q6Z5F6	Copine I-like related cluster	1e-71
Os.7600.1.S1_at	406.414	836.088	2.05723	Os08g40180	AK060545	protein 3-hydroxy-3-methylglutaryl-coenzyme A reductase 3, putative, expressed	0	AT1G76490.1	similar to 3-hydroxy-3-methylglutaryl-CoA reductase 2 / HMG-CoA reductase 2 (HMGR2) [Arabidopsis thaliana]	0	UniRef90_Q9XHL5	3-hydroxy-3-methylglutaryl-coenzyme A reductase 3 related cluster	0
OsAffx.17463.1.S1_at	15.3856	91.753	5.96358	Os08g41750		protein F-box domain containing protein	0				UniRef90_Q8L685	Pherophorin-dz1 protein precursor related cluster	3e-46
OsAffx.17661.1.S1_at	55.3255	24.9052	0.450158	Os09g12270		protein peptidyl-prolyl cis-trans isomerase, FKBP-type family protein, expressed	0	AT4G25340.1	immunophilin-related / FKBP-type peptidyl-prolyl cis-trans isomerase-related, immunophilin FKBP46 - Spodoptera frugiperda (fall	8e-58	UniRef90_Q69LG8	Putative Peptidyl Prolyl cis-trans isomerase related cluster	0
OsAffx.29871.1.S1_x_at	210.587	637.298	3.02629	Os09g16380		protein ABC1 protein, putative	0	AT1G15520.1	ABC transporter family involved in resistant to lead. Localizes to plasma membrane. Upregulated by lead. Expressed in leaves,	0	UniRef90_Q6EQ63	PDR-type ABC transporter-like related cluster	0
Os.52808.1.S1_at	30.2513	102.492	3.38802	Os09g20284	AK069392	protein Polyamine oxidase precursor, putative, expressed	0	AT5G13700.1	polyamine oxidase, putative, similar to SP:O64411 Polyamine oxidase precursor (EC 1.5.3.11) from Zea mays	1e-116	UniRef90_Q6H5M8	Putative polyamine oxidase related cluster	0
Os.7838.1.S1_at	12.266	26.5667	2.16589	Os09g20930	AK109279	protein expressed protein	5e-83	AT2G29210.1	splicing factor PWI domain-containing protein, contains Pfam profile PF01480: PWI domain	3e-09	UniRef90_Q6H4S2	Hypothetical protein OSJNBa0041C07.4 related cluster	9e-82
OsAffx.30049.1.S1_at	21.2993	56.2455	2.64072	Os09g26920		protein subtilase family protein, putative, expressed	0	AT2G05920.1	subtilase family protein, contains similarity to cucumisin-like serine protease GI:3176874 from (Arabidopsis thaliana)	0	UniRef90_Q69P78	Putative serine protease related cluster	0
OsAffx.30120.3.S1_s_at	387.548	151.63	0.391254	Os09g32520		protein 60S ribosomal protein L32, putative, expressed	1e-72	AT4G18100.1	60S ribosomal protein L32 (RPL32A), ribosomal protein L32, human, PIR1:R5HU32	2e-61	UniRef90_Q3MST7	Ribosomal L32 related cluster	3e-70
Os.53299.1.S1_at	118.4	228.426	1.92927	Os09g35760	AK071877	protein OCL3 protein, putative, expressed	1e-154	AT4G00730.1	anthocyaninless2 (ANL2), nearly identical to Anthocyaninless2 (Arabidopsis thaliana) GI:5702094	1e-76	UniRef90_Q9LEE8	OCL3 protein related cluster	1e-128
Os.21636.1.S2_a_at	96.6322	46.6365	0.482619	Os09g36250	AK121023	protein ODORANT1 protein, putative, expressed	1e-167	AT4G22680.1	myb family transcription factor (MYB85), similar to myb DNA-binding protein GI:1020155 from (Arabidopsis thaliana)	3e-69	UniRef90_Q8GRY3	Myb13 protein related cluster	1e-165
OsAffx.6495.1.S1_at	180.252	72.455	0.401965	Os09g36830		protein SKP1-like protein 1B, putative, expressed	4e-95	AT5G42190.1	E3 ubiquitin ligase SCF complex subunit SKP1/ASK1 (At2) / UFO-binding protein (UIP2), E3 ubiquitin ligase; skp1b; identical to UI	8e-67	UniRef90_Q651E8	Putative UIP2 related cluster	8e-94
Os.50879.1.S1_at	66.4242	168.021	2.52952	Os09g38510	AK059161	protein purine permease, putative, expressed	0	AT2G24220.1	purine permease-related, low similarity to purine permease (Arabidopsis thaliana) GI:7620007; contains Pfam profile PF03151: Doma	1e-116	UniRef90_Q9ZUH3	Hypothetical protein At2g24220 related cluster	1e-115
Os.49143.1.S1_at	44.2479	18.7692	0.424184	Os09g40000	AK072865	protein expressed protein	1e-146	AT3G03570.1	expressed protein, similar to hypothetical protein GB:CAB38918 (Arabidopsis thaliana)	7e-77
Os.46839.1.S1_at	87.1469	38.1071	0.437274	Os10g02300	AK108480	protein Protein of unknown function, DUF614 containing protein, expressed	3e-91	AT1G68610.1	expressed protein, similar to PGPS/D12 (Petunia x hybrida) GI:4105794; contains Pfam profile PF04749: Protein of unknown	2e-27	UniRef90_Q33BF6	Expressed protein related cluster	5e-90
Os.39943.2.A1_x_at	104.265	324.673	3.11394	Os10g05680	AK05	protein expressed protein	8e-84	AT1G30490.1	homeobox-leucine zipper transcription factor (HB-9), identical to HD-Zip protein GB:CAA71854 GI:2145358 from (Arabidopsis thalian	3e-11	UniRef90_Q94GC2	Putative homeodomain-leucine zipper protein related cluster	1e-45
Os.13992.1.S1_at	242.993	103.612	0.4264	Os10g17630	AK068192	protein B3 DNA binding domain containing protein, expressed	3e-53	AT1G80410.1	acetyltransferase-related, low similarity to acetyltransferase Tubedown-1 (Mus musculus) GI:8497318, N-TERMINAL ACETYLTRANSFERASE	1e-15	UniRef90_Q94HQ5	Hypothetical protein OSJNBa0065C16.16 related cluster	5e-52
Os.5049.1.S1_at	60.708	757.012	12.4697	Os10g20470	AK069792	protein MATE efflux family protein, expressed	0	AT5G52450.1	MATE efflux protein-related, strong similarity to unknown protein (pir::T02324); contains Pfam profile PF01554	1e-137	UniRef90_Q94HE8	Putative transmembrane protein related cluster	0
OsAffx.30475.1.S1_s_at	536.987	1078.98	2.00932	Os10g21270	AB037543	protein ATP synthase beta chain, putative, expressed	0	ATCG00480.1	chloroplast-encoded gene for beta subunit of ATP synthase	0	UniRef90_P00828	ATP synthase beta chain related cluster	0
Os.12012.1.S1_at	664.211	3232.3	4.86637	Os10g25290	AK061602	protein ZIM motif family protein, expressed	3e-84	AT1G19180.1	expressed protein	5e-13	UniRef90_Q7XEZ1	Expressed protein related cluster	6e-83
Os.46832.1.S1_at	37.6543	210.019	5.57755	Os10g28240	AK109037	protein Calcium-transporting ATPase 13, plasma membrane-type, putative, expressed	0	AT3G22910.1	calcium-transporting ATPase, plasma membrane-type, putative / Ca(2+)-ATPase, putative (ACA13), identical to SP:Q9LIK7 Potential	0	UniRef90_Q8S856	Putative calcium-transporting ATPase related cluster	0
Os.46581.1.S1_at	48.7116	117.388	2.40986	Os10g30162	AK062774	protein Hsp20/alpha crystallin family protein, expressed	2e-91	AT5G04890.1	small heat shock-like protein (RTM2), similar to 17.9 kDa heat-shock protein (Helianthus annuus) GI:11990130; contains Pfam profile	2e-11	UniRef90_UPI00001A3C53	Cluster related to UPI00001A3C53; putative soluble starch synthase II-1	7e-69
OsAffx.28380.1.S1_s_at	742.943	331.143	0.445718	Os10g34520		protein Thioredoxin-like protein 4A, putative, expressed	2e-79	AT5G08290.1	yellow-leaf-specific protein 8 (YLS8) / mitosis protein DIM1, putative, contains Pfam domain PF02966: Mitosis protein DIM1;	6e-79	UniRef90_Q8LF46	Putative thioredoxin-like U5 small ribonucleoprotein particle protein related cluster	1e-76
Os.26933.2.S1_x_at	167.106	74.868	0.448028	Os10g34840	CB628881	protein ripening-related protein, putative, expressed	1e-107
Os.25231.1.S1_x_at	30.0985	12.3882	0.411589	Os10g35750	CA762992	protein pentatricopeptide, putative, expressed	0	AT2G20710.1	pentatricopeptide (PPR) repeat-containing protein, low similarity to DNA-binding protein (Triticum aestivum) GI:6958202; contains P	1e-75	UniRef90_Q8LNF8	Leaf protein, putative related cluster	0
Os.11129.1.S1_at	3846.94	1281.07	0.333009	Os10g35840	AB011416	protein Glutamyl-tRNA reductase, chloroplast precursor, putative, expressed	0	AT1G58290.1	glutamyl-tRNA reductase 1 / GluTR (HEMA1), identical to glutamyl-tRNA reductase 1, chloroplast (SP:P42804)	0	UniRef90_O48674	Glutamyl-tRNA reductase, chloroplast precursor related cluster	0
Os.3241.1.S1_at	408.116	95.2851	0.233475	Os10g37860	AK068326	protein expressed protein	2e-27				UniRef90_Q9AUY2	Hypothetical protein OSJNBb0028C01.31 related cluster	3e-26
Os.46836.1.S1_at	51.4142	339.61	6.60538	Os10g38820	AK108607	protein bZIP transcription factor family protein, expressed	0	AT4G38900.3	similar to bZIP family transcription factor [Arabidopsis thaliana] (TAIR:At2g21230.1); similar to vsf-1 [Lycopersicon	4e-68	UniRef90_Q8LN44	Transcription factor, putative related cluster	0
Os.2373.1.S1_at	932.379	412.248	0.442146	Os10g40710	U95	protein Beta-expansin 1a precursor, putative, expressed	1e-152	AT1G65680.1	similar to beta-expansin, putative (EXPB4) [Arabidopsis thaliana] (TAIR:At2g45110.1); similar to cim1 protein - soybean	2e-52	UniRef90_O24230	Beta-expansin related cluster	1e-150
Os.46823.2.S1_x_at	9.61698	24.0991	2.50589	Os10g41480	NM_197776	protein Phospho-2-dehydro-3-deoxyheptonate aldolase 2, chloroplast precursor, putative, expressed	0	AT4G33510.1	2-dehydro-3-deoxyphosphoheptonate aldolase 2 / 3-deoxy-D-arabino-heptulosonate 7-phosphate synthase 2 /	0	UniRef90_Q336R7	3-deoxy-D-arabino-heptulosonate 7-phosphate synthase, putative related cluster	0
Os.46618.1.S1_at	53.1108	1536.32	28.9267	Os10g41550	NM_197783	protein Glycosyl hydrolase family 14 protein, expressed	0	AT4G17090.1	beta-amylase (CT-BMY) / 1,4-alpha-D-glucan maltohydrolase, identical to beta-amylase enzyme GI:6065749 from (Arabidopsis	0	UniRef90_Q9AY35	Putative chloroplast-targeted beta-amylase related cluster	0
OsAffx.18601.1.S1_at	171.246	67.6781	0.395209	Os10g41780		protein chlorophyll a oxygenase, putative, expressed	0	AT1G44446.1	chlorophyll a oxygenase (CAO) / chlorophyll b synthase, identical to chlorophyll a oxygenase GI:5853117 from (Arabidopsis thalian	0	UniRef90_Q9FYV0	LLS1 protein related cluster	0
Os.27583.1.S1_at	31.6227	13.7242	0.434	Os11g01850	AK120107	protein Protein of unknown function, DUF614 containing protein, expressed	0	AT5G05350.1	expressed protein, contains Pfam profile PF04749: Protein of unknown function, DUF614; expression supported by MPSS	2e-91	UniRef90_Q2QYQ5	Retrotransposon protein, putative, unclassified related cluster	0
Os.24025.1.S1_s_at	208.371	94.0811	0.451507	Os11g03160	AK105411	protein Glycosyl transferase family 8 protein, expressed	0	AT2G38650.1	glycosyl transferase family 8 protein, contains Pfam profile: PF01501 glycosyl transferase family 8	1e-122	UniRef90_Q2RB54	Glycosyl transferase family 8, putative related cluster	0
Os.11301.1.S1_x_at	133.824	316.298	2.36354	Os11g04560	AK070778	protein EF hand family protein, expressed	1e-100	AT3G10190.1	calmodulin, putative, similar to calmodulin NtCaM13 (Nicotiana tabacum) GI:14625425, calmodulin GB:AAA34015 (Glycine max);	2e-29	UniRef90_Q2QXZ7	EF hand, putative related cluster	4e-89
Os.9392.1.S1_at	7130.37	2405.38	0.337344	Os11g05050	AK071762	protein Stem-specific protein TSJT1, putative, expressed	1e-124	AT5G19140.1	auxin/aluminum-responsive protein, putative, strong similarity to auxin down-regulated protein ARG10 (Vigna radiata) GI:2970051,	3e-87	UniRef90_Q2QXS4	Aluminium-induced protein, putative related cluster	1e-110
Os.9376.1.S1_at	913.25	429.836	0.470667	Os11g05562	AK058630	protein 40S ribosomal protein S25, putative, expressed	6e-55	AT4G34555.1	40S ribosomal protein S25, putative	9e-46	UniRef90_Q53QG2	S25 ribosomal protein related cluster	1e-53
Os.10246.4.S1_x_at	1527.32	571.996	0.374509	Os11g05730	CR280062	protein Histone H3, putative, expressed	1e-70	AT5G10400.1	histone H3, identical to several histone H3 proteins, including Zea mays SP:P05203, Medicago sativa GI:166384, Encephalartos	6e-71	UniRef90_UPI0000491ED4	Cluster related to UPI0000491ED4; PREDICTED: similar to HIST2H3C protein	1e-68
OsAffx.7025.1.S1_at	56.0634	874.331	15.5954	Os11g06770		protein AP2 domain containing protein, expressed	0	AT5G50080.1	encodes a member of the ERF (ethylene response factor) subfamily B-4 of ERF/AP2 transcription factor family. The protein contains	4e-39	UniRef90_Q53JG2	AP2 domain, putative related cluster	0
Os.9836.1.S1_at	203.27	574.579	2.82669	Os11g10590	AK059202	protein hypothetical protein	2e-46				UniRef90_Q2R8Y4	Hypothetical protein related cluster	3e-45
Os.16839.1.S1_at	128.734	43.2441	0.335918	Os11g11550	CB620847	protein NB-ARC domain containing protein, expressed	4e-33				UniRef90_Q53NZ3	NB-ARC domain, putative related cluster	8e-32
Os.57063.1.S1_at	20.6678	10.2115	0.494078	Os11g14240	AK110848	protein expressed protein	0	AT1G31810.1	similar to formin homology 2 domain-containing protein / FH2 domain-containing protein [Arabidopsis thaliana] (TAIR:At5g58160.1);	4e-12	UniRef90_Q53M54	Expressed protein related cluster	0
OsAffx.4957.1.S1_s_at	63.0047	26.3963	0.418958	Os11g18194		protein Cycloartenol synthase, putative, expressed	0	AT2G07050.1	cycloartenol synthase (CAS1) / 2,3-epoxysqualene--cycloartenol cyclase / (S)-2,3-epoxysqualene mutase, identical to cycloartenol	0	UniRef90_Q6IW97	Beta-amyrin synthase related cluster	0
Os.38849.1.S1_at	699.407	216.048	0.308901	Os11g19210	AK119887	protein Glycosyl hydrolase family 3 C terminal domain containing protein, expressed	0	AT5G64570.1	glycosyl hydrolase family 3 protein	0	UniRef90_Q53MQ1	Beta-D-xylosidase related cluster	0
OsAffx.32204.1.A1_x_at	102.69	32.0875	0.312468	Os11g29190	X15901	protein 40S ribosomal protein S5, putative, expressed	4e-09	ATCG00900.1	encodes a chloroplast ribosomal protein S7, a constituent of the small subunit of the ribosomal complex	7e-67	UniRef90_P12339	Chloroplast 30S ribosomal protein S7 related cluster	6e-81
OsAffx.7243.1.S1_s_at	123.499	55.9491	0.453031	Os11g29210		protein expressed protein	5e-92	AT3G07195.1	proline-rich family protein	2e-07	UniRef90_Q2R499	Expressed protein related cluster	3e-97
OsAffx.31257.1.S1_s_at	53.7136	162.204	3.01979	Os11g31960		protein expressed protein	0	AT4G25070.1	expressed protein, ; expression supported by MPSS	1e-60	UniRef90_Q2R3H0	Expressed protein related cluster	0
Os.14813.1.S1_at	219.2	892.873	4.07333	Os11g42790	AK066444	protein sodium/hydrogen exchanger 3 family protein, expressed	0	AT3G05030.1	sodium proton exchanger, putative (NHX2), similar to sodium proton exchanger Nhx1 GB:AAD16946 (Arabidopsis thaliana); Member of The	0	UniRef90_Q2R0E9	Sodium/hydrogen exchanger 3 related cluster	0
Os.53617.1.S1_at	18.4931	115.834	6.26364	Os11g47610	AK101155	protein Xylanase inhibitor protein 1 precursor, putative, expressed	1e-178	AT5G24090.1	acidic endochitinase (CHIB1), identical to SP:P19172 Acidic endochitinase precursor (EC 3.2.1.14) {Arabidopsis thaliana}	1e-45	UniRef90_Q53NL8	Chitinase (EC 3.2.1.14) III C10701-rice related cluster	1e-177
Os.30200.1.S1_at	209.467	530.091	2.53066	Os11g47840	AK109134	protein rhomboid family protein, putative, expressed	0	AT3G53780.2	rhomboid family protein, contains PFAM domain PF01694, Rhomboid family	1e-109	UniRef90_Q53MA5	Rhomboid family, putative related cluster	0
Os.11573.2.A1_a_at	7957.44	2567.11	0.322605	Os11g47970	CB673145	protein Ribulose bisphosphate carboxylase/oxygenase activase, chloroplast precursor, putative, expressed	0	AT2G39730.3	ribulose bisphosphate carboxylase/oxygenase activase / RuBisCO activase, identical to SWISS-PROT:P10896 ribulose bisphosphate	0	UniRef90_P93431	Ribulose bisphosphate carboxylase/oxygenase activase, chloroplast precursor related cluster	0
Os.10542.1.S1_at	86.3324	38.4764	0.445678	Os12g02620	AK073862	protein Zinc finger, C3HC4 type family protein, expressed	0	AT5G01980.1	zinc finger (C3HC4-type RING finger) family protein, contains Pfam profile: PF00097 zinc finger, C3HC4 type (RING finger)	6e-67	UniRef90_Q2QYH9	Zinc finger, C3HC4 type, putative related cluster	0
Os.51532.1.S1_at	81.6429	374.361	4.58534	Os12g05840	AK063013	protein Germin-like protein subfamily 1 member 8 precursor, putative, expressed	1e-131	AT5G39160.1	germin-like protein (GLP2a) (GLP5a), identical to germin-like protein subfamily 1 member 18 SP:P92999 (PMID:9869400)	1e-64	UniRef90_Q2QXJ1	Oxalate oxidase-like protein or germin-like protein related cluster	1e-119
OsAffx.19559.1.S1_at	181.404	43.1725	0.237991	Os12g08790		protein expressed protein	1e-124	AT1G16610.2	arginine/serine-rich protein, putative (SR45), similar to arginine/serine-rich protein GI:6601502 from	3e-13	UniRef90_Q2QWN1	Expressed protein related cluster	1e-122
Os.39714.1.S1_at	105.849	318.98	3.01354	Os12g12080	AY072714	protein expressed protein	1e-32				UniRef90_Q8RYA1	Rtac1 related cluster	2e-40
OsAffx.31710.1.S1_x_at	72.2682	260.296	3.6018	Os12g12260		protein Diacylglycerol kinase 1, putative, expressed	0	AT5G63770.1	a member of the diacylglycerol kinase gene family. Encodes a functional diacylglycerol kinase. Involved in root elongation and	0	UniRef90_Q2QVN0	Diacylglycerol kinase 2 related cluster	0
Os.20626.1.A1_at	149.561	72.1906	0.482683	Os12g30610	CA762266	protein expressed protein	3e-07				UniRef90_Q2QQL6	Hypothetical protein related cluster	5e-06
OsAffx.7772.1.S1_at	386.102	186.286	0.482478	Os12g32910		protein hypothetical protein	1e-23				UniRef90_Q2QPY0	Hypothetical protein related cluster	3e-22
OsAffx.32253.1.S1_x_at	128.223	343.193	2.67654	Os12g34070	BA000029	protein Mitochondrial ribosomal protein S3, putative, expressed	0	ATMG00090.1	ribosomal protein S3	0	UniRef90_P46773	Mitochondrial ribosomal protein S3 related cluster	0
Os.48388.1.S1_at	184.944	50.7079	0.274179	Os12g34500	AK059455	protein expressed protein	1e-134	AT3G19430.1	late embryogenesis abundant protein-related / LEA protein-related, similar to late embryogenesis abundant protein (Picea glauca)	8e-13	UniRef90_Q2QPH0	Hypothetical protein related cluster	1e-133
Os.4755.1.S1_at	857.737	289.719	0.337772	Os12g34510	AK121752	protein Histone H2A, putative, expressed	4e-71	AT1G54690.1	histone H2A, putative, strong similarity to histone H2A GI:3204129 SP:O65759 from Cicer arietinum, Picea abies SP:P35063; contain	3e-61	UniRef90_Q2QPG9	Histone h2a. [norway spruce, picea excelsa related cluster	6e-70
Os.5757.1.S1_at	330.281	118.369	0.358389	Os12g38360	AK058855	protein expressed protein	7e-52	AT1G75550.1	glycine-rich protein	1e-20	UniRef90_UPI0000607E1D	Cluster related to UPI0000607E1D; PREDICTED: hypothetical protein XP_899416	8e-15
Os.47922.1.S2_x_at	325.21	113.539	0.349125	Os12g41930	AK101273	protein SRP40, C-terminal domain containing protein, expressed	0	AT5G57120.1	expressed protein, weak similarity to SP:Q14978 Nucleolar phosphoprotein p130 {Homo sapiens}	1e-39	UniRef90_Q2QM88	SRP40, C-terminal domain, putative related cluster	0
Os.9126.1.S2_at	60.8344	28.7388	0.47241	Os12g42380	AK120922	protein expressed protein	4e-70
OsAffx.32245.1.S1_at	11.0292	30.8991	2.80159		BA000029			ATMG00270.1	NADH dehydrogenase subunit 6	1e-101	UniRef90_Q8HCQ7	NADH dehydrogenase subunit 6 related cluster	1e-103
Os.54436.1.S1_at	52.1101	141.209	2.70982		AK105161
Os.50656.1.A1_x_at	28.7123	58.4771	2.03665		AJ490337
Os.50250.1.S1_at	111.023	223.068	2.00921		AK109473						UniRef90_Q4NP69	Hypothetical protein related cluster	0.0001
Os.39004.1.S1_at	63.4465	30.0868	0.474208		AK120105
OsAffx.22888.1.S1_x_at	64.9006	28.897	0.44525		NM_183766						UniRef90_Q94D68	Hypothetical protein B1153F04.22 related cluster	1e-25
Os.13590.1.S1_x_at	891.952	242.831	0.272247		CA764549
