# Supplementary material for: Heterologous oligonucleotide microarrays for transcriptomics in a non-model species; a proof-of-concept study of drought stress in Musa
Source: BMC Genomics. 2009 Sep 16;10:436. doi: 10.1186/1471-2164-10-436 (PMC2761422; doi:10.1186/1471-2164-10-436)
Supplement: Additional file 5 — Davey, Table 5 - RT-PCR transcripts and primers. Subset of drought-responsive Musa genes, annotations and relative expression levels as checked by semi-quantitative RT-PCR. [file 1471-2164-10-436-S5.zip]

## Sheet: Suppl TABLE
Davey et al - Additional file Table 5 - Subset of drought-responsive Musa transcripts, whose relative expression levels levels were checked by semi-quantitative RT-PCR.
					Relative Expression levels		S.D.s
Description	probeset i.d.	Gene accession no.	Genbank	HarvEST Rice gene Annotation	Expected	Found		Rice v Musa i.d.	e-values
111-ATPase-F	ATP-Synthase	Os05g47980.1	AK071143	protein ATP synthase beta chain, mitochondrial precursor, putative, expressed	2.499	1.2303	0.428922	600102729T1	8x10-12
125-CCD1-F	CCD	Os12g44310.2	AK066766	protein 9,10-9',10' carotenoid cleavage dioxygenase 1, putative, expressed	2.4339	1.66762	0.399257	600172741T1-31973	1x10-35
149-T-Protein-F	T-complex	Os05g48290.3		protein T-complex protein 1, beta subunit, putative, expressed	2.371	1.25277	0.646561	CL4135Contig1	2x10-25
151-dihydro-F	hydantoise	Os01g59340.1	AK099861	protein D-hydantoinase family protein, expressed	0.437	2.13797	1.29458	CL8338Contig1	1x10-138
155-60S-F	60S	Os12g38000.1	AK070647	protein 60S ribosomal protein L2, putative, expressed	2.575	1.82834	1.45877	CL6056Contig1	2x10-97
157-Arginino-F	Arginnosuccinate	Os12g13320.1	AK071066	protein Argininosuccinate synthase, chloroplast precursor, putative, expressed	2.366	1.49094	0.50292	gi-182665957-gb-FF560269.1-FF560269	4x10-96
159-FBP-F	FBP precursor	Os03g16050.1	AK062233	protein Fructose-1,6-bisphosphatase, chloroplast precursor, putative, expressed	2.6974	3.88215	1.1626	gi-146222064-gb-ES431305.1-ES431305	1x10-92
161-gamma-F	G-patch	Os09g10930.3	AK067020	protein G-patch domain containing protein, expressed	2.0142	2.08617	1.45758	CL1167Contig	4x10-56
163-isocitr-F	isocitrate	Os04g42920.1	AK070042	protein Isocitrate dehydrogenase, chloroplast precursor, putative, expressed	2.041	1.98941	1.22333	600101623T1-17001-600105323T1	2x10-56
165-prefold-F	prefoldin	Os10g34670.1	AK064048	protein prefoldin subunit 5, putative, expressed	2.559	2.65784	1.785	CL2569Contig1	5x10-55
167-26S-F	PCI domain	Os03g63430.2	AK071162	protein PCI domain containing protein, expressed	2.379	1.13373	0.62336	gi-182666177	1x10-99
169-triose-F	TPI	Os09g36450.1	AK069832	protein Triosephosphate isomerase, chloroplast precursor, putative, expressed	2.152	1.10619	0.329291	CL3694Contig1	5x10-71
171-imidazole-F	imidazole	Os03g15120.1	AK073854	Cluster: Imidazole glycerol phosphate synthase hisHF, chloroplast, putative, expressed; n=1; Oryza sativa (japonica cultivar-group)|Rep: Imidazole glycerol	2.339	1.24555	0.109429	gi|182665275|gb|FF558757.1|FF558757	1x10-178
173-O2-F	O2-evolving	Os01g31690.1	AA753574	cDNA oxygen-evolving enhancer protein 1, chloroplast precursor, putative, expressed	0.427	1.39712	0.00407946	CL185Contig1	3x10-66
probeset i.d.s and Rice Affymetrix geneChip annotations obtained from HarvEST website
Rice v musa id - gives the Musa unigene i.d. with best reciprocal homology to rice transcript
S.D.s - standard errors calculated from 3 separate gels
